# Supplementary material for: Bacterial endophyte communities of three agricultural important grass species differ in their response towards management regimes
Source: Sci Rep. 2017 Jan 19;7:40914. doi: 10.1038/srep40914 (PMC5244420; doi:10.1038/srep40914)
Supplement: Supplementary Table S1 [file srep40914-s2.xls]

## Sheet: DivData
Table S1. Sampling Data.
SampleID	Plant species	Plot	Year	Fertilization	Mowing
D07.S10	Dactylis glomerata	7	S10	yes	once
D07.S11	Dactylis glomerata	7	S11	yes	once
D08.S10	Dactylis glomerata	8	S10	no	threetimes
D08.S11	Dactylis glomerata	8	S11	no	threetimes
D15.S10	Dactylis glomerata	15	S10	yes	once
D15.S11	Dactylis glomerata	15	S11	yes	once
D23.S10	Dactylis glomerata	23	S10	no	once
D23.S11	Dactylis glomerata	23	S11	no	once
D26.S10	Dactylis glomerata	26	S10	no	once
D26.S11	Dactylis glomerata	26	S11	no	once
D42.S10	Dactylis glomerata	42	S10	yes	once
D42.S11	Dactylis glomerata	42	S11	yes	once
D47.S10	Dactylis glomerata	47	S10	yes	threetimes
D47.S11	Dactylis glomerata	47	S11	yes	threetimes
D52.S10	Dactylis glomerata	52	S10	no	threetimes
D52.S11	Dactylis glomerata	52	S11	no	threetimes
D56.S10	Dactylis glomerata	56	S10	yes	threetimes
D56.S11	Dactylis glomerata	56	S11	yes	threetimes
D60.S10	Dactylis glomerata	60	S10	no	once
D60.S11	Dactylis glomerata	60	S11	no	once
D61.S10	Dactylis glomerata	61	S10	no	threetimes
D61.S11	Dactylis glomerata	61	S11	no	threetimes
D66.S10	Dactylis glomerata	66	S10	yes	threetimes
D66.S11	Dactylis glomerata	66	S11	yes	threetimes
F07.S10	Festuca rubra	7	S10	yes	once
F07.S11	Festuca rubra	7	S11	yes	once
F08.S10	Festuca rubra	8	S10	no	threetimes
F08.S11	Festuca rubra	8	S11	no	threetimes
F15.S10	Festuca rubra	15	S10	yes	once
F15.S11	Festuca rubra	15	S11	yes	once
F23.S10	Festuca rubra	23	S10	no	once
F23.S11	Festuca rubra	23	S11	no	once
F26.S10	Festuca rubra	26	S10	no	once
F26.S11	Festuca rubra	26	S11	no	once
F42.S10	Festuca rubra	42	S10	yes	once
F42.S11	Festuca rubra	42	S11	yes	once
F47.S10	Festuca rubra	47	S10	yes	threetimes
F47.S11	Festuca rubra	47	S11	yes	threetimes
F52.S10	Festuca rubra	52	S10	no	threetimes
F52.S11	Festuca rubra	52	S11	no	threetimes
F56.S10	Festuca rubra	56	S10	yes	threetimes
F56.S11	Festuca rubra	56	S11	yes	threetimes
F60.S10	Festuca rubra	60	S10	no	once
F60.S11	Festuca rubra	60	S11	no	once
F61.S10	Festuca rubra	61	S10	no	threetimes
F61.S11	Festuca rubra	61	S11	no	threetimes
F66.S10	Festuca rubra	66	S10	yes	threetimes
F66.S11	Festuca rubra	66	S11	yes	threetimes
L07.S10	Lolium perenne	7	S10	yes	once
L07.S11	Lolium perenne	7	S11	yes	once
L08.S10	Lolium perenne	8	S10	no	threetimes
L08.S11	Lolium perenne	8	S11	no	threetimes
L15.S10	Lolium perenne	15	S10	yes	once
L15.S11	Lolium perenne	15	S11	yes	once
L23.S11	Lolium perenne	23	S11	no	once
L26.S10	Lolium perenne	26	S10	no	once
L26.S11	Lolium perenne	26	S11	no	once
L42.S10	Lolium perenne	42	S10	yes	once
L42.S11	Lolium perenne	42	S11	yes	once
L47.S10	Lolium perenne	47	S10	yes	threetimes
L47.S11	Lolium perenne	47	S11	yes	threetimes
L52.S10	Lolium perenne	52	S10	no	threetimes
L52.S11	Lolium perenne	52	S11	no	threetimes
L56.S10	Lolium perenne	56	S10	yes	threetimes
L56.S11	Lolium perenne	56	S11	yes	threetimes
L60.S10	Lolium perenne	60	S10	no	once
L60.S11	Lolium perenne	60	S11	no	once
L61.S10	Lolium perenne	61	S10	no	threetimes
L61.S11	Lolium perenne	61	S11	no	threetimes
L66.S10	Lolium perenne	66	S10	yes	threetimes
L66.S11	Lolium perenne	66	S11	yes	threetimes
