# Supplementary material for: Bacterial endophyte communities of three agricultural important grass species differ in their response towards management regimes
Source: Sci Rep. 2017 Jan 19;7:40914. doi: 10.1038/srep40914 (PMC5244420; doi:10.1038/srep40914)
Supplement: Supplementary Table S3 [file srep40914-s4.xls]

## Sheet: DivData
Table S3. Richness and diversity of the bacterial community calculated with the same surveying effort (n = 125). Richness is expressed as the number of OTUs. For further information on the Sample ID see Table S1 in the supplemental material.
SampleID	Richness	Michaelis-Menten-Fit	Coverage (%)	Shannon
D07.S2010	83.2	256.183	0.324768	4.24323
D07.S2011	41.9	85.3435	0.490957	3.09638
D08.S2010	83.9	274.437	0.305717	4.23767
D08.S2011	38.8	74.961	0.517603	2.8674
D15.S2010	71.1	247.969	0.28673	3.9535
D15.S2011	23.3	38.1428	0.610862	1.85387
D23.S2010	76.2	244.275	0.311943	4.06074
D23.S2011	34.1	45.1761	0.754824	3.13823
D26.S2010	76.9	233.109	0.329888	4.11646
D26.S2011	39.2	72.3178	0.542052	3.0872
D42.S2010	33.6	58.2886	0.576442	2.56696
D42.S2011	20.2	30.0451	0.672323	1.97184
D47.S2010	29.3	47.0571	0.622648	2.57139
D47.S2011	31.9	47.1099	0.67714	2.77482
D52.S2010	84.3	256.712	0.328384	4.278
D52.S2011	29.6	51.3895	0.575993	2.48831
D56.S2010	18.2	27.9716	0.65066	1.74166
D56.S2011	33.9	59.017	0.57441	2.69646
D60.S2010	32	59.7471	0.53559	2.58724
D60.S2011	40.3	65.7406	0.613015	3.17555
D61.S2010	80.7	282.036	0.286133	4.16553
D61.S2011	46	84.6894	0.543161	3.31285
D66.S2010	20.7	24.7668	0.835795	2.28113
D66.S2011	32.2	46.2205	0.696661	2.92889
F07.S2010	29	55.8986	0.518797	2.09974
F07.S2011	51.9	103.736	0.500309	3.49325
F08.S2010	41.4	61.5023	0.673145	3.24459
F08.S2011	29.7	41.6201	0.713597	2.78192
F15.S2010	39.8	64.1899	0.620035	3.18352
F15.S2011	31.9	51.5594	0.618704	2.84569
F23.S2010	50.5	115.31	0.437948	3.2757
F23.S2011	36.2	77.1201	0.469397	2.57975
F26.S2010	63.7	141.054	0.4516	3.75603
F26.S2011	63.4	140.918	0.449906	3.77684
F42.S2010	50.1	93.7991	0.53412	3.40134
F42.S2011	22	33.4881	0.65695	2.32937
F47.S2010	51.8	99.2714	0.521802	3.5167
F47.S2011	40	78.6369	0.508667	2.93319
F52.S2010	36.2	64.6805	0.559674	2.47576
F52.S2011	83.1	257.656	0.322523	4.22278
F56.S2010	57.8	122.075	0.47348	3.60594
F56.S2011	52.4	96.4663	0.543195	3.47959
F60.S2010	48.1	100.062	0.480701	3.30778
F60.S2011	33.2	64.2332	0.516867	2.50188
F61.S2010	38.3	71.5161	0.535544	2.61382
F61.S2011	53.2	121.348	0.438407	3.44023
F66.S2010	58.8	145.197	0.404967	3.58956
F66.S2011	38.7	76.8144	0.503812	2.85784
L07.S2010	87.1	287.964	0.302469	4.31511
L07.S2011	83.9	293.233	0.28612	4.24931
L08.S2010	70.9	252.117	0.281219	3.81638
L08.S2011	54.8	119.594	0.458216	3.49161
L15.S2010	31	46.8695	0.661411	2.81474
L15.S2011	83.3	314.843	0.264576	4.20244
L23.S2011	55.4	108.794	0.509221	3.58826
L26.S2010	39.5	57.4676	0.687344	3.27263
L26.S2011	50.7	118.165	0.429061	3.35433
L42.S2010	31.4	43.6343	0.719617	2.67013
L42.S2011	54.1	137.405	0.393728	3.35578
L47.S2010	28.4	47.0685	0.603376	2.60788
L47.S2011	52.5	90.6436	0.579192	3.51716
L52.S2010	53.1	126.206	0.420739	3.44604
L52.S2011	45.4	88.8584	0.510925	3.20875
L56.S2010	54.1	123.862	0.436776	3.46021
L56.S2011	40.1	75.5131	0.531033	3.08013
L60.S2010	54.1	107.832	0.501708	3.39835
L60.S2011	54.1	110.84	0.488093	3.51157
L61.S2010	78.9	312.079	0.25282	4.05408
L61.S2011	77.4	241.437	0.320581	4.11409
L66.S2010	56.3	147.342	0.382103	3.4404
L66.S2011	32.8	64.1089	0.511629	2.51709
