# Supplementary material for: Bacterial endophyte communities of three agricultural important grass species differ in their response towards management regimes
Source: Sci Rep. 2017 Jan 19;7:40914. doi: 10.1038/srep40914 (PMC5244420; doi:10.1038/srep40914)
Supplement: Supplementary Table S4 [file srep40914-s5.xls]

## Sheet: IndicatorPlant
Table S4. Indicator species analysis for the three grass species. Stat = association value.
Tax ID	D. glomerata	F. rubra	L. perenne	Stat	P	taxonomy
ID1	1	0	0	0.421803	0.105	Acidobacteria:Acidobacteria:Acidobacteriales:Acidobacteriaceae (Subgroup 1):Telmatobacter
ID2	1	0	0	0.268915	0.23	Actinobacteria:Actinobacteria:Micrococcales:Dermabacteraceae:Brachybacterium
ID3	1	0	0	0.247219	0.62	Actinobacteria:Actinobacteria:Micrococcales:Intrasporangiaceae:Intrasporangium
ID4	1	0	0	0.279888	0.565	Actinobacteria:Actinobacteria:Micrococcales:Intrasporangiaceae:uncultured
ID5	1	0	0	0.353553	0.115	Actinobacteria:Actinobacteria:Micrococcales:Micrococcaceae:Rothia
ID6	1	0	0	0.275228	0.74	Actinobacteria:Actinobacteria:Propionibacteriales:Nocardioidaceae:Marmoricola
ID7	1	0	0	0.371463	0.135	Chlamydiae:Chlamydiae:Chlamydiales:cvE6
ID8	1	0	0	0.334436	0.17	Chlamydiae:Chlamydiae:Chlamydiales:Simkaniaceae:Candidatus Rhabdochlamydia
ID9	1	0	0	0.33556	0.075	Firmicutes:Bacilli:Bacillales:Bacillaceae:Anoxybacillus
ID10	1	0	0	0.393614	0.225	Firmicutes:Bacilli:Lactobacillales:Streptococcaceae:Streptococcus
ID11	1	0	0	0.420963	0.09	Firmicutes:Clostridia:Clostridiales:Family XI:Anaerococcus
ID12	1	0	0	0.353553	0.08	Proteobacteria:Alphaproteobacteria:Rhodobacterales:Rhodobacteraceae:Paracocccus
ID13	1	0	0	0.343612	0.295	Proteobacteria:Alphaproteobacteria:Rhodospirillales:JG37-AG-20
ID14	1	0	0	0.477475	0.05	Proteobacteria:Alphaproteobacteria:Rickettsiales:SM2D12
ID15	1	0	0	0.353553	0.08	Proteobacteria:Betaproteobacteria:Neisseriales:Neisseriaceae:Neisseria
ID16	1	0	0	0.269747	0.385	Proteobacteria:Deltaproteobacteria:Desulfuromonadales:Geobacteraceae:Geobacter
ID17	1	0	0	0.432204	0.11	Proteobacteria:Gammaproteobacteria:Pseudomonadales:Moraxellaceae:Acinetobacter
ID18	1	0	0	0.322836	0.2	Proteobacteria:Gammaproteobacteria:Pseudomonadales:Moraxellaceae:Perlucidibaca
ID19	0	1	0	0.334316	0.095	Actinobacteria:Acidimicrobiia:Acidimicrobiales:Acidimicrobiaceae:CL500-29 marine group
ID20	0	1	0	0.356066	0.26	Actinobacteria:Actinobacteria:Corynebacteriales:Corynebacteriaceae:Corynebacterium 1
ID21	0	1	0	0.386887	0.085	Actinobacteria:Actinobacteria:Micrococcales:Microbacteriaceae:Pseudoclavibacter
ID22	0	1	0	0.452501	0.12	Actinobacteria:Thermoleophilia:Solirubrobacterales:Patulibacteraceae:Patulibacter
ID23	0	1	0	0.353553	0.11	Armatimonadetes
ID24	0	1	0	0.51209	0.025	Bacteroidetes:Sphingobacteriia:Sphingobacteriales:Chitinophagaceae:Taibaiella
ID25	0	1	0	0.408248	0.045	Bacteroidetes:Sphingobacteriia:Sphingobacteriales:Sphingobacteriaceae:uncultured
ID26	0	1	0	0.440498	0.055	Chlamydiae:Chlamydiae:Chlamydiales:Parachlamydiaceae:Candidatus Protochlamydia
ID27	0	1	0	0.294009	0.39	Proteobacteria:Betaproteobacteria:Burkholderiales:Oxalobacteraceae:Undibacterium
ID28	0	1	0	0.250072	0.565	Proteobacteria:Betaproteobacteria:Methylophilales:Methylophilaceae:Methylophilus
ID29	0	1	0	0.262712	0.765	Proteobacteria:Gammaproteobacteria:Pseudomonadales:Moraxellaceae:Alkanindiges
ID30	0	1	0	0.747652	0.005	Proteobacteria:Gammaproteobacteria:Xanthomonadales:Xanthomonadaceae:Luteimonas
ID31	0	0	1	0.392181	0.02	Acidobacteria:Acidobacteria:Acidobacteriales:Acidobacteriaceae (Subgroup 1):Terriglobus
ID32	0	0	1	0.462202	0.005	Actinobacteria:Actinobacteria:Micrococcales:Intrasporangiaceae:Oryzihumus
ID33	0	0	1	0.290661	0.465	Actinobacteria:Actinobacteria:Micromonosporales:Micromonosporaceae:Catenuloplanes
ID34	0	0	1	0.261583	0.165	Actinobacteria:Actinobacteria:Pseudonocardiales:Pseudonocardiaceae:Pseudonocardia
ID35	0	0	1	0.557086	0.01	Actinobacteria:Thermoleophilia:Gaiellales:Gaiellaceae:Gaiella
ID36	0	0	1	0.38436	0.165	Bacteroidetes:Cytophagia:Cytophagales:Cytophagaceae:Cytophaga
ID37	0	0	1	0.323633	0.11	Bacteroidetes:Sphingobacteriia:Sphingobacteriales:NS11-12 marine group
ID38	0	0	1	0.377088	0.065	Chlamydiae:Chlamydiae:Chlamydiales:Parachlamydiaceae:Neochlamydia
ID39	0	0	1	0.300816	0.16	Chloroflexi:Chloroflexia:Chloroflexales:Roseiflexaceae:Roseiflexus
ID40	0	0	1	0.361158	0.045	Chloroflexi:Chloroflexia:Kallotenuales:AKIW781
ID41	0	0	1	0.523964	0.005	Fibrobacteres:Fibrobacteria:Fibrobacterales:Fibrobacteraceae:uncultured
ID42	0	0	1	0.361158	0.015	Firmicutes:Bacilli:Bacillales:Alicyclobacillaceae:Tumebacillus
ID43	0	0	1	0.304886	0.215	Firmicutes:Bacilli:Lactobacillales:Carnobacteriaceae:Atopostipes
ID44	0	0	1	0.410787	0.225	Lentisphaerae:WCHB1-41
ID45	0	0	1	0.367184	0.245	Proteobacteria:Alphaproteobacteria:DB1-14
ID46	0	0	1	0.388944	0.03	Proteobacteria:Alphaproteobacteria:Rhizobiales:Rhizobiaceae:Neorhizobium
ID47	0	0	1	0.256494	0.185	Proteobacteria:Alphaproteobacteria:Rhodospirillales:Acetobacteraceae:Acidicaldus
ID48	0	0	1	0.336944	0.065	Proteobacteria:Betaproteobacteria:Burkholderiales:Alcaligenaceae:Alcaligenes
ID49	0	0	1	0.361158	0.055	Proteobacteria:Betaproteobacteria:Burkholderiales:Comamonadaceae:Caenimonas
ID50	0	0	1	0.40083	0.22	Proteobacteria:Betaproteobacteria:Neisseriales:Neisseriaceae:uncultured
ID51	0	0	1	0.543102	0.005	Proteobacteria:Deltaproteobacteria:Bdellovibrionales:Bacteriovoracaceae:Bacteriovorax
ID52	0	0	1	0.262059	0.165	Proteobacteria:Deltaproteobacteria:Myxococcales:Amb-16S-1034
ID53	0	0	1	0.333426	0.215	Proteobacteria:Deltaproteobacteria:Myxococcales:Cystobacteraceae:Cystobacter
ID54	0	0	1	0.389649	0.1	Proteobacteria:Deltaproteobacteria:Myxococcales:KD3-10
ID55	0	0	1	0.625111	0.015	Proteobacteria:Deltaproteobacteria:Myxococcales:Polyangiaceae:Sorangium
ID56	0	0	1	0.424253	0.025	Proteobacteria:Deltaproteobacteria:Oligoflexales:Oligoflexaceae
ID57	0	0	1	0.631039	0.025	Proteobacteria:Gammaproteobacteria:Xanthomonadales:Xanthomonadaceae:Xanthomonas
ID58	0	0	1	0.557685	0.045	Proteobacteria:Gammaproteobacteria:Xanthomonadales:Xanthomonadales Incertae Sedis:Steroidobacter
ID59	1	1	1	0.313993	NA	Acidobacteria:Acidobacteria:Subgroup 4:Unknown Family:Blastocatella
ID60	1	1	1	0.205557	NA	Acidobacteria:Subgroup 22
ID61	1	1	1	0.4279	NA	Actinobacteria:Acidimicrobiia:Acidimicrobiales:Acidimicrobiaceae:uncultured
ID62	1	1	1	0.605142	NA	Actinobacteria:Actinobacteria:Corynebacteriales:Mycobacteriaceae:Mycobacterium
ID63	1	1	1	0.517306	NA	Actinobacteria:Actinobacteria:Corynebacteriales:Nocardiaceae:Rhodococcus
ID64	1	1	1	0.444053	NA	Actinobacteria:Actinobacteria:Kineosporiales:Kineosporiaceae:Kineococcus
ID65	1	1	1	0.375293	NA	Actinobacteria:Actinobacteria:Kineosporiales:Kineosporiaceae:Quadrisphaera
ID66	1	1	1	0.660772	NA	Actinobacteria:Actinobacteria:Micrococcales:Microbacteriaceae:Curtobacterium
ID67	1	1	1	0.459639	NA	Actinobacteria:Actinobacteria:Micrococcales:Microbacteriaceae:Frigoribacterium
ID68	1	1	1	0.660772	NA	Actinobacteria:Actinobacteria:Micrococcales:Microbacteriaceae:Lysinimonas
ID69	1	1	1	0.4279	NA	Actinobacteria:Actinobacteria:Micrococcales:Microbacteriaceae:Microbacterium
ID70	1	1	1	0.721891	NA	Actinobacteria:Actinobacteria:Micrococcales:Microbacteriaceae:Rathayibacter
ID71	1	1	1	0.290701	NA	Actinobacteria:Actinobacteria:Micrococcales:Micrococcaceae:Micrococcus
ID72	1	1	1	0.290701	NA	Actinobacteria:Actinobacteria:Micromonosporales:Micromonosporaceae:Couchioplanes
ID73	1	1	1	0.313993	NA	Actinobacteria:Actinobacteria:Micromonosporales:Micromonosporaceae:Dactylosporangium
ID74	1	1	1	0.411113	NA	Actinobacteria:Actinobacteria:Propionibacteriales:Nocardioidaceae:Nocardioides
ID75	1	1	1	0.61667	NA	Actinobacteria:Actinobacteria:Propionibacteriales:Propionibacteriaceae:Propionibacterium
ID76	1	1	1	0.335673	NA	Actinobacteria:Actinobacteria:Streptomycetales:Streptomycetaceae:Streptomyces
ID77	1	1	1	0.517306	NA	Actinobacteria:MB-A2-108
ID78	1	1	1	0.55665	NA	Actinobacteria:Thermoleophilia:Gaiellales:uncultured
ID79	1	1	1	0.444053	NA	Actinobacteria:Thermoleophilia:Solirubrobacterales:480-2
ID80	1	1	1	0.237356	NA	Actinobacteria:Thermoleophilia:Solirubrobacterales:Solirubrobacteraceae:Solirubrobacter
ID81	1	1	1	0.237356	NA	Bacteroidetes:Cytophagia:Cytophagales:Cytophagaceae:Adhaeribacter
ID82	1	1	1	0.205557	NA	Bacteroidetes:Cytophagia:Cytophagales:Cytophagaceae:Arcicella
ID83	1	1	1	0.650027	NA	Bacteroidetes:Cytophagia:Cytophagales:Cytophagaceae:Dyadobacter
ID84	1	1	1	0.769122	NA	Bacteroidetes:Cytophagia:Cytophagales:Cytophagaceae:Hymenobacter
ID85	1	1	1	0.796117	NA	Bacteroidetes:Flavobacteriia:Flavobacteriales:Flavobacteriaceae:Chryseobacterium
ID86	1	1	1	0.356034	NA	Bacteroidetes:Flavobacteriia:Flavobacteriales:Flavobacteriaceae:Epilithonimonas
ID87	1	1	1	0.903826	NA	Bacteroidetes:Flavobacteriia:Flavobacteriales:Flavobacteriaceae:Flavobacterium
ID88	1	1	1	0.543852	NA	Bacteroidetes:Sphingobacteriia:Sphingobacteriales:Chitinophagaceae:Ferruginibacter
ID89	1	1	1	0.517306	NA	Bacteroidetes:Sphingobacteriia:Sphingobacteriales:Chitinophagaceae:uncultured
ID90	1	1	1	0.265372	NA	Bacteroidetes:Sphingobacteriia:Sphingobacteriales:PHOS-HE51
ID91	1	1	1	0.896001	NA	Bacteroidetes:Sphingobacteriia:Sphingobacteriales:Sphingobacteriaceae:Pedobacter
ID92	1	1	1	0.290701	NA	Firmicutes:Bacilli:Bacillales:Family X:Thermicanus
ID93	1	1	1	0.313993	NA	Firmicutes:Bacilli:Bacillales:Family XII:Exiguobacterium
ID94	1	1	1	0.671345	NA	Firmicutes:Bacilli:Bacillales:Paenibacillaceae:Paenibacillus
ID95	1	1	1	0.411113	NA	Firmicutes:Bacilli:Bacillales:Planococcaceae:Solibacillus
ID96	1	1	1	0.702109	NA	Firmicutes:Bacilli:Bacillales:Staphylococcaceae:Staphylococcus
ID97	1	1	1	0.205557	NA	Firmicutes:Clostridia:Clostridiales:Clostridiaceae 1:Clostridium sensu stricto 3
ID98	1	1	1	0.356034	NA	Gemmatimonadetes:Gemmatimonadetes:Gemmatimonadales:Gemmatimonadaceae:Gemmatimonas
ID99	1	1	1	0.474713	NA	Gemmatimonadetes:Gemmatimonadetes:Gemmatimonadales:Gemmatimonadaceae:uncultured
ID100	1	1	1	0.444053	NA	Proteobacteria:Alphaproteobacteria:Caulobacterales:Caulobacteraceae:Phenylobacterium
ID101	1	1	1	0.56916	NA	Proteobacteria:Alphaproteobacteria:Caulobacterales:Caulobacteraceae:uncultured
ID102	1	1	1	0.474713	NA	Proteobacteria:Alphaproteobacteria:Rhizobiales:alphaI cluster
ID103	1	1	1	0.681754	NA	Proteobacteria:Alphaproteobacteria:Rhizobiales:Bradyrhizobiaceae:Bosea
ID104	1	1	1	0.335673	NA	Proteobacteria:Alphaproteobacteria:Rhizobiales:Bradyrhizobiaceae:uncultured
ID105	1	1	1	0.941979	NA	Proteobacteria:Alphaproteobacteria:Rhizobiales:Methylobacteriaceae:Methylobacterium
ID106	1	1	1	0.265372	NA	Proteobacteria:Alphaproteobacteria:Rhizobiales:Methylobacteriaceae:uncultured
ID107	1	1	1	0.393611	NA	Proteobacteria:Alphaproteobacteria:Rhizobiales:Methylocystaceae:Hansschlegelia
ID108	1	1	1	0.205557	NA	Proteobacteria:Alphaproteobacteria:Rhizobiales:Phyllobacteriaceae:Mesorhizobium
ID109	1	1	1	0.356034	NA	Proteobacteria:Alphaproteobacteria:Rhizobiales:Phyllobacteriaceae:Phyllobacterium
ID110	1	1	1	0.964146	NA	Proteobacteria:Alphaproteobacteria:Rhizobiales:Rhizobiaceae:Rhizobium
ID111	1	1	1	0.205557	NA	Proteobacteria:Alphaproteobacteria:Rhizobiales:Rhizobiales Incertae Sedis:Bauldia
ID112	1	1	1	0.205557	NA	Proteobacteria:Alphaproteobacteria:Rhizobiales:Rhizobiales Incertae Sedis:Phreatobacter
ID113	1	1	1	0.313993	NA	Proteobacteria:Alphaproteobacteria:Rhizobiales:Xanthobacteraceae:Labrys
ID114	1	1	1	0.489323	NA	Proteobacteria:Alphaproteobacteria:Rhodospirillales:Acetobacteraceae:Acidiphilium
ID115	1	1	1	0.393611	NA	Proteobacteria:Alphaproteobacteria:Rhodospirillales:DA111
ID116	1	1	1	0.517306	NA	Proteobacteria:Alphaproteobacteria:Rhodospirillales:Rhodospirillales Incertae Sedis:Reyranella
ID117	1	1	1	0.949425	NA	Proteobacteria:Alphaproteobacteria:Sphingomonadales:Sphingomonadaceae:Sphingomonas
ID118	1	1	1	0.830747	NA	Proteobacteria:Betaproteobacteria:Burkholderiales:Alcaligenaceae:Achromobacter
ID119	1	1	1	0.265372	NA	Proteobacteria:Betaproteobacteria:Burkholderiales:Alcaligenaceae:uncultured
ID120	1	1	1	0.8558	NA	Proteobacteria:Betaproteobacteria:Burkholderiales:Burkholderiaceae:Burkholderia
ID121	1	1	1	0.796117	NA	Proteobacteria:Betaproteobacteria:Burkholderiales:Burkholderiaceae:Ralstonia
ID122	1	1	1	0.787222	NA	Proteobacteria:Betaproteobacteria:Burkholderiales:Comamonadaceae:Acidovorax
ID123	1	1	1	0.393611	NA	Proteobacteria:Betaproteobacteria:Burkholderiales:Comamonadaceae:Albidiferax
ID124	1	1	1	0.731581	NA	Proteobacteria:Betaproteobacteria:Burkholderiales:Comamonadaceae:Aquincola
ID125	1	1	1	0.393611	NA	Proteobacteria:Betaproteobacteria:Burkholderiales:Comamonadaceae:Delftia
ID126	1	1	1	0.702109	NA	Proteobacteria:Betaproteobacteria:Burkholderiales:Comamonadaceae:Leptothrix
ID127	1	1	1	0.964146	NA	Proteobacteria:Betaproteobacteria:Burkholderiales:Comamonadaceae:Limnohabitans
ID128	1	1	1	0.741145	NA	Proteobacteria:Betaproteobacteria:Burkholderiales:Comamonadaceae:Polaromonas
ID129	1	1	1	0.459639	NA	Proteobacteria:Betaproteobacteria:Burkholderiales:Comamonadaceae:Ramlibacter
ID130	1	1	1	0.903826	NA	Proteobacteria:Betaproteobacteria:Burkholderiales:Comamonadaceae:uncultured
ID131	1	1	1	0.61667	NA	Proteobacteria:Betaproteobacteria:Burkholderiales:Comamonadaceae:Verminephrobacter
ID132	1	1	1	0.787222	NA	Proteobacteria:Betaproteobacteria:Burkholderiales:Comamonadaceae:Xylophilus
ID133	1	1	1	0.941979	NA	Proteobacteria:Betaproteobacteria:Burkholderiales:Oxalobacteraceae:Duganella
ID134	1	1	1	0.896001	NA	Proteobacteria:Betaproteobacteria:Burkholderiales:Oxalobacteraceae:Janthinobacterium
ID135	1	1	1	0.978645	NA	Proteobacteria:Betaproteobacteria:Burkholderiales:Oxalobacteraceae:Massilia
ID136	1	1	1	0.660772	NA	Proteobacteria:Betaproteobacteria:Burkholderiales:Oxalobacteraceae:Noviherbaspirillum
ID137	1	1	1	0.503509	NA	Proteobacteria:Betaproteobacteria:Burkholderiales:Oxalobacteraceae:uncultured
ID138	1	1	1	0.290701	NA	Proteobacteria:Betaproteobacteria:Hydrogenophilales:Hydrogenophilaceae:Tepidiphilus
ID139	1	1	1	0.335673	NA	Proteobacteria:Betaproteobacteria:Methylophilales:Methylophilaceae:Methylotenera
ID140	1	1	1	0.503509	NA	Proteobacteria:Betaproteobacteria:Rhodocyclales:Rhodocyclaceae:uncultured
ID141	1	1	1	0.712069	NA	Proteobacteria:Betaproteobacteria:SC-I-84
ID142	1	1	1	0.4279	NA	Proteobacteria:Deltaproteobacteria:Bdellovibrionales:Bacteriovoracaceae:Peredibacter
ID143	1	1	1	0.639101	NA	Proteobacteria:Deltaproteobacteria:Myxococcales:BIrii41
ID144	1	1	1	0.671345	NA	Proteobacteria:Deltaproteobacteria:Myxococcales:Haliangiaceae:Haliangium
ID145	1	1	1	0.581402	NA	Proteobacteria:Deltaproteobacteria:Myxococcales:Phaselicystidaceae:Phaselicystis
ID146	1	1	1	0.605142	NA	Proteobacteria:Gammaproteobacteria:Cellvibrionales:Cellvibrionaceae:Cellvibrio
ID147	1	1	1	0.237356	NA	Proteobacteria:Gammaproteobacteria:Enterobacteriales:Enterobacteriaceae:Enterobacter
ID148	1	1	1	0.692007	NA	Proteobacteria:Gammaproteobacteria:Enterobacteriales:Enterobacteriaceae:Erwinia
ID149	1	1	1	0.804914	NA	Proteobacteria:Gammaproteobacteria:Enterobacteriales:Enterobacteriaceae:Pantoea
ID150	1	1	1	0.543852	NA	Proteobacteria:Gammaproteobacteria:Legionellales:Coxiellaceae:Aquicella
ID151	1	1	1	0.205557	NA	Proteobacteria:Gammaproteobacteria:Legionellales:Coxiellaceae:Rickettsiella
ID152	1	1	1	0.985815	NA	Proteobacteria:Gammaproteobacteria:Pseudomonadales:Pseudomonadaceae:Pseudomonas
ID153	1	1	1	0.731581	NA	Proteobacteria:Gammaproteobacteria:Xanthomonadales:uncultured
ID154	1	1	1	0.335673	NA	Proteobacteria:Gammaproteobacteria:Xanthomonadales:Xanthomonadaceae:Arenimonas
ID155	1	1	1	0.335673	NA	Proteobacteria:Gammaproteobacteria:Xanthomonadales:Xanthomonadaceae:Luteibacter
ID156	1	1	1	0.911584	NA	Proteobacteria:Gammaproteobacteria:Xanthomonadales:Xanthomonadaceae:Rhodanobacter
ID157	1	1	1	0.237356	NA	Proteobacteria:Gammaproteobacteria:Xanthomonadales:Xanthomonadaceae:Silanimonas
ID158	1	1	1	0.335673	NA	Proteobacteria:Gammaproteobacteria:Xanthomonadales:Xanthomonadaceae:uncultured
ID159	1	1	1	0.731581	NA	Proteobacteria:Gammaproteobacteria:Xanthomonadales:Xanthomonadales Incertae Sedis:Acidibacter
ID160	1	1	1	0.627986	NA	Saccharibacteria
