# Supplementary material for: Bacterial endophyte communities of three agricultural important grass species differ in their response towards management regimes
Source: Sci Rep. 2017 Jan 19;7:40914. doi: 10.1038/srep40914 (PMC5244420; doi:10.1038/srep40914)
Supplement: Supplementary Table S5 [file srep40914-s6.xls]

## Sheet: IndicatorPlantFertilizationKK_r
Table S5. Indicator species analysis for the three grass species with respect to fertilization. Stat = association value.
Tax ID	D. glomerata		F. rubra		L. perenne		Stat	P	taxonomy
	NPK-	NPK+	NPK-	NPK+	NPK-	NPK+
ID1	1	0	0	0	0	0	0.519208	0.015	Acidobacteria:Acidobacteria:Acidobacteriales:Acidobacteriaceae (Subgroup 1):Telmatobacter
ID2	1	0	0	0	0	0	0.658871	0.06	Actinobacteria:Acidimicrobiia:Acidimicrobiales:uncultured
ID3	1	0	0	0	0	0	0.433308	0.165	Chlamydiae:Chlamydiae:Chlamydiales:cvE6
ID4	1	0	0	0	0	0	0.382386	0.5	Proteobacteria:Alphaproteobacteria:Rhodospirillales:JG37-AG-20
ID5	1	0	0	0	0	0	0.527909	0.04	Proteobacteria:Alphaproteobacteria:Rickettsiales:SM2D12
ID6	1	0	0	0	0	0	0.401458	0.09	Proteobacteria:Betaproteobacteria:Neisseriales:Neisseriaceae:Neisseria
ID7	1	0	0	0	0	0	0.382491	0.15	Proteobacteria:Deltaproteobacteria:Desulfuromonadales:Geobacteraceae:Geobacter
ID8	1	0	0	0	0	0	0.477301	0.24	Proteobacteria:Deltaproteobacteria:GR-WP33-30
ID9	0	1	0	0	0	0	0.36882	0.18	Actinobacteria:Actinobacteria:Micrococcales:Micrococcaceae:Rothia
ID10	0	1	0	0	0	0	0.475537	0.01	Firmicutes:Bacilli:Bacillales:Bacillaceae:Anoxybacillus
ID11	0	1	0	0	0	0	0.655761	0.025	Proteobacteria:Betaproteobacteria:Burkholderiales:Comamonadaceae:Tepidimonas
ID12	0	1	0	0	0	0	0.456559	0.07	Proteobacteria:Gammaproteobacteria:Pseudomonadales:Moraxellaceae:Perlucidibaca
ID13	0	0	1	0	0	0	0.453969	0.475	Bacteroidetes:Sphingobacteriia:Sphingobacteriales:Chitinophagaceae:Chitinophaga
ID14	0	0	1	0	0	0	0.346788	0.47	Proteobacteria:Alphaproteobacteria:Rhodospirillales:Acetobacteraceae:Rhodovastum
ID15	0	0	1	0	0	0	0.417345	0.06	Proteobacteria:Betaproteobacteria:Burkholderiales:Oxalobacteraceae:Undibacterium
ID16	0	0	0	1	0	0	0.343317	0.275	Actinobacteria:Acidimicrobiia:Acidimicrobiales:Acidimicrobiaceae:CL500-29 marine group
ID17	0	0	0	1	0	0	0.383632	0.145	Armatimonadetes
ID18	0	0	0	1	0	0	0.354304	0.205	Proteobacteria:Betaproteobacteria:Methylophilales:Methylophilaceae:Methylophilus
ID19	0	0	0	1	0	0	0.372018	0.39	Proteobacteria:Gammaproteobacteria:Pseudomonadales:Moraxellaceae:Alkanindiges
ID20	0	0	0	0	1	0	0.445034	0.04	Acidobacteria:Acidobacteria:Acidobacteriales:Acidobacteriaceae (Subgroup 1):Terriglobus
ID21	0	0	0	0	1	0	0.500063	0.035	Actinobacteria:Actinobacteria:Micrococcales:Intrasporangiaceae:Oryzihumus
ID22	0	0	0	0	1	0	0.406907	0.06	Chloroflexi:Chloroflexia:Kallotenuales:AKIW781
ID23	0	0	0	0	1	0	0.564011	0.005	Proteobacteria:Alphaproteobacteria:Rhizobiales:Rhizobiaceae:Neorhizobium
ID24	0	0	0	0	1	0	0.369098	0.03	Proteobacteria:Betaproteobacteria:Burkholderiales:Comamonadaceae:Caenimonas
ID25	0	0	0	0	1	0	0.382469	0.16	Proteobacteria:Deltaproteobacteria:Myxococcales:Cystobacteraceae:Cystobacter
ID26	0	0	0	0	0	1	0.647463	0.005	Actinobacteria:Thermoleophilia:Gaiellales:Gaiellaceae:Gaiella
ID27	0	0	0	0	0	1	0.5	0.035	Firmicutes:Bacilli:Bacillales:Alicyclobacillaceae:Tumebacillus
ID28	0	0	0	0	0	1	0.419483	0.05	Firmicutes:Bacilli:Lactobacillales:Carnobacteriaceae:Atopostipes
ID29	1	1	0	0	0	0	0.335171	0.66	Chlamydiae:Chlamydiae:Chlamydiales:Simkaniaceae:Candidatus Rhabdochlamydia
ID30	1	1	0	0	0	0	0.353553	0.43	Proteobacteria:Alphaproteobacteria:Rhodobacterales:Rhodobacteraceae:Paracocccus
ID31	1	0	1	0	0	0	0.450771	0.075	Actinobacteria:Actinobacteria:Frankiales:Frankiaceae:Jatrophihabitans
ID32	1	0	1	0	0	0	0.353553	0.445	Chlamydiae:Chlamydiae:Chlamydiales:Chlamydiales Incertae Sedis:Criblamydia
ID33	1	0	1	0	0	0	0.531312	0.025	Proteobacteria:Alphaproteobacteria:Rhizobiales:1174-901-12
ID34	1	0	1	0	0	0	0.353553	0.39	Proteobacteria:Gammaproteobacteria:Enterobacteriales:Enterobacteriaceae:Buchnera
ID35	1	0	1	0	0	0	0.350965	0.335	Proteobacteria:Gammaproteobacteria:Pasteurellales:Pasteurellaceae:Haemophilus
ID36	1	0	0	0	1	0	0.415282	0.555	Acidobacteria:Holophagae:Subgroup 10:ABS-19
ID37	1	0	0	0	1	0	0.436098	0.125	Actinobacteria:Actinobacteria:Micrococcales:Cellulomonadaceae:Cellulomonas
ID38	1	0	0	0	1	0	0.382191	0.52	Nitrospirae:Nitrospira:Nitrospirales:Nitrospiraceae:Nitrospira
ID39	1	0	0	0	1	0	0.373828	0.33	Proteobacteria:Alphaproteobacteria:Rhizobiales:Hyphomicrobiaceae:Pedomicrobium
ID40	1	0	0	0	1	0	0.401967	0.42	Proteobacteria:Alphaproteobacteria:Rhodospirillales:Rhodospirillaceae:uncultured
ID41	0	1	0	1	0	0	0.353553	0.405	Bacteroidetes:Sphingobacteriia:Sphingobacteriales:Sphingobacteriaceae:Sphingobacterium
ID42	0	1	0	0	0	1	0.524861	0.11	Bacteroidetes:Cytophagia:Order II:Rhodothermaceae:Salinibacter
ID43	0	0	1	1	0	0	0.387057	0.29	Actinobacteria:Actinobacteria:Micrococcales:Microbacteriaceae:Pseudoclavibacter
ID44	0	0	1	1	0	0	0.512513	0.07	Bacteroidetes:Sphingobacteriia:Sphingobacteriales:Chitinophagaceae:Taibaiella
ID45	0	0	1	1	0	0	0.408248	0.125	Bacteroidetes:Sphingobacteriia:Sphingobacteriales:Sphingobacteriaceae:uncultured
ID46	0	0	1	0	1	0	0.382577	0.265	Actinobacteria:Actinobacteria:Pseudonocardiales:Pseudonocardiaceae:Umezawaea
ID47	0	0	1	0	1	0	0.588005	0.03	Bacteroidetes:Cytophagia:Cytophagales:Cytophagaceae:Spirosoma
ID48	0	0	1	0	1	0	0.361158	0.215	Bacteroidetes:Sphingobacteriia:Sphingobacteriales:Chitinophagaceae:Parafilimonas
ID49	0	0	1	0	1	0	0.419772	0.14	Proteobacteria:Alphaproteobacteria:Rhizobiales:Xanthobacteraceae:Labrys
ID50	0	0	1	0	1	0	0.680641	0.005	Proteobacteria:Betaproteobacteria:Burkholderiales:Burkholderiaceae:Limnobacter
ID51	0	0	0	1	0	1	0.703216	0.135	Firmicutes:Bacilli:Bacillales:Paenibacillaceae:Paenibacillus
ID52	0	0	0	0	1	1	0.384869	0.415	Bacteroidetes:Cytophagia:Cytophagales:Cytophagaceae:Cytophaga
ID53	0	0	0	0	1	1	0.376005	0.38	Chlamydiae:Chlamydiae:Chlamydiales:Parachlamydiaceae:Neochlamydia
ID54	0	0	0	0	1	1	0.523453	0.03	Fibrobacteres:Fibrobacteria:Fibrobacterales:Fibrobacteraceae:uncultured
ID55	0	0	0	0	1	1	0.543275	0.005	Proteobacteria:Deltaproteobacteria:Bdellovibrionales:Bacteriovoracaceae:Bacteriovorax
ID56	0	0	0	0	1	1	0.389102	0.51	Proteobacteria:Deltaproteobacteria:Myxococcales:KD3-10
ID57	0	0	0	0	1	1	0.625956	0.02	Proteobacteria:Deltaproteobacteria:Myxococcales:Polyangiaceae:Sorangium
ID58	0	0	0	0	1	1	0.424482	0.1	Proteobacteria:Deltaproteobacteria:Oligoflexales:Oligoflexaceae
ID59	1	0	1	0	1	0	0.29277	0.685	Acidobacteria:Subgroup 22
ID60	1	0	1	0	1	0	0.414039	0.17	Actinobacteria:Actinobacteria:Micromonosporales:Micromonosporaceae:Couchioplanes
ID61	1	0	1	0	1	0	0.655653	0.02	Actinobacteria:MB-A2-108
ID62	1	0	1	0	1	0	0.29277	0.73	Bacteroidetes:Cytophagia:Cytophagales:Cytophagaceae:Arcicella
ID63	1	0	1	0	1	0	0.56018	0.13	Proteobacteria:Alphaproteobacteria:Rhodospirillales:Acetobacteraceae:Acidiphilium
ID64	0	1	0	1	0	1	0.372678	0.445	Actinobacteria:Actinobacteria:Frankiales:Geodermatophilaceae:Blastococcus
ID65	0	1	0	1	0	1	0.360775	0.825	Firmicutes:Bacilli:Bacillales:Family X:Thermicanus
ID66	0	1	0	1	0	1	0.288675	1	Proteobacteria:Gammaproteobacteria:Legionellales:Coxiellaceae:Rickettsiella
ID67	0	1	0	1	0	1	0.333333	0.68	Proteobacteria:Gammaproteobacteria:Xanthomonadales:Xanthomonadaceae:Silanimonas
