# Supplementary material for: Bacterial endophyte communities of three agricultural important grass species differ in their response towards management regimes
Source: Sci Rep. 2017 Jan 19;7:40914. doi: 10.1038/srep40914 (PMC5244420; doi:10.1038/srep40914)
Supplement: Supplementary Table S6 [file srep40914-s7.xls]

## Sheet: FunctionalProfile
Table S6. Functional profiles calculated for the bacterial endophyte communities. For further information on the Sample ID see Table S1 in the Supplemental Material.
KO	D07.S2010	D07.S2011	D08.S2010	D08.S2011	D15.S2010	D15.S2011	D23.S2010	D23.S2011	D26.S2010	D26.S2011	D42.S2010	D42.S2011	D47.S2010	D47.S2011	D52.S2010	D52.S2011	D56.S2010	D56.S2011	D60.S2010	D60.S2011	D61.S2010	D61.S2011	D66.S2010	D66.S2011	F07.S2010	F07.S2011	F08.S2010	F08.S2011	F15.S2010	F15.S2011	F23.S2010	F23.S2011	F26.S2010	F26.S2011	F42.S2010	F42.S2011	F47.S2010	F47.S2011	F52.S2010	F52.S2011	F56.S2010	F56.S2011	F60.S2010	F60.S2011	F61.S2010	F61.S2011	F66.S2010	F66.S2011	L07.S2010
K00001	0.00090985	0.000861758	0.000921338	0.000913079	0.000902908	0.00130811	0.000900346	0.00106693	0.000788745	0.000874293	0.00089995	0.00118925	0.00128622	0.000744212	0.000914007	0.000727103	0.00107331	0.000775457	0.000778351	0.00108119	0.000793446	0.000910012	0.00176132	0.00123431	0.00113346	0.00102457	0.00101256	0.000921243	0.00121254	0.00103774	0.00099914	0.000888238	0.00101109	0.00105251	0.000948901	0.00103587	0.00090926	0.000772374	0.001053	0.00088894	0.00100224	0.000905658	0.00087791	0.000913915	0.000881385	0.000909882	0.000909667	0.000777321	0.000870416
K00002	5.47e-05	5.55e-05	4.7e-05	4.15e-05	4.94e-05	6.62e-05	5.57e-05	3.25e-05	6.77e-05	7.92e-05	2.19e-05	1.99e-05	1.38e-05	0.000106017	6.13e-05	0.000112609	3.53e-05	9.74e-05	3.63e-05	4.42e-05	6.32e-05	4.9e-05	0.000390227	9.63e-05	2.83e-05	4.75e-05	2.75e-05	8.46e-05	4.61e-05	6.16e-05	2.09e-05	3.4e-05	2.54e-05	2.42e-05	2.62e-05	5.57e-05	2.79e-05	8.98e-05	4.46e-05	6.06e-05	1.86e-05	3.96e-05	4.85e-05	2.95e-05	2.02e-05	7.32e-05	3.39e-05	0.000100385	5.39e-05
K00003	0.000402895	0.000373942	0.000416166	0.000434409	0.000406482	0.000460328	0.000403068	0.000473205	0.000408532	0.000349537	0.000410277	0.000526202	0.000400873	0.000289383	0.000373027	0.000295157	0.000403716	0.000312718	0.000470036	0.000408375	0.000399382	0.000411708	0.000212744	0.000567067	0.000420825	0.000378404	0.00038931	0.000385906	0.000421005	0.000438174	0.000439029	0.00039516	0.000429891	0.000445422	0.000424127	0.000411812	0.000412676	0.000277207	0.000452597	0.000384112	0.000434614	0.000383421	0.000426215	0.000414629	0.000414262	0.000340766	0.000406539	0.000301817	0.000361503
K00004	2.2e-05	1.3e-05	2.38e-05	2.06e-05	2.37e-05	1.92e-05	2.19e-05	4.69e-05	1.32e-05	1.36e-05	1.5e-05	3.96e-05	9.93e-06	7.72e-06	2.92e-05	7.73e-06	1.6e-05	9.41e-06	3.29e-05	3e-05	1.62e-05	2.72e-05	1.23e-05	4.19e-05	1.41e-05	1.55e-05	1.56e-05	1.75e-05	7.57e-05	2.36e-05	1.63e-05	1.34e-05	1.95e-05	1.82e-05	1.61e-05	2.14e-05	1.41e-05	1.46e-05	3.33e-05	2.61e-05	1.85e-05	1.56e-05	1.43e-05	1.78e-05	1.46e-05	1.22e-05	1.8e-05	6.35e-06	3.03e-05
K00005	3.52e-05	5.99e-05	3.59e-05	6.22e-05	4.37e-05	0.000103585	4.22e-05	4.35e-05	2.62e-05	2.78e-05	8.37e-05	3e-05	4.15e-05	4.69e-05	2.19e-05	2e-05	4.38e-05	3.44e-05	0.000121052	4.83e-05	3.34e-05	6.12e-05	0.000388085	0.000190655	4.32e-05	5.72e-05	8.83e-05	1.4e-05	6.06e-05	2.8e-05	4.62e-05	7.31e-05	4.1e-05	3.9e-05	5.17e-05	3.38e-05	3.63e-05	9.44e-05	7.45e-05	3.02e-05	4.94e-05	6.47e-05	3.25e-05	7.14e-05	8.37e-05	3.68e-05	5.42e-05	3.03e-05	3.33e-05
K00007	3.49e-05	6.19e-05	3.25e-05	6.05e-05	4.15e-05	1.26e-05	2.9e-05	2.81e-05	2.46e-05	2.99e-05	7.9e-05	3.96e-05	2.21e-05	3.03e-05	2.62e-05	2.34e-05	2.72e-05	3.03e-05	2.59e-05	2.65e-05	3.42e-05	3.67e-05	6.23e-06	1.05e-05	3.17e-05	2.55e-05	5.54e-05	1.63e-05	3.54e-05	1.76e-05	6.19e-05	6.92e-05	4.83e-05	4.01e-05	6.93e-05	2.7e-05	4.57e-05	4.61e-05	2.04e-05	2.68e-05	6.28e-05	5.36e-05	5.64e-05	7.59e-05	8.72e-05	2.62e-05	6.43e-05	2.7e-05	3.23e-05
K00008	0.00021793	0.000111919	0.000300727	0.000138073	0.000302549	0.000178998	0.000266024	0.00016629	0.000206555	0.00010519	0.000143317	0.000145642	0.000144093	7.85e-05	0.000259185	6.03e-05	0.000167343	7.61e-05	0.000246211	0.000161524	0.000235996	0.000129029	0.000122463	0.000291872	0.00014307	0.000138303	0.000162606	0.000100195	0.000309927	0.000124171	0.000142753	0.00013048	0.000159024	0.000151433	0.000138547	0.000130351	0.000134528	0.000123197	0.000212991	0.00024192	0.000138637	0.000147912	0.000122732	0.000143832	0.000141941	0.00010175	0.000181595	8.19e-05	0.000204139
K00009	2.43e-05	4e-05	2.47e-05	4.89e-05	2.68e-05	5.78e-05	2.92e-05	3.06e-05	1.67e-05	1.97e-05	5.18e-05	3.08e-05	1.41e-05	3.28e-05	1.13e-05	1.64e-05	2e-05	2.63e-05	0.00011974	4.24e-05	2.18e-05	3.93e-05	7.2e-05	0.000161868	2.42e-05	4.72e-05	6.64e-05	1.71e-05	4.13e-05	2.57e-05	3.18e-05	4.28e-05	3.62e-05	2.39e-05	3.67e-05	1.9e-05	2.65e-05	7.64e-05	6.17e-05	1.62e-05	3.26e-05	3.53e-05	3.01e-05	4.89e-05	4.75e-05	2.41e-05	3.2e-05	2.1e-05	2.56e-05
K00010	0.000285533	0.000189637	0.000317421	0.000237877	0.00028247	0.000362239	0.000317562	0.000355037	0.000250217	0.000198053	0.000215405	0.000385409	0.000405394	0.000114314	0.000279725	0.00011741	0.000308726	0.000143418	0.000133486	0.000293107	0.000289105	0.000263139	0.000281894	0.000287623	0.000332983	0.00030586	0.000308285	0.000248536	0.000236568	0.000302045	0.000273037	0.000203999	0.000314446	0.0003289	0.000237929	0.000269466	0.000215528	0.000172533	0.000309296	0.000281817	0.000268871	0.000234418	0.000246172	0.000221852	0.000195372	0.000212699	0.000267477	0.000144318	0.000251443
K00011	1.98e-05	1.44e-06	2.44e-05	2.12e-06	2.81e-05	6.27e-06	2.49e-05	4.05e-06	3.13e-05	2.6e-06	1.82e-06	4.71e-06	7.62e-06	6.61e-07	2.21e-05	5.5e-07	1.22e-05	1.05e-06	5.01e-07	3.95e-06	3.31e-05	2.08e-06	7.76e-07	3.81e-06	6.19e-06	5.21e-06	4.28e-06	2.93e-06	3.01e-06	5.37e-06	3.59e-06	2.01e-06	5.74e-06	4.31e-06	3.53e-06	5.48e-06	1.71e-06	7.97e-07	7.25e-06	1.92e-05	3.57e-06	6.14e-06	6.86e-06	1.77e-06	1.4e-06	3.35e-06	1.05e-05	3.28e-06	6.52e-06
K00012	0.000607578	0.000481214	0.000590002	0.000479883	0.000584767	0.000600355	0.000601155	0.000563271	0.000709733	0.000533541	0.000448049	0.000538668	0.000578758	0.000541921	0.000608245	0.000558381	0.000596345	0.000540121	0.000679606	0.00053751	0.000696576	0.00052263	0.00107	0.000564468	0.000542676	0.000555778	0.000494496	0.000572306	0.000519055	0.000572135	0.000494998	0.000465971	0.00051697	0.000533984	0.000480534	0.000549908	0.000498058	0.000496758	0.000555142	0.00060247	0.000475564	0.000517038	0.000548271	0.000455267	0.000436786	0.000555279	0.000537003	0.000557758	0.000525028
K00013	0.000437937	0.000464785	0.000445868	0.000451249	0.000435585	0.000411965	0.000429008	0.000442322	0.000425742	0.000482141	0.000440509	0.000427234	0.000420693	0.000494265	0.000442046	0.000507754	0.000426763	0.00049339	0.000236183	0.000445636	0.000418961	0.000454832	0.000504442	0.000361543	0.000424862	0.000438242	0.000431101	0.000468192	0.000440948	0.000447335	0.000434974	0.00045106	0.000447335	0.000449923	0.000447616	0.00045097	0.000497702	0.000475228	0.000407697	0.000448835	0.00043175	0.000461399	0.000457506	0.000446974	0.000440404	0.000468043	0.000435195	0.000495559	0.000455903
K00014	0.000424163	0.000443669	0.000397357	0.000470595	0.000408688	0.00050266	0.000415369	0.000497627	0.000410346	0.000430149	0.000454412	0.000532825	0.000459992	0.000413633	0.000391349	0.000414949	0.000442029	0.000425686	0.000352652	0.000473883	0.000414362	0.000469282	0.000459746	0.000572549	0.000469449	0.000471475	0.00046439	0.000470028	0.000435687	0.000481724	0.000471211	0.000444711	0.000483472	0.000461003	0.00046839	0.00047339	0.00041641	0.000422056	0.000452302	0.000401267	0.000469939	0.000420624	0.000478024	0.000460196	0.000444355	0.000437041	0.000441469	0.000415068	0.000409507
K00015	0.000332004	0.000292576	0.000366213	0.000290872	0.000328857	0.000507334	0.000322421	0.000293094	0.000265654	0.000335078	0.00031495	0.000454652	0.000585374	0.00021763	0.000379633	0.000213917	0.000445946	0.000236087	0.000155913	0.000394423	0.000269908	0.000275955	0.000373253	0.000344463	0.000474126	0.000399884	0.000386211	0.000333596	0.00036292	0.000402038	0.000403164	0.000304947	0.000377971	0.000452381	0.000351307	0.000407429	0.00033163	0.000247615	0.00041123	0.000369226	0.000369841	0.00037773	0.000305629	0.000306907	0.000304458	0.000321133	0.000353717	0.000250382	0.000321925
K00016	0.000101491	4.18e-05	0.00010585	6.95e-05	9.35e-05	0.000203841	0.000102647	0.000105853	0.000112879	3.23e-05	5.07e-05	6.53e-05	3.65e-05	4.76e-05	8.45e-05	2.09e-05	7.11e-05	2.75e-05	0.000851524	8.49e-05	9.75e-05	6.83e-05	0.00048145	0.000538535	6.13e-05	5.51e-05	6.95e-05	4.08e-05	0.000129546	6.9e-05	5.54e-05	4.35e-05	6.82e-05	4.57e-05	6.79e-05	6.49e-05	8.3e-05	4.62e-05	0.000235504	7.87e-05	6.36e-05	4.53e-05	6.23e-05	5.54e-05	5.39e-05	3.91e-05	6.96e-05	2.15e-05	9.71e-05
K00018	0.000139345	0.000125145	0.000157184	0.000134665	0.000151644	0.000114156	0.000144289	8.74e-05	0.000129815	9.65e-05	0.000169489	0.00013735	0.000130469	6.3e-05	0.000159266	5.67e-05	0.000124304	6.84e-05	8.27e-05	0.000122235	0.000146463	9.78e-05	0.000149498	8.66e-05	0.000131031	9.91e-05	0.000157019	8.25e-05	0.000159195	9.1e-05	0.000158474	0.000152669	0.000139864	0.000149573	0.000160843	0.000107434	0.000154594	8.71e-05	0.000136896	0.000148351	0.000153884	0.00016673	0.000137857	0.000158733	0.000182227	8.48e-05	0.000170175	6.52e-05	0.000151721
K00019	0.000740297	0.000635141	0.000789349	0.000655677	0.000767291	0.000735019	0.000742409	0.000825793	0.000575582	0.00073509	0.000623996	0.000806947	0.000880394	0.000570053	0.000878945	0.000590591	0.000731093	0.000606623	0.000269766	0.000794311	0.000576437	0.000689565	0.000389485	0.000499615	0.000782795	0.000720296	0.000666473	0.000692584	0.00106615	0.000763951	0.000752687	0.000631751	0.000773284	0.000824785	0.000708305	0.000787371	0.000692058	0.000610864	0.000715355	0.000849562	0.000730158	0.000722498	0.00066132	0.000645055	0.000613309	0.000678241	0.000708472	0.000613987	0.000885422
K00020	0.00053181	0.000518777	0.000508434	0.000520243	0.000503189	0.000533088	0.000467009	0.000517999	0.000513294	0.000462255	0.000568925	0.000637419	0.000703987	0.000380602	0.000537028	0.000378923	0.00056565	0.000408438	0.000227934	0.0005627	0.000492488	0.000469721	9.44e-05	0.000312639	0.000617693	0.000498728	0.000535715	0.00043874	0.000646686	0.000511147	0.000610361	0.00054924	0.000568352	0.000556758	0.000601819	0.000555079	0.00062128	0.000367104	0.000515038	0.000503562	0.000594473	0.000504724	0.000558881	0.000566089	0.000586719	0.000470252	0.000570196	0.000406602	0.000502007
K00021	7.82e-05	1.69e-06	3.89e-05	3.07e-06	4.82e-05	4.87e-05	6.72e-05	1.04e-05	0.000130899	2.98e-06	1.79e-06	6.08e-06	2.62e-06	7.84e-07	7.71e-05	7.04e-07	1.69e-06	1.13e-06	1.89e-06	2.15e-06	0.000122852	3.97e-06	0.000458483	5.46e-05	4.87e-06	5.41e-06	6.47e-06	2.19e-06	1.3e-05	8.02e-06	5.04e-06	1.79e-06	9.89e-06	3.1e-06	1.34e-05	1.08e-05	1.52e-06	1.57e-06	3.62e-05	5.89e-05	4.18e-06	2.79e-05	4.15e-05	1.9e-06	3.38e-06	3.68e-06	4.23e-05	1.94e-06	4.51e-05
K00023	0.000492172	0.000544254	0.000502896	0.000494716	0.000514916	0.000414461	0.000475823	0.000449005	0.000475335	0.000593257	0.000473039	0.000466052	0.000513954	0.000596578	0.000556043	0.000629745	0.000507628	0.000598466	0.00022271	0.000506527	0.000487742	0.00047864	0.000157532	0.000253705	0.000505023	0.000481287	0.00042211	0.000534093	0.000569416	0.000505656	0.000515503	0.000499239	0.000482121	0.000505688	0.000513023	0.000537314	0.000471665	0.000500713	0.000406585	0.000532266	0.000493289	0.000498014	0.000536408	0.000486022	0.000483604	0.00056169	0.000506971	0.000611663	0.000504837
K00024	0.000357697	0.000369892	0.00032819	0.000343996	0.000335786	0.000351872	0.000338908	0.000325906	0.000390325	0.000385919	0.00033391	0.000330274	0.000332034	0.000418577	0.000338706	0.000425943	0.000375522	0.000407704	0.000558112	0.000352991	0.000379679	0.000369717	0.000477737	0.000342783	0.00034721	0.00036125	0.000344752	0.00037965	0.000294161	0.000365765	0.000343259	0.000343969	0.000336477	0.000340337	0.000351095	0.00036624	0.000363426	0.000373008	0.0003464	0.000339615	0.000328447	0.000353695	0.000374294	0.000336972	0.000332482	0.000387812	0.000355082	0.000415657	0.000334376
K00027	0.000519201	0.000422073	0.000484909	0.000464608	0.000486313	0.000489204	0.000491976	0.000444872	0.000556808	0.000409017	0.000493696	0.000460515	0.000407949	0.000368457	0.000481927	0.000340984	0.000448695	0.00037211	0.000716995	0.000444721	0.0004949	0.000434221	0.000621764	0.000583927	0.000455121	0.000465432	0.000470291	0.000368539	0.000481259	0.000432953	0.000462672	0.000469752	0.00046981	0.000456206	0.000480663	0.000424529	0.000483701	0.000444563	0.000552629	0.000481918	0.000449083	0.000510982	0.00046313	0.000478362	0.000491915	0.000389959	0.000498137	0.000358289	0.000483376
K00029	0.000718693	0.000972051	0.000704261	0.000889159	0.000723058	0.000916045	0.000684364	0.000548789	0.000723069	0.000940747	0.000973732	0.000943279	0.00104876	0.000934106	0.000690679	0.000942118	0.00100072	0.000936348	0.000600893	0.000897672	0.000730208	0.000784159	0.000432191	0.000541057	0.0010195	0.000972287	0.000976104	0.000905928	0.00067368	0.000907117	0.000991363	0.000961816	0.000842111	0.000956715	0.000958384	0.000964982	0.000903234	0.000832198	0.000746406	0.000692904	0.000939433	0.000912177	0.000930653	0.000931377	0.000985533	0.000949149	0.000920899	0.000962985	0.000642754
K00030	0.000155266	0.000196339	0.000178229	0.000140197	0.000177718	0.000109695	0.000161182	0.000106515	0.000173121	0.000244327	9.91e-05	7.99e-05	7.45e-05	0.000324961	0.000166914	0.000352785	0.000156087	0.000307488	0.000277382	0.00014156	0.000183436	0.000153783	0.000453201	9.38e-05	0.000116527	0.000149366	7.66e-05	0.000226803	8.6e-05	0.000155218	9.93e-05	0.000139074	0.000141045	9.34e-05	0.00011889	0.000156748	0.000238948	0.000246749	0.000113358	0.000170075	0.000120383	0.00011065	0.000178696	0.000118446	0.000100799	0.000235467	0.00011439	0.000320482	0.000183799
K00031	0.000716973	0.000768539	0.000696656	0.000721456	0.000698634	0.000619016	0.000718653	0.000774831	0.00076481	0.00080951	0.000696428	0.000674741	0.000558485	0.000901292	0.000708618	0.00093986	0.000702262	0.00088054	0.000403269	0.00066816	0.000782368	0.000804332	0.000953327	0.000601317	0.000661243	0.000720956	0.000648891	0.000842769	0.000677843	0.000733065	0.000680276	0.000726937	0.000687699	0.00069426	0.000700856	0.0007467	0.000752371	0.000773542	0.000619466	0.000717834	0.00067166	0.000739458	0.000762955	0.000699326	0.000698278	0.0008153	0.000714698	0.00089329	0.000735773
K00032	2.87e-05	4.34e-05	2.44e-05	3.19e-05	2.72e-05	1.49e-05	2.66e-05	1.37e-05	3.43e-05	4.83e-05	2.71e-05	1.71e-05	9.39e-06	6.62e-05	2.79e-05	7.05e-05	2.3e-05	6.15e-05	1.69e-05	2.79e-05	3.24e-05	2.97e-05	9.94e-06	2.1e-05	2.26e-05	2.96e-05	1.89e-05	5.9e-05	2.65e-05	3.68e-05	2.2e-05	3.22e-05	1.89e-05	1.62e-05	2.57e-05	3.79e-05	2.32e-05	5.48e-05	1.87e-05	2.9e-05	2.17e-05	2.74e-05	3.43e-05	3.13e-05	2.82e-05	4.64e-05	2.49e-05	6.3e-05	2.44e-05
K00033	0.000343119	0.000266636	0.000363361	0.000338822	0.000359639	0.000417192	0.000392134	0.00053682	0.000348126	0.000291752	0.00027125	0.000374895	0.000309331	0.000268675	0.000347712	0.00026994	0.000291326	0.000279486	0.000392238	0.000362751	0.000344851	0.00039453	0.00057269	0.000622455	0.000302959	0.00033591	0.000349265	0.000355491	0.00037901	0.000371727	0.000297249	0.000271131	0.000358446	0.000348144	0.000280585	0.00031742	0.000222823	0.000328888	0.000397604	0.000354671	0.000294021	0.000304985	0.000306224	0.000293274	0.000257361	0.000298393	0.000296659	0.000267684	0.000339299
K00034	0.000321266	0.000184275	0.0003808	0.000206092	0.000356337	0.000302683	0.000363282	0.000308525	0.000259113	0.000228379	0.000197688	0.000287623	0.000328111	0.000137122	0.000386458	0.000135527	0.000272596	0.000148745	0.000122341	0.000278743	0.000278558	0.000230414	0.000305367	0.000247181	0.000284077	0.000256045	0.000268001	0.000218025	0.000422255	0.000262029	0.000260995	0.000196697	0.000301327	0.000318452	0.00023809	0.000264698	0.000200039	0.000191761	0.000291801	0.000376081	0.000261248	0.000278479	0.000213154	0.000202293	0.000194666	0.000207984	0.000279754	0.000161211	0.000368611
K00035	8.25e-05	9.61e-05	6.52e-05	7.73e-05	5.24e-05	0.000105989	6.9e-05	8.51e-05	9.4e-05	0.000139181	4.54e-05	9.38e-05	0.000133192	0.000158905	8.45e-05	0.000176429	0.000112749	0.000157706	1.35e-05	0.000111863	8.14e-05	9.51e-05	6.38e-06	4.44e-05	0.000116779	0.000120821	6.42e-05	0.000160675	4.77e-05	0.000136641	7.11e-05	6.75e-05	7.88e-05	8.69e-05	6.14e-05	0.000125175	6.53e-05	0.000120977	8.61e-05	8.37e-05	6.53e-05	6.68e-05	9.36e-05	5.94e-05	3.72e-05	0.000141824	5.86e-05	0.000164225	6.66e-05
K00036	0.000662225	0.000621776	0.000631796	0.000641166	0.000619702	0.000633245	0.000649624	0.000840435	0.000658243	0.000752192	0.000496154	0.000653714	0.00052964	0.000778731	0.000671115	0.000833299	0.000566482	0.000788028	0.000436616	0.000673653	0.000631446	0.000703748	0.000645236	0.00072977	0.000574504	0.000675385	0.000531761	0.00083455	0.000646578	0.00076331	0.000551957	0.000547851	0.000631455	0.000612874	0.000531097	0.00070052	0.000457539	0.000742287	0.000616705	0.000688636	0.000546093	0.000575204	0.00063615	0.000551747	0.000464729	0.000719416	0.000525748	0.000785222	0.000627689
K00038	0.000341507	0.000236283	0.000361479	0.000271702	0.000372997	0.000305343	0.000362007	0.000571477	0.000306307	0.000261159	0.000252187	0.00033665	0.000378582	0.000171323	0.000432764	0.000169922	0.000295198	0.00019273	0.000126185	0.000365693	0.000301253	0.000350313	0.000173415	0.000214438	0.000315878	0.000291162	0.000278527	0.000235152	0.000655996	0.000305504	0.000310437	0.000247884	0.000307566	0.000338104	0.000280922	0.000334164	0.000226727	0.000193198	0.000300796	0.000388848	0.00029221	0.000275795	0.000245956	0.000260228	0.000249063	0.000256427	0.000309106	0.000194488	0.00038155
K00039	4.49e-05	3.22e-05	4.79e-05	3.39e-05	4.57e-05	6.81e-05	4.93e-05	6.14e-05	3.4e-05	4.42e-05	3.25e-05	6.37e-05	8.62e-05	2.5e-05	5.33e-05	2.49e-05	5.8e-05	2.9e-05	1.07e-05	5.86e-05	3.35e-05	4.46e-05	5.79e-06	3.09e-05	6.48e-05	5.96e-05	4.96e-05	3.94e-05	5.72e-05	5.32e-05	4.79e-05	3.37e-05	5.64e-05	6.38e-05	3.96e-05	5.36e-05	3.35e-05	3.07e-05	5.08e-05	5.09e-05	4.87e-05	4.57e-05	3.59e-05	3.22e-05	2.82e-05	4.36e-05	4.21e-05	3.17e-05	4.84e-05
K00040	0.00015815	0.000232776	0.000130335	0.000230584	0.000129115	0.000197496	0.000138141	0.000224269	0.000121898	0.000214507	0.000232655	0.000216565	0.000247582	0.000228216	0.000142012	0.000212225	0.000224099	0.000229615	0.000588874	0.000245728	0.000154948	0.000239645	2.8e-05	0.000131145	0.00021899	0.000278518	0.000259475	0.000220289	0.000146169	0.000227372	0.000202312	0.000228888	0.000209865	0.000209485	0.000188665	0.000209306	0.0001576	0.000320045	0.000213658	0.000142148	0.000196977	0.000199577	0.000185478	0.000229617	0.000213735	0.0002235	0.000174834	0.000224486	0.000127339
K00041	2.46e-05	4.55e-05	4.8e-05	4.63e-05	4.29e-05	3.78e-05	5.12e-05	2.3e-05	1.06e-05	2.08e-05	7.12e-05	2.15e-05	3.15e-05	3.39e-05	2.25e-05	2.12e-05	2.72e-05	2.53e-05	4.15e-05	2.91e-05	4.52e-05	5.18e-05	2.65e-05	4.66e-05	3.49e-05	4.69e-05	0.00010656	2.82e-05	3.95e-05	1.91e-05	4.31e-05	6.29e-05	5.72e-05	6.37e-05	4.49e-05	1.59e-05	2.83e-05	6.74e-05	3.98e-05	2.73e-05	5.29e-05	7.59e-05	2.72e-05	5.93e-05	7.22e-05	3.52e-05	5.96e-05	2.82e-05	4.01e-05
K00042	0.000271986	0.000353287	0.000279918	0.000343151	0.000294532	0.000276844	0.000249107	0.000226869	0.000243771	0.000278734	0.000398407	0.000359885	0.000369923	0.000247804	0.000274278	0.000234049	0.000316481	0.00025806	0.00013327	0.000312437	0.000252486	0.00027175	4.04e-05	0.000154761	0.00034122	0.000285685	0.000354826	0.000220679	0.000347187	0.000256171	0.000377506	0.000375216	0.000325626	0.000326917	0.00037779	0.000289918	0.000340068	0.000267037	0.000271244	0.000261626	0.000366143	0.000326495	0.000336053	0.000383416	0.000415817	0.000276235	0.000355037	0.000253568	0.000252841
K00043	2.92e-05	5.41e-05	3.21e-05	5.52e-05	4.16e-05	3.19e-05	2.61e-05	1.59e-05	2.44e-05	2.9e-05	7.17e-05	5.22e-05	4.48e-05	2.22e-05	2.43e-05	1.91e-05	4.25e-05	2.43e-05	2.43e-05	3.47e-05	2.66e-05	2.77e-05	5.12e-06	1.63e-05	4.73e-05	2.42e-05	5.17e-05	2.78e-05	4.59e-05	2.87e-05	6.68e-05	6.32e-05	4.67e-05	4.8e-05	7.21e-05	4.08e-05	4.7e-05	1.98e-05	2.13e-05	2.66e-05	6.51e-05	5.18e-05	5.76e-05	7.03e-05	8.28e-05	2.72e-05	6.48e-05	2.28e-05	2.55e-05
K00044	2.41e-05	1.26e-05	2.96e-05	1.15e-05	2.7e-05	1.85e-05	2.69e-05	3.06e-05	1.46e-05	2.18e-05	1.08e-05	2.08e-05	2.6e-05	1.13e-05	4.29e-05	1.2e-05	1.8e-05	1.23e-05	3.61e-06	2.28e-05	1.86e-05	1.87e-05	1.49e-06	9.29e-06	1.98e-05	1.74e-05	1.6e-05	1.53e-05	4.13e-05	1.71e-05	1.83e-05	1.15e-05	2.32e-05	2.41e-05	1.68e-05	2e-05	1.29e-05	1.73e-05	2.98e-05	3.55e-05	1.64e-05	2.32e-05	1.38e-05	1.23e-05	9.32e-06	1.62e-05	1.85e-05	1.32e-05	4.01e-05
K00045	9.58e-05	7.76e-05	7.42e-05	8.55e-05	6.12e-05	0.000100963	7.71e-05	0.000149331	6.33e-05	8.5e-05	8e-05	0.00011906	0.000117849	6.82e-05	8.66e-05	6.82e-05	8.89e-05	7.43e-05	3.25e-05	0.000102507	8.53e-05	0.000102044	2.66e-05	5.94e-05	0.000105102	0.000124405	9.96e-05	9.9e-05	9.3e-05	0.00011372	8.98e-05	8.16e-05	0.000114344	0.000104292	8.16e-05	0.000104608	7.46e-05	9.06e-05	9.43e-05	8.22e-05	9.52e-05	7.2e-05	8.11e-05	8.2e-05	7.09e-05	8.77e-05	7.78e-05	7.52e-05	8.85e-05
K00046	0.000641367	0.000494384	0.000735235	0.000509318	0.000725849	0.000664516	0.000684076	0.000624273	0.000515837	0.000530511	0.000530411	0.000663031	0.000790015	0.000380195	0.000743522	0.000367968	0.000650196	0.000404909	0.000263869	0.00064617	0.000584324	0.00052635	0.000355641	0.000492694	0.000677581	0.000609427	0.000605729	0.000487629	0.000841649	0.000588304	0.000640353	0.00051754	0.000682078	0.000685945	0.000603215	0.000631293	0.000531313	0.00044208	0.000608658	0.000710659	0.000640014	0.000584693	0.000530505	0.00053022	0.00052135	0.000517223	0.000628929	0.000427272	0.000698285
K00048	3.1e-05	6.63e-05	3.82e-05	7.14e-05	4.78e-05	5.05e-05	4.18e-05	2.66e-05	2.76e-05	3.27e-05	9.53e-05	4.44e-05	3.55e-05	4.32e-05	2.17e-05	2.51e-05	4.57e-05	3.84e-05	0.000205065	5.55e-05	3.64e-05	5.51e-05	4.44e-05	8.83e-05	4.32e-05	5.47e-05	9.1e-05	2.26e-05	5.69e-05	2.73e-05	5.5e-05	8.35e-05	4.95e-05	4.66e-05	5.88e-05	2.69e-05	4.42e-05	8.84e-05	5.59e-05	2.94e-05	5.87e-05	6.51e-05	4.27e-05	8.39e-05	9.54e-05	3.58e-05	5.8e-05	3.31e-05	3.02e-05
K00050	0.000244677	0.000247056	0.000284293	0.000233282	0.000262634	0.000323783	0.000226912	0.000157715	0.00021895	0.000195133	0.000295145	0.000331295	0.000399588	0.00013581	0.00023004	0.00012932	0.0003216	0.000151761	5.52e-05	0.000236892	0.000250355	0.000168242	0.000477329	0.000149332	0.000335557	0.000246219	0.000282808	0.000179992	0.000172401	0.000222737	0.000318452	0.000280271	0.000319856	0.00029069	0.000312542	0.000249307	0.000332994	0.000129387	0.000221168	0.000227199	0.000326694	0.000243327	0.000269554	0.00028038	0.000306999	0.000202251	0.000291075	0.000162626	0.000213235
K00052	0.000536724	0.000589927	0.000560333	0.000549448	0.000561474	0.000572922	0.000533484	0.000499901	0.000507746	0.000613745	0.000541369	0.000555047	0.000564689	0.000628936	0.000543759	0.000647407	0.000589698	0.00062523	0.00055089	0.00056883	0.000536589	0.000535338	0.000782242	0.0004998	0.000567604	0.000548231	0.000530831	0.000569322	0.00052607	0.000548372	0.000553447	0.000566472	0.000590605	0.000552136	0.000559359	0.000571349	0.000597383	0.000565878	0.000516344	0.000553268	0.000568625	0.000542414	0.000588313	0.000547527	0.000550336	0.000597301	0.000551608	0.000636685	0.000556642
K00053	0.000341732	0.000412312	0.000337972	0.000427413	0.00034322	0.000424405	0.000349019	0.00042439	0.000340447	0.000418314	0.000393626	0.000429132	0.000351829	0.000433281	0.000321663	0.000442863	0.00037931	0.000435889	0.000309157	0.000413851	0.00035192	0.000419743	0.000447124	0.000465978	0.000377807	0.000423799	0.000421573	0.000449501	0.000356098	0.000434685	0.000390493	0.000398736	0.000394049	0.000400285	0.000381792	0.000412176	0.000309466	0.000429132	0.00036792	0.000338513	0.000380604	0.000374366	0.000407994	0.000402291	0.000388276	0.000416054	0.00037	0.000433012	0.000314254
K00054	5.5e-05	2.84e-05	5.94e-05	3.58e-05	4.84e-05	0.000110026	5.86e-05	1.29e-05	3.68e-05	1.39e-05	5.35e-05	1.96e-05	2.06e-05	3.14e-05	3.28e-05	1.04e-05	4.5e-05	1.41e-05	0.000194868	3.05e-05	5.64e-05	3.17e-05	0.000194532	0.000356445	4.8e-05	4.71e-05	5.76e-05	9.59e-06	6.72e-05	1.43e-05	4.74e-05	3.82e-05	3.52e-05	4.16e-05	4.84e-05	1.9e-05	4.42e-05	1.27e-05	0.000108131	3.9e-05	4.57e-05	5.14e-05	2.75e-05	3.33e-05	4.8e-05	2.96e-05	5.96e-05	1.35e-05	6.32e-05
K00055	0.000113123	9.33e-05	9.65e-05	0.000115181	8.28e-05	0.000102758	9.44e-05	0.000178012	9.98e-05	0.000114111	7.96e-05	0.000130142	0.000106313	9.57e-05	0.000106417	0.000104603	9.16e-05	0.000106433	4.88e-05	0.000122173	7.32e-05	0.000129823	2.47e-05	0.000103936	0.000105424	0.000114546	8.22e-05	0.00013304	0.000142239	0.000148684	0.000101405	8.58e-05	9.81e-05	0.000108131	8.99e-05	0.00012868	8.36e-05	9.4e-05	0.00011235	0.000113142	9.37e-05	8.84e-05	9.32e-05	9.3e-05	7.4e-05	0.000109277	8.19e-05	9.91e-05	0.000111226
K00057	0.000402451	0.000384721	0.000379596	0.000405018	0.000378614	0.000457128	0.000397205	0.000480654	0.000416327	0.000409462	0.000367888	0.000417538	0.000331788	0.000415093	0.000405698	0.000423601	0.000372525	0.000415286	0.000576149	0.000416188	0.000408143	0.00043848	0.00083742	0.000593668	0.000361022	0.000408808	0.000379244	0.000418098	0.000437911	0.00041548	0.000378855	0.000369863	0.000378733	0.000393806	0.000371306	0.000398345	0.000395644	0.000396707	0.000441883	0.000401801	0.000359549	0.000373	0.000401808	0.000370941	0.000352566	0.000403869	0.000368408	0.000409937	0.000408838
K00058	0.00112471	0.00104987	0.00117052	0.00104743	0.00113457	0.00131329	0.00113731	0.00109982	0.00105328	0.0010777	0.00110554	0.0012897	0.00142469	0.000912823	0.00117625	0.000911704	0.00125655	0.000934773	0.000857717	0.00117848	0.00108972	0.00106798	0.00106486	0.00110922	0.00128717	0.00119433	0.00123985	0.00109933	0.0011332	0.00116598	0.00122896	0.00107775	0.00120958	0.00131711	0.00115949	0.00117724	0.00115521	0.000938839	0.00119729	0.0011617	0.00117659	0.00122206	0.00109247	0.00108501	0.00109499	0.00107563	0.0011965	0.000962245	0.00112662
K00059	0.00567898	0.004441	0.00619333	0.00466843	0.00609679	0.00535578	0.00597204	0.00646616	0.00489843	0.00496353	0.00451371	0.00563138	0.00619147	0.00389429	0.0066859	0.00398088	0.00526248	0.00410534	0.00243478	0.00562643	0.00510826	0.00510942	0.00408901	0.00401207	0.00555734	0.00505546	0.00500363	0.00486764	0.00791947	0.00530004	0.00532297	0.00452887	0.00553477	0.00584554	0.00504159	0.00553562	0.00483354	0.00410894	0.00535634	0.0063319	0.00520892	0.00529525	0.00469221	0.00463446	0.00449258	0.00475271	0.00537955	0.00421112	0.00635915
K00060	0.000281048	0.0002067	0.000293976	0.000197852	0.000291129	0.000121797	0.000282974	0.000213573	0.000304207	0.000254997	0.000172501	0.000135275	0.000124224	0.000272753	0.000325147	0.000280464	0.000170649	0.00026454	0.000103465	0.000180199	0.000268911	0.00022661	4.56e-05	0.000142681	0.000144755	0.000192024	0.000167658	0.000234954	0.000221342	0.000194881	0.000169032	0.000186523	0.00021583	0.000186881	0.000195442	0.000195655	0.000298276	0.000300553	0.000241911	0.00031902	0.000171966	0.000232448	0.000226515	0.000190698	0.000168893	0.000224371	0.000210443	0.000265809	0.000345495
K00064	0.00010435	0.000113792	8.84e-05	0.000104137	8.04e-05	0.000116622	9.73e-05	0.0001399	0.000107684	0.000149154	6.89e-05	0.000112194	0.000113556	0.000171542	9.78e-05	0.000185423	0.000109738	0.000167004	3.92e-05	0.000117377	0.000109136	0.000139283	0.000115371	0.00011484	0.000119986	0.000136567	9.38e-05	0.000181909	6.86e-05	0.000156505	9.64e-05	8.56e-05	9.9e-05	0.000113604	8.52e-05	0.000137775	8.08e-05	0.000137473	0.000106014	9.87e-05	8.68e-05	0.000102492	0.000111877	8.46e-05	6e-05	0.000158749	8.82e-05	0.000173081	9e-05
K00065	0.000432389	0.000327627	0.00050551	0.000344449	0.000500875	0.000463915	0.000484295	0.000461558	0.000350326	0.000370665	0.000349256	0.000462065	0.000580298	0.000254893	0.000540997	0.000250269	0.000454145	0.000278163	0.000140978	0.000476219	0.000398076	0.000384498	0.000168817	0.000276357	0.000477949	0.000438214	0.000427202	0.000366728	0.000638898	0.00043528	0.000421679	0.000343923	0.000430981	0.000476938	0.000372057	0.000449073	0.000303183	0.000327421	0.000418905	0.00050706	0.000400069	0.00040543	0.000330196	0.000351329	0.000331153	0.000357514	0.000416709	0.00029431	0.000471541
K00066	2.74e-05	1.85e-05	4.54e-05	2.14e-05	4.77e-05	1.48e-05	4.24e-05	2.3e-05	3.08e-05	1.34e-05	2.82e-05	2.69e-05	2.08e-05	7.95e-06	3.33e-05	8.66e-06	3.91e-05	1.02e-05	4.92e-06	1.76e-05	5.11e-05	1.5e-05	2.15e-06	1.2e-05	2.39e-05	2.16e-05	2.08e-05	2.92e-05	3.22e-05	2.41e-05	2.3e-05	2.32e-05	2.02e-05	1.71e-05	2.27e-05	2.52e-05	1.41e-05	9.99e-06	1.17e-05	3.37e-05	2.37e-05	2.19e-05	2.48e-05	2.62e-05	2.55e-05	1.42e-05	3.44e-05	1.07e-05	2.4e-05
K00067	0.000310838	0.000331393	0.000328371	0.000340899	0.000318238	0.00036448	0.000327652	0.000333368	0.000281141	0.000327472	0.00032987	0.000335753	0.000286256	0.000334607	0.000290057	0.000350756	0.000307017	0.000337365	0.000401519	0.000310604	0.000338238	0.000329298	0.000922112	0.000428635	0.000316934	0.000321459	0.000325992	0.000354701	0.000307717	0.000329011	0.000348748	0.000326497	0.000375211	0.000346316	0.000355135	0.000318465	0.00028757	0.000302506	0.000276196	0.000308203	0.000360379	0.000337458	0.000362604	0.000333571	0.000327945	0.000332477	0.000351159	0.00033793	0.000333893
K00068	6.46e-05	7.74e-05	6.41e-05	7.57e-05	6.57e-05	8.23e-05	7.22e-05	8.54e-05	4.92e-05	6.79e-05	8.75e-05	7.69e-05	9.86e-05	6.22e-05	6.29e-05	5.36e-05	7.75e-05	6.2e-05	4.86e-05	8.39e-05	5.45e-05	8.13e-05	2.96e-05	6.39e-05	8.29e-05	8.9e-05	0.000104861	6.39e-05	8.42e-05	7.47e-05	7.79e-05	8.3e-05	7.46e-05	8.29e-05	7.19e-05	7.39e-05	5.29e-05	9.11e-05	6.49e-05	6.51e-05	7.57e-05	7.99e-05	5.8e-05	8.11e-05	8.33e-05	7.21e-05	7.38e-05	6.18e-05	6.73e-05
K00073	1.69e-05	3.82e-05	1.92e-05	3.75e-05	2.49e-05	2.49e-05	1.91e-05	1.01e-05	1.43e-05	1.85e-05	5.45e-05	2.27e-05	3.16e-05	2.29e-05	1.14e-05	1.31e-05	2.79e-05	2.09e-05	2.9e-05	2.63e-05	1.65e-05	2.71e-05	9.38e-06	2.16e-05	2.84e-05	3.24e-05	5.13e-05	1.35e-05	2.48e-05	1.64e-05	3.4e-05	4.75e-05	2.68e-05	2.69e-05	3.68e-05	2.06e-05	2.45e-05	4.85e-05	1.95e-05	1.48e-05	3.31e-05	3.8e-05	2.54e-05	4.77e-05	5.53e-05	2.18e-05	3.51e-05	1.9e-05	1.23e-05
K00074	0.000651663	0.000504743	0.00066238	0.000562714	0.00064374	0.000636774	0.000632203	0.000631987	0.000535307	0.000496257	0.000604852	0.00078346	0.000732639	0.00029692	0.000695771	0.00028996	0.000677855	0.000345096	0.00102808	0.000602167	0.000540935	0.000533495	0.000817032	0.000503423	0.000660874	0.000556822	0.000620942	0.000471043	0.000659293	0.000571077	0.000694641	0.000551408	0.000655361	0.000703179	0.0006693	0.000572079	0.000693916	0.00040594	0.00071353	0.00067649	0.000656925	0.000692412	0.000564773	0.000597407	0.000600942	0.000457663	0.00067595	0.000330531	0.000727295
K00075	0.000357315	0.000361713	0.000347418	0.000363836	0.000354031	0.000384722	0.000357816	0.000376961	0.000375889	0.000377457	0.000342256	0.000358511	0.000305653	0.000394468	0.000344173	0.00039777	0.000346177	0.000387504	0.000467801	0.000359147	0.000368879	0.000387933	0.000506809	0.000490176	0.000344301	0.00036995	0.000352677	0.000382027	0.000338267	0.000374237	0.000349975	0.000347011	0.000352498	0.000361692	0.000349061	0.000367718	0.00036321	0.000365134	0.000378696	0.000351746	0.000342867	0.000361546	0.000368355	0.000343164	0.00033896	0.000376819	0.000349799	0.000389058	0.000346045
K00076	0.000126918	8.99e-05	0.000129748	0.00010076	0.000125571	0.000186761	0.000129834	0.000222645	0.000105292	0.000111794	0.00010189	0.00017821	0.000256047	6.33e-05	0.000161719	6.18e-05	0.000172943	7.57e-05	3.67e-05	0.000182176	9.44e-05	0.000142639	1.37e-05	8.06e-05	0.00018747	0.000161613	0.000141464	0.000114516	0.000246365	0.000149209	0.000132231	0.000102686	0.000143055	0.000163717	0.000109405	0.000154989	0.000118003	8.17e-05	0.000148613	0.000143268	0.0001199	0.000117399	9.17e-05	0.00010074	8.94e-05	0.000120045	0.000110716	7.82e-05	0.000141689
K00077	0.000342069	0.000388984	0.000376412	0.000374404	0.000358289	0.000355583	0.000328125	0.000308597	0.000311159	0.00032843	0.000410002	0.000383674	0.000393101	0.000325202	0.000337449	0.000309489	0.000343472	0.000318708	0.000583914	0.00034949	0.000324028	0.000311962	0.000171678	0.000395725	0.000371454	0.000306603	0.000377902	0.00030638	0.00039367	0.000316355	0.000409882	0.000396837	0.000383391	0.000356868	0.000427828	0.00035053	0.000432513	0.000320477	0.000368539	0.000340224	0.000427295	0.000359915	0.000378415	0.000411533	0.000439625	0.000333671	0.000393194	0.000318039	0.000350137
K00082	3.15e-05	8.5e-06	2.01e-05	2.48e-05	2.16e-05	1.73e-05	3.04e-05	0.000100124	3.18e-05	1.33e-05	6.28e-06	3.1e-05	5.79e-06	4.55e-06	3.51e-05	7.09e-06	4.84e-06	1.02e-05	1.56e-05	2.31e-05	2.52e-05	4.94e-05	9.63e-05	3.71e-05	7.19e-06	1.37e-05	7.86e-06	1.86e-05	4.83e-05	2.49e-05	1.19e-05	7.44e-06	1.83e-05	1.61e-05	1.05e-05	1.8e-05	7.36e-06	8.82e-06	3.48e-05	2.81e-05	1.44e-05	8.32e-06	1.13e-05	1.25e-05	4.16e-06	1.38e-05	9.25e-06	4.61e-06	3.36e-05
K00086	4.05e-05	3.98e-05	4.57e-05	4.76e-05	4.45e-05	4.8e-05	4.9e-05	4.1e-05	3.72e-05	2.94e-05	5.45e-05	5.24e-05	3.2e-05	2.4e-05	3.85e-05	1.69e-05	3.93e-05	2.26e-05	5e-05	4.74e-05	4.08e-05	4.19e-05	3.64e-05	7.31e-05	4.3e-05	4.28e-05	5.25e-05	3.42e-05	8.76e-05	4.21e-05	4.41e-05	4.92e-05	4.13e-05	4.42e-05	4.33e-05	3.89e-05	3.79e-05	4.04e-05	5.1e-05	4.02e-05	4.83e-05	4.68e-05	3.35e-05	5.13e-05	5.59e-05	2.9e-05	4.7e-05	2.06e-05	4.7e-05
K00087	5.6e-05	4.92e-05	4.82e-05	5.41e-05	4.59e-05	6.11e-05	5.37e-05	3.88e-05	3.07e-05	3.73e-05	6.87e-05	5.88e-05	8.54e-05	2.85e-05	4.24e-05	1.85e-05	8.18e-05	3.12e-05	0.000643517	7.57e-05	3.53e-05	4.75e-05	3.47e-05	3.89e-05	6.26e-05	6.24e-05	7.65e-05	2.93e-05	3.87e-05	4.59e-05	5.43e-05	6.28e-05	5.54e-05	5.58e-05	5.04e-05	3.86e-05	3.99e-05	6.48e-05	7.41e-05	4.81e-05	5.85e-05	6.15e-05	3.47e-05	6.09e-05	6.27e-05	4.06e-05	5.17e-05	2.77e-05	5.55e-05
K00088	0.000740895	0.000695752	0.00068841	0.000814738	0.000690072	0.000780137	0.000728073	0.00114595	0.000770266	0.000726533	0.000663941	0.000906107	0.000597703	0.000710361	0.000705252	0.000747401	0.000676578	0.000748538	0.000995608	0.000791067	0.000761694	0.000907045	0.000992919	0.00109202	0.0006765	0.00077307	0.000672294	0.000831807	0.000782818	0.000851123	0.000720184	0.000658407	0.000719965	0.000719104	0.000675116	0.000752153	0.000669219	0.000699159	0.00082586	0.00070272	0.000676624	0.00063411	0.000750686	0.000696223	0.000623622	0.000738976	0.000652125	0.000707261	0.000689828
K00090	0.000228828	0.000322901	0.000238783	0.000291213	0.000253479	0.000237106	0.000215274	0.000186335	0.000217019	0.000278399	0.000321182	0.000296236	0.000263895	0.000289213	0.000225213	0.000287123	0.000271453	0.000284078	0.000139888	0.000257269	0.000235083	0.000233643	0.000153405	0.000191154	0.000281249	0.00025398	0.000280123	0.000272039	0.000283845	0.000251822	0.000309792	0.000311277	0.000262758	0.000267196	0.000315494	0.000275554	0.000278551	0.000283998	0.000199955	0.000229111	0.000292646	0.00027962	0.000300406	0.000318738	0.000338659	0.000270191	0.000303764	0.000287206	0.000210765
K00091	0.000206156	8.85e-05	0.000254542	0.000110762	0.000251272	0.000152141	0.000243674	0.000201907	0.000203728	9e-05	0.000114342	0.000118412	0.000131563	6.49e-05	0.000228002	6.31e-05	0.000118893	6.68e-05	5.96e-05	0.000134096	0.000226173	0.000142717	0.000481308	0.000143174	0.000128835	0.000112795	0.000135263	0.000102571	0.000308702	0.000110449	0.000130946	0.000113099	0.000181055	0.000167665	0.000141449	0.000125035	0.000139162	6.74e-05	0.000110225	0.000224902	0.00015234	0.000158722	0.000124207	0.000117506	0.000124586	9.77e-05	0.000170316	7.87e-05	0.000221311
K00094	5.82e-06	2.05e-05	8.21e-06	1.98e-05	1.09e-05	6.12e-06	7.81e-06	4.61e-06	3.72e-06	8.62e-06	2.93e-05	9.46e-06	1.07e-05	1.32e-05	6.07e-06	6.98e-06	1.06e-05	1.18e-05	1.48e-05	1.38e-05	8.84e-06	1.61e-05	4.85e-07	2.97e-06	1e-05	1.75e-05	3.02e-05	4.91e-06	1.08e-05	5.14e-06	1.43e-05	2.51e-05	1.14e-05	1.06e-05	1.61e-05	6.68e-06	1.07e-05	3.34e-05	1.03e-05	6.32e-06	1.44e-05	1.96e-05	1.02e-05	2.53e-05	2.87e-05	1.03e-05	1.64e-05	1.02e-05	6.34e-06
K00096	1.26e-05	1.08e-05	1.88e-05	1.75e-05	1.35e-05	1.34e-05	1.75e-05	2.25e-05	8.36e-06	9.81e-06	1.46e-05	1.36e-05	5.63e-06	8.71e-06	1.09e-05	7.12e-06	7.93e-06	7.37e-06	1.55e-05	1.01e-05	1e-05	1.96e-05	1.09e-05	2.37e-05	8.56e-06	9.57e-06	2.07e-05	1.45e-05	1.44e-05	1.37e-05	1.36e-05	1.45e-05	1.92e-05	2.35e-05	1.47e-05	7.07e-06	7.65e-06	1.09e-05	1.77e-05	1.46e-05	1.69e-05	2.08e-05	1.1e-05	1.56e-05	1.76e-05	8.53e-06	1.65e-05	6.44e-06	1.97e-05
K00097	0.000289062	0.000393928	0.000282008	0.000356351	0.000288779	0.00034372	0.000277932	0.00021293	0.0003112	0.000360616	0.000412244	0.000339866	0.000385362	0.000376839	0.000257959	0.000376066	0.000359567	0.000371698	0.00011495	0.000324825	0.000319514	0.000313623	0.000382406	0.000183294	0.000382957	0.000383101	0.000404271	0.000350504	0.000255794	0.000328768	0.000385432	0.000407747	0.000358265	0.000389285	0.000379764	0.000350775	0.000378849	0.000347665	0.000249494	0.000274909	0.000382195	0.000386005	0.00037478	0.000384809	0.000420406	0.000374904	0.000375047	0.000385002	0.000256812
K00098	7.06e-05	5.54e-05	6.41e-05	6.52e-05	5.99e-05	7.76e-05	6.24e-05	0.000116312	4.08e-05	4.91e-05	6.43e-05	0.000106327	0.000103187	2.72e-05	6.69e-05	2.3e-05	7.21e-05	3.36e-05	3.22e-05	8.61e-05	5.05e-05	7.54e-05	2.29e-05	5.13e-05	8.12e-05	8.03e-05	8.4e-05	5.24e-05	0.000112933	7.76e-05	7.71e-05	6.05e-05	8.58e-05	8.08e-05	6.82e-05	7.49e-05	6.63e-05	5.21e-05	6.95e-05	6.65e-05	7.82e-05	6.22e-05	5.47e-05	6.53e-05	6.17e-05	5.36e-05	6.59e-05	3.22e-05	7.29e-05
K00099	0.000329103	0.000384011	0.000331323	0.000400812	0.000333442	0.00029832	0.000321507	0.000400593	0.00034111	0.000386048	0.000363721	0.000366024	0.000273123	0.000402384	0.000316308	0.000425481	0.000312186	0.000414376	0.000200364	0.000356493	0.000331633	0.000401374	0.000416192	0.00028591	0.000310825	0.000341657	0.000329211	0.000402057	0.000327505	0.000382163	0.000352152	0.000369531	0.00035671	0.000351736	0.000357821	0.000355885	0.000388996	0.000396332	0.000304552	0.000331341	0.000341807	0.000352804	0.000390883	0.000378763	0.000361549	0.000372599	0.000334345	0.000403305	0.000322838
K00100	0.00173583	0.00165876	0.00178976	0.00169367	0.00175463	0.00218797	0.00179633	0.0019958	0.00154348	0.00175783	0.00167283	0.00224879	0.00246965	0.00151937	0.00176856	0.00154145	0.00207614	0.0015924	0.00126601	0.00205101	0.00166863	0.00177986	0.00141119	0.00158663	0.00218048	0.00206186	0.00195474	0.00194975	0.00195607	0.00210378	0.00190029	0.00168712	0.00200048	0.00205792	0.00174436	0.00203335	0.00160468	0.0015992	0.00185018	0.00175757	0.00190208	0.00169959	0.00169572	0.00170041	0.00162446	0.0018261	0.00177044	0.0016394	0.00165035
K00101	0.000325418	0.000373939	0.000303221	0.000375969	0.000306993	0.000361049	0.00030866	0.000527013	0.00031539	0.000341378	0.000392114	0.000454118	0.000457166	0.000287234	0.000340592	0.00028722	0.000386518	0.000310983	0.000166357	0.000399187	0.000326416	0.000414048	3.33e-05	0.000198892	0.000407628	0.000380508	0.000395327	0.000353592	0.00037706	0.000387184	0.000408531	0.000377323	0.000373279	0.000391885	0.000388401	0.000408188	0.000390973	0.000306413	0.000344144	0.000311108	0.000401978	0.00034961	0.000364925	0.000390564	0.00038607	0.000352829	0.000370212	0.000305027	0.000305934
K00102	0.000694899	0.000750712	0.000739612	0.000767647	0.000742508	0.000874907	0.000690696	0.00070963	0.000603301	0.000671007	0.000826123	0.00103587	0.00105228	0.000521196	0.000655952	0.00053427	0.000875397	0.000576627	0.000384348	0.000771575	0.000676012	0.0006732	0.000733335	0.000484802	0.000918497	0.000751577	0.000887117	0.000706022	0.00065594	0.000784781	0.000903016	0.000794181	0.000868302	0.000893502	0.000873683	0.000799145	0.000764429	0.000492624	0.000672064	0.000655765	0.000903191	0.000749084	0.000787286	0.000819407	0.000845621	0.000691439	0.000841032	0.000586398	0.000624838
K00103	7.62e-05	4.95e-05	7.05e-05	7.15e-05	7.55e-05	9.12e-05	8.66e-05	0.000174504	7.62e-05	6.7e-05	6.07e-05	0.00010754	0.00011248	3.3e-05	9.09e-05	3.25e-05	8.1e-05	4.26e-05	2.95e-05	8.17e-05	6.69e-05	0.000106921	1.16e-05	8.11e-05	9.57e-05	8.88e-05	6.94e-05	6.87e-05	7.06e-05	9.31e-05	7.89e-05	5.97e-05	7.47e-05	9.23e-05	6.06e-05	8.32e-05	4.3e-05	4.81e-05	9.54e-05	8.37e-05	6.04e-05	7.7e-05	4.94e-05	6.21e-05	5.1e-05	6.81e-05	5.91e-05	3.84e-05	6.94e-05
K00104	0.000933349	0.00106712	0.000899052	0.00104393	0.000904915	0.000836644	0.000863345	0.000937743	0.000888231	0.000994192	0.00108293	0.00102522	0.0010402	0.000966021	0.000917039	0.000996728	0.000959618	0.000998099	0.000824248	0.000968785	0.000883021	0.000942074	0.000376559	0.000531118	0.00101915	0.000900441	0.000945671	0.000946844	0.000977799	0.000942662	0.00107556	0.00108289	0.00104549	0.00101403	0.00110413	0.000988557	0.00111418	0.000874418	0.000843643	0.000905642	0.00108628	0.000997302	0.00109919	0.00109005	0.00111846	0.00097615	0.00104063	0.000984435	0.000980314
K00105	1.15e-05	8.61e-08	1.25e-05	6.9e-06	1.43e-05	7.54e-05	1.6e-05	7.81e-07	2.09e-05	9.59e-08	2.4e-07	6.93e-08	8.3e-07	1.25e-05	1.02e-05	1.27e-07	5.17e-06	1.12e-06	0.000136601	1.33e-05	1.23e-05	1.42e-06	0.000119153	0.000231643	1.05e-05	3.63e-07	9.94e-06	5.24e-08	3.42e-05	1.71e-06	4.86e-07	5.64e-07	3.49e-06	1.67e-06	3.27e-06	5.25e-06	1.85e-05	6.99e-07	8.01e-05	1.13e-05	3.89e-06	3.06e-06	3.24e-06	1.02e-07	3.23e-06	2.15e-06	4.39e-06	4.47e-08	1.54e-05
K00108	0.000610134	0.000722447	0.000600687	0.000696767	0.000625855	0.000964928	0.000566341	0.000753864	0.000506145	0.000696502	0.000771987	0.00102872	0.0012725	0.000534193	0.000622753	0.000527296	0.000954628	0.000582501	0.00026467	0.000890387	0.000521569	0.000671702	9.84e-05	0.000452791	0.00103307	0.000848908	0.000804737	0.000680224	0.000820267	0.000813669	0.000880463	0.0007531	0.000792819	0.000882511	0.000788662	0.000880465	0.000622938	0.000511703	0.000661058	0.00059433	0.000831917	0.000695096	0.000691844	0.00075501	0.000757405	0.000737044	0.000737643	0.000599159	0.000480173
K00109	1.04e-05	2.01e-06	6.67e-06	5.53e-06	6.97e-06	1.85e-06	7.19e-06	1.52e-05	4.69e-06	5.25e-06	1.48e-06	7.5e-06	9.85e-07	9.98e-07	1.16e-05	1.69e-06	5.13e-07	2.38e-06	2.86e-06	7.6e-06	2.12e-06	7.66e-06	8.04e-08	6.69e-06	1.76e-06	2.95e-06	2.37e-06	4.57e-06	2.05e-05	5.55e-06	3.31e-06	1.64e-06	3.83e-06	5.19e-06	2.41e-06	4.74e-06	2.48e-06	4.13e-06	1.2e-05	1.06e-05	2.1e-06	5.13e-06	2.48e-06	3.08e-06	8.83e-07	2.6e-06	3.07e-06	1.01e-06	1.14e-05
K00111	0.000690754	0.00061757	0.000693782	0.000642906	0.000705139	0.000771591	0.000710147	0.000864564	0.000648492	0.000641228	0.000628784	0.000765362	0.000755151	0.000563923	0.000756064	0.00055451	0.000715803	0.000578952	0.00121773	0.000736483	0.000675428	0.000720128	0.00109626	0.000720968	0.000694788	0.000704766	0.000712491	0.000633399	0.00077843	0.000677626	0.000665917	0.000618219	0.000706804	0.000705041	0.000645658	0.000672958	0.000618835	0.000653512	0.000778735	0.00070754	0.000649422	0.0006731	0.000625732	0.000640826	0.000609385	0.000626712	0.000665635	0.000575945	0.000712186
K00112	1.64e-05	3.55e-05	2.21e-05	3.54e-05	2.22e-05	1.87e-05	1.74e-05	1.59e-05	1.01e-05	1.83e-05	4.92e-05	1.91e-05	2.45e-05	2.41e-05	1.16e-05	1.42e-05	2.87e-05	2.21e-05	3.38e-05	3.93e-05	1.33e-05	3.08e-05	3.15e-05	1.16e-05	2.23e-05	3.18e-05	5.69e-05	9.06e-06	2.8e-05	1.32e-05	2.82e-05	4.35e-05	2.59e-05	2.43e-05	3.12e-05	1.88e-05	2.26e-05	5.13e-05	2.2e-05	1.48e-05	2.9e-05	3.92e-05	2.15e-05	4.34e-05	4.86e-05	2.14e-05	3.06e-05	1.95e-05	1.71e-05
K00113	2.69e-05	4.94e-05	3.4e-05	4.9e-05	3.72e-05	9.24e-06	2.91e-05	8.6e-06	3.2e-05	2.11e-05	6.91e-05	1.38e-05	1.78e-05	2.92e-05	1.73e-05	1.64e-05	2.92e-05	2.56e-05	3.78e-05	3.67e-05	2.69e-05	3.54e-05	8.62e-07	4.7e-06	2.13e-05	3.1e-05	6.98e-05	6.23e-06	2.7e-05	8.62e-06	4.03e-05	6.14e-05	3.51e-05	3.22e-05	4.9e-05	1.69e-05	2.83e-05	5.97e-05	1.92e-05	2.44e-05	4.53e-05	6.15e-05	3.32e-05	6.18e-05	7.5e-05	2.28e-05	4.9e-05	2.29e-05	2.07e-05
K00114	0.000258222	0.000302125	0.000312094	0.000287101	0.000314545	0.000324016	0.000293948	0.000187129	0.000262962	0.000263516	0.000354518	0.000376444	0.0004141	0.000188879	0.000305176	0.000197206	0.00033359	0.000215711	5.84e-05	0.000283718	0.000377762	0.000205569	2.4e-05	0.000134138	0.000386899	0.000321958	0.000309657	0.000291976	0.000200296	0.000321419	0.000368077	0.000335105	0.000360825	0.000357418	0.00032981	0.000353757	0.000266616	0.0001663	0.000230323	0.000279679	0.000362437	0.000255985	0.000364372	0.000322336	0.00034964	0.000261743	0.000356727	0.000233294	0.000220254
K00115	4.13e-06	4.18e-06	3.86e-06	4.22e-06	4.08e-06	1.1e-05	3.51e-06	4.36e-06	3.42e-06	4.34e-06	5.67e-06	9.44e-06	1.63e-05	1.8e-06	3.14e-06	1.61e-06	1.05e-05	2.53e-06	1.44e-06	8e-06	2.31e-06	3.81e-06	6.08e-07	3.48e-06	1.07e-05	7.3e-06	7.85e-06	5.03e-06	3.78e-06	7.58e-06	7.96e-06	5.32e-06	6.93e-06	8.23e-06	6.23e-06	7.64e-06	4.86e-06	1.57e-06	5.68e-06	3.6e-06	7.19e-06	5.32e-06	4.35e-06	5.39e-06	5.31e-06	5.81e-06	5.43e-06	2.91e-06	1.65e-06
K00116	0.000176901	0.000221073	0.000188909	0.000227237	0.000191887	0.000161287	0.000212532	0.000321963	0.000181486	0.000220916	0.000192906	0.000203347	8.87e-05	0.000281165	0.000164815	0.000287705	0.000130999	0.000264869	0.000232605	0.00019324	0.000204809	0.000264994	0.000120517	0.000296469	0.000146414	0.000210942	0.000213259	0.000304191	0.000250781	0.000237222	0.000158311	0.000200627	0.000176682	0.00016662	0.000166524	0.000214368	0.000140771	0.000291748	0.000182325	0.000180888	0.000162933	0.000182849	0.000188362	0.00020593	0.000192842	0.000233771	0.000176444	0.000263141	0.000172379
K00117	0.000321697	0.000395652	0.00045363	0.000317322	0.0004224	0.00025816	0.000477823	0.000256216	0.000362177	0.000427231	0.000333032	0.000350734	0.000302984	0.000489189	0.000434305	0.000508831	0.000357793	0.000470358	7.99e-05	0.000360527	0.000552156	0.000320122	3.36e-05	0.000130285	0.000339871	0.000417141	0.00034169	0.000455701	0.000299146	0.000366213	0.000303955	0.000352915	0.000353335	0.000322509	0.000303656	0.000375973	0.000438835	0.000486703	0.000298778	0.000425365	0.000317711	0.000309227	0.000443982	0.000325013	0.000322663	0.000425574	0.000403429	0.000506561	0.000427394
K00118	0.000125024	0.000102646	0.000126495	9.51e-05	0.00011247	0.000175073	0.000138176	0.000125359	0.00011822	0.000148758	5.88e-05	0.000123458	0.000160143	0.000153208	0.000112692	0.00016831	0.000135539	0.000153283	5.28e-05	0.000132131	0.000126406	0.000112273	0.000310534	0.000146038	0.000147166	0.000151652	0.00010787	0.000170461	7.08e-05	0.000159523	9.73e-05	7.63e-05	0.00012366	0.00012036	8.8e-05	0.000141791	8.31e-05	0.000131883	0.000116566	0.000113272	9.45e-05	9.44e-05	0.000111163	7.36e-05	4.81e-05	0.000158153	8.92e-05	0.000162027	9.36e-05
K00119	0.000439239	0.000525013	0.000419694	0.000511669	0.000433521	0.000840296	0.000403278	0.000597839	0.000373171	0.000515923	0.000569169	0.000874517	0.0011363	0.00034399	0.000428532	0.000344869	0.000800801	0.000399758	0.000151162	0.000709962	0.000366704	0.000500582	5.09e-05	0.000324229	0.000883202	0.000704272	0.000639228	0.000514768	0.000539539	0.000668201	0.000706676	0.000555502	0.000651386	0.000729611	0.00060874	0.000702917	0.00049157	0.000305513	0.000510201	0.000402591	0.000671857	0.000501506	0.000533681	0.000552821	0.000545605	0.000568831	0.000555204	0.000420085	0.000307555
K00121	0.000562885	0.000539444	0.000538213	0.000559752	0.000543435	0.000620253	0.00055287	0.000885919	0.000528482	0.000610057	0.000494876	0.000658228	0.000722381	0.000557192	0.000629596	0.000577727	0.000631105	0.000583292	0.000254231	0.00069256	0.000517673	0.000677266	0.000309818	0.000445607	0.000637108	0.00064979	0.00053225	0.000646938	0.000830976	0.000691789	0.000565415	0.000518555	0.000589742	0.000607303	0.000524942	0.000681542	0.00051258	0.00054816	0.000595877	0.000592043	0.000553482	0.000502766	0.000523892	0.000520502	0.000471307	0.00062705	0.000514744	0.000580447	0.000586738
K00122	0.000162259	5.43e-05	0.000156454	7.41e-05	0.000156835	6.05e-05	0.000158397	0.000236969	0.000121311	5.34e-05	8.03e-05	7.9e-05	6.4e-05	2.89e-05	0.000206485	2.37e-05	5.56e-05	3.08e-05	7.11e-05	0.000119116	0.00012127	0.000114486	6.48e-05	8.36e-05	6.35e-05	6.36e-05	6.32e-05	5.38e-05	0.000394476	6.39e-05	7.56e-05	7.49e-05	9.38e-05	7.37e-05	8.86e-05	9.84e-05	6.49e-05	4.2e-05	9.84e-05	0.000179357	8.49e-05	7.74e-05	6.53e-05	8.43e-05	8.29e-05	5.17e-05	0.000105274	2.85e-05	0.000217241
K00123	0.0013718	0.00153048	0.00151947	0.00148514	0.00157117	0.00128744	0.00141727	0.00116292	0.00137213	0.00128638	0.00170383	0.00150217	0.00166587	0.00126027	0.00139183	0.00118851	0.0015435	0.00127989	0.000756849	0.00143411	0.00146953	0.00127155	0.000305947	0.000858126	0.00152548	0.00138702	0.00160663	0.00115113	0.00143883	0.00122155	0.00153403	0.00163977	0.00146863	0.00138975	0.0015525	0.00133734	0.00142591	0.00142198	0.00126245	0.00135446	0.00154516	0.00145327	0.00143411	0.00164162	0.00172858	0.0013414	0.00153087	0.00128048	0.00123247
K00124	0.000291285	0.000353463	0.00035052	0.00035273	0.000370696	0.000316903	0.000308136	0.000201822	0.000323863	0.000244226	0.000453919	0.000356664	0.000418212	0.000207882	0.000297422	0.000176218	0.000368377	0.000220236	0.00014435	0.000305307	0.00033024	0.000266925	0.000268045	0.000153795	0.000365319	0.000312307	0.000420731	0.000215064	0.000279417	0.000248723	0.00039631	0.000417143	0.000346153	0.0003534	0.000393891	0.000293358	0.000415647	0.000275451	0.000279915	0.000298309	0.000389175	0.000360352	0.000345371	0.000416577	0.000472457	0.00026332	0.000391032	0.000219609	0.00026734
K00125	9.33e-09	1.92e-07	2.13e-07	5.74e-08	2.21e-07	1e-07	1.25e-06	8.6e-08	1.31e-06	2.46e-07	1.28e-07	2.7e-09	4.55e-10	1.62e-07	5.64e-07	2.49e-08	4.06e-09	2.93e-08	2.28e-07	3.9e-08	2.05e-06	9.11e-08	6.96e-08	2.2e-08	1.01e-07	9.02e-07	4.56e-07	2.69e-08	6.26e-08	3.18e-08	5.14e-07	4.88e-08	3.83e-07	2.45e-07	3.83e-07	1.33e-07	6.59e-07	3e-07	1.33e-07	1.43e-07	8.94e-07	4.35e-07	1.67e-07	9.85e-08	2.55e-07	5.36e-07	1.33e-07	1.71e-07	1.37e-06
K00126	8.86e-06	1.26e-05	9.14e-06	1.29e-05	1e-05	1.2e-05	7.26e-06	5.29e-06	7.56e-06	8.24e-06	1.68e-05	1.57e-05	1.66e-05	5.04e-06	7.92e-06	4.58e-06	1.31e-05	6.12e-06	4.68e-06	1.06e-05	8.89e-06	7.42e-06	7.07e-07	4.22e-06	1.53e-05	1.05e-05	1.38e-05	8.06e-06	1.08e-05	1e-05	1.7e-05	1.53e-05	1.47e-05	1.46e-05	1.66e-05	1.25e-05	1.21e-05	4.84e-06	7.61e-06	7.65e-06	1.65e-05	1.22e-05	1.43e-05	1.53e-05	1.83e-05	8.35e-06	1.53e-05	6.14e-06	6.38e-06
K00127	9.46e-05	0.000156696	9.88e-05	0.000147119	0.000114856	0.00010146	8.72e-05	5.63e-05	8.49e-05	0.000102338	0.000194642	0.000136034	0.000149729	9.55e-05	9.4e-05	8.5e-05	0.000137212	9.95e-05	5.45e-05	0.000117106	0.000103979	9.74e-05	7.65e-06	3.56e-05	0.00013985	0.000108308	0.00016273	7.62e-05	0.000100812	8.4e-05	0.000161777	0.000178533	0.000129738	0.000130188	0.000164353	0.000106382	0.000130257	0.000107496	9.67e-05	8.7e-05	0.000156984	0.000139423	0.00013973	0.00017785	0.00020384	0.000105085	0.00015255	9.62e-05	8.11e-05
K00128	0.00251538	0.00210992	0.00265769	0.00227843	0.00262788	0.00267427	0.00250309	0.00307842	0.00211751	0.00225479	0.00229852	0.00294064	0.00308645	0.00161952	0.00296519	0.00162188	0.00265629	0.00176929	0.00213947	0.00272173	0.00210121	0.00243915	0.00215287	0.00199586	0.00274602	0.00246158	0.0024005	0.00223161	0.00367095	0.0025356	0.00261609	0.00220864	0.00251842	0.00278587	0.00244344	0.00263934	0.00247056	0.00190275	0.00266399	0.00277797	0.00244912	0.00249238	0.00220129	0.00231472	0.00224486	0.00211943	0.00249305	0.0017495	0.00277998
K00129	1.82e-06	2.07e-06	2.47e-06	1.9e-06	2.69e-06	1.69e-06	2.5e-06	6e-06	2.08e-06	1.17e-06	2.5e-06	2.73e-06	5.59e-07	7.8e-07	1.34e-06	7.15e-07	1.07e-06	8.77e-07	2.95e-06	1.05e-06	2.29e-06	2.82e-06	2.09e-06	4.6e-06	1.5e-06	8.69e-07	1.34e-06	9.96e-07	2.36e-06	3.3e-06	1.71e-06	2.07e-06	1.56e-06	1.31e-06	1.88e-06	2.41e-06	1.47e-06	1.7e-06	2.23e-06	2.08e-06	1.92e-06	9.15e-07	1.67e-06	2.37e-06	2.12e-06	9.2e-07	1.98e-06	5.76e-07	3.26e-06
K00130	0.00138846	0.00107544	0.00142497	0.00122449	0.00141105	0.00133004	0.00135012	0.00173889	0.000996358	0.00120852	0.00119529	0.00157961	0.00159451	0.000785482	0.0017175	0.000779104	0.00135255	0.000881971	0.00113949	0.00150752	0.000980472	0.00129331	0.00065674	0.000968849	0.00140221	0.00126533	0.00124169	0.00118071	0.00226651	0.00134932	0.00136548	0.00115367	0.00133373	0.00149633	0.00126419	0.00142223	0.00112737	0.00107235	0.00148994	0.00160816	0.00126604	0.00138283	0.00109843	0.00122877	0.00117719	0.00106315	0.00129575	0.000844866	0.0016449
K00131	0.000144988	0.000110996	0.000170025	0.000124709	0.000162874	0.000180268	0.000173105	0.000134829	0.000129142	0.000110998	0.00013446	0.000169619	0.000170706	9.22e-05	0.000146372	8.45e-05	0.000173455	9.08e-05	0.000132503	0.000148966	0.000146255	0.000122092	0.000108786	0.000210599	0.000162731	0.000146811	0.000161288	0.000136441	0.000201679	0.000153325	0.000138597	0.000127084	0.000148721	0.000153951	0.000136972	0.000140928	0.000146301	0.000111377	0.000165259	0.000153427	0.000151659	0.000139342	0.000120875	0.000130955	0.000134919	0.000115634	0.000158072	9.36e-05	0.000170214
K00132	1.38e-05	3.73e-06	1.92e-05	5.58e-06	1.95e-05	2.06e-05	2.09e-05	1.1e-05	1.51e-05	4.08e-06	4.61e-06	9.17e-06	1.19e-05	3.96e-06	1.75e-05	1.71e-06	1.19e-05	2.77e-06	2.44e-05	1.25e-05	1.77e-05	6.54e-06	2.06e-05	4.32e-05	9.31e-06	7.76e-06	8.96e-06	4.87e-06	2.67e-05	7.73e-06	5.46e-06	4.29e-06	6.1e-06	6.42e-06	4.45e-06	8.15e-06	9.89e-06	4.59e-06	1.85e-05	1.65e-05	6.63e-06	4.32e-06	7.76e-06	4.63e-06	3.96e-06	5.51e-06	1.03e-05	3.27e-06	1.54e-05
K00133	0.000461294	0.000430347	0.000455524	0.000443478	0.00046101	0.00046825	0.000462338	0.000422176	0.000482258	0.000424021	0.000442568	0.000446448	0.000402956	0.000432425	0.000436428	0.000424609	0.000440611	0.000430553	0.000323549	0.000426982	0.000495195	0.000442637	0.000573007	0.000539478	0.000423795	0.000467128	0.000454774	0.000435503	0.000383907	0.000449924	0.000429726	0.0004358	0.000423632	0.000429826	0.000423584	0.000434436	0.000421168	0.000445659	0.000445894	0.000441488	0.000418916	0.000427664	0.000433163	0.000431824	0.00043028	0.000430264	0.000433932	0.000433022	0.000410665
K00134	0.000476326	0.00049509	0.00047491	0.000511834	0.000479369	0.000523828	0.000493711	0.000494894	0.000512561	0.000464593	0.000546904	0.000504833	0.000421207	0.000494396	0.000435258	0.00047643	0.000487822	0.000478943	0.00078053	0.000473816	0.000537703	0.000533607	0.000581521	0.000658788	0.000465459	0.000516111	0.000579523	0.000511402	0.000479181	0.000489871	0.000474893	0.000526964	0.000472528	0.000507805	0.000483828	0.000475692	0.000482349	0.000500907	0.000529204	0.000449647	0.000466401	0.000535014	0.000477704	0.000521927	0.000537593	0.000483594	0.0005134	0.000476936	0.000439067
K00135	0.00195132	0.00169495	0.00197724	0.0018784	0.00201222	0.00206357	0.0019318	0.00243895	0.00162223	0.00173554	0.00191139	0.00238208	0.00239874	0.00122266	0.00221453	0.00118863	0.00207261	0.00134623	0.00139206	0.00210623	0.00165198	0.00194106	0.0013291	0.00152038	0.00214403	0.0019569	0.00198066	0.0016973	0.00270118	0.00198918	0.0021021	0.00183398	0.0020631	0.00220822	0.00198903	0.00205937	0.0017471	0.00153624	0.00205312	0.0021086	0.00200311	0.00200057	0.00177891	0.00192172	0.00190435	0.00163071	0.00200862	0.00131565	0.00209486
K00137	0.000219718	0.000179012	0.000240707	0.000205105	0.000239724	0.000193833	0.000233724	0.000226335	0.000120924	0.000214244	0.000219795	0.000246389	0.000233298	0.000122493	0.00031365	0.00011228	0.000198775	0.000137833	0.000272769	0.000233276	0.000131158	0.000196744	0.000135894	0.000130399	0.000209068	0.000209386	0.000235732	0.000183027	0.000330017	0.000198976	0.000224006	0.000204581	0.000225196	0.000271252	0.00020474	0.000204521	0.000167234	0.000256904	0.000274676	0.000300582	0.00019136	0.000301012	0.000167728	0.000215837	0.000212332	0.00015757	0.000221799	0.000126302	0.000312285
K00138	6.88e-05	0.000102314	7.51e-05	9.98e-05	8.11e-05	7.63e-05	7.01e-05	7.86e-05	6.58e-05	8.31e-05	0.000118467	8.97e-05	0.000101559	8.6e-05	7.08e-05	7.67e-05	9.24e-05	8.66e-05	4.36e-05	9.6e-05	7.28e-05	9.11e-05	5.94e-06	4.02e-05	9.49e-05	0.000107498	0.000112253	7.96e-05	8.93e-05	8.32e-05	9.34e-05	0.000111894	8.96e-05	8.71e-05	9.14e-05	8.6e-05	0.00010184	0.000126864	8.01e-05	7.05e-05	8.97e-05	9.31e-05	8.37e-05	0.000110753	0.000115072	8.53e-05	8.84e-05	8.46e-05	6.3e-05
K00140	0.000781282	0.000705298	0.000782596	0.000747371	0.00079425	0.000729299	0.000733709	0.00083072	0.000701784	0.00070257	0.000770596	0.000912591	0.000904407	0.000548803	0.000861696	0.000557356	0.000818807	0.000598223	0.000444658	0.00081141	0.000703058	0.000700868	0.000241417	0.000488591	0.000830956	0.000718023	0.000713399	0.000678945	0.00100346	0.000773085	0.000827856	0.000741699	0.000763832	0.000808488	0.000796782	0.000801788	0.000796305	0.000594875	0.000792792	0.000811515	0.000785977	0.000765861	0.000739359	0.000772163	0.000774735	0.000660758	0.000801047	0.00058306	0.000779065
K00141	0.000256372	0.000259243	0.000245345	0.000258426	0.000256159	0.000282462	0.000237812	0.000248804	0.000213285	0.000278034	0.000253834	0.000296108	0.000329898	0.000229758	0.000290551	0.000238879	0.000278569	0.000244141	8.35e-05	0.000296237	0.000187349	0.000240041	0.00036432	0.000167341	0.000296481	0.000249009	0.000235332	0.000265653	0.000369625	0.000275979	0.000286424	0.000253994	0.000250667	0.000284044	0.000271139	0.000292709	0.000241724	0.000228934	0.000246067	0.00028082	0.000265379	0.000270151	0.000251859	0.000264114	0.000255136	0.000251638	0.000266465	0.00024074	0.000277472
K00145	0.000344694	0.000365399	0.000336594	0.000355089	0.000330963	0.000326687	0.000330035	0.000337509	0.00033922	0.000371019	0.000347747	0.000351518	0.000337803	0.000380958	0.000321836	0.000392419	0.000337736	0.000381913	0.000174405	0.000335719	0.000324981	0.000341393	0.000282674	0.000269836	0.000343408	0.000351487	0.000336198	0.000378309	0.000308257	0.000367043	0.000351526	0.000357651	0.000351836	0.000344592	0.000356402	0.000372144	0.000363226	0.000348053	0.000298436	0.000335277	0.000354378	0.000334083	0.000366573	0.0003529	0.000351883	0.000367622	0.00034281	0.000386562	0.000338529
K00146	0.000417099	0.000321533	0.000444931	0.000379505	0.000453059	0.000384526	0.000431059	0.000528442	0.000305477	0.000367029	0.000381228	0.000458795	0.00043724	0.00022618	0.000554673	0.000219686	0.000402416	0.000255691	0.000315786	0.000437282	0.000316916	0.00039561	0.000304099	0.00030134	0.000403674	0.000372229	0.00038001	0.00034829	0.000686152	0.000398836	0.000419774	0.000359863	0.000407198	0.000464534	0.000394098	0.00041506	0.000301487	0.000349327	0.000460368	0.000514642	0.000382087	0.000453524	0.000337432	0.000386177	0.000379298	0.000305902	0.000414567	0.000239808	0.000523914
K00147	0.000406449	0.000454556	0.000381924	0.000452018	0.000369659	0.000460545	0.000375848	0.000433548	0.000404106	0.000466642	0.000438183	0.000432116	0.000403754	0.00048507	0.000373037	0.000492329	0.000410913	0.000481979	0.000294407	0.000437564	0.000361821	0.000436782	0.000593414	0.000465539	0.000423616	0.000434494	0.000431	0.000462058	0.000397725	0.000448891	0.00042405	0.000451627	0.00043239	0.000424226	0.000429669	0.00045295	0.000470774	0.000448044	0.000428721	0.00039658	0.000425197	0.000413595	0.000442188	0.000442061	0.000438386	0.000453055	0.000399531	0.000478269	0.000407707
K00148	0.000160112	0.000103029	0.000186221	0.000124205	0.000185575	7.96e-05	0.000176647	0.000137001	0.000146772	0.000116331	0.000106167	0.000125898	8.01e-05	9.29e-05	0.000181888	0.000100598	8.23e-05	0.000101957	7.05e-05	0.000107074	0.000157129	0.000111128	2.25e-05	0.000108196	9.71e-05	9.77e-05	9.87e-05	0.00013239	0.000132661	0.000121913	0.000123572	0.000102283	0.000139427	0.000119833	0.000129579	0.000116936	0.000126083	0.000116288	0.000139744	0.000175414	0.000119754	0.000123573	0.000132985	0.000120045	0.000107081	0.000100976	0.000133132	9.87e-05	0.000170769
K00150	1.93e-05	1.27e-05	2.41e-05	1.55e-05	2.01e-05	3.65e-05	2.04e-05	2.42e-05	1.6e-05	1.16e-05	1.71e-05	2.22e-05	1.96e-05	6.07e-06	2.2e-05	5.31e-06	2.6e-05	7.69e-06	7.47e-06	1.48e-05	2.71e-05	2.25e-05	0.000191237	3.66e-05	1.7e-05	2.15e-05	1.76e-05	1.37e-05	9.97e-06	2.1e-05	1.97e-05	1.39e-05	1.7e-05	1.75e-05	1.88e-05	1.85e-05	3.01e-05	7.62e-06	2.63e-05	1.93e-05	1.93e-05	1.19e-05	1.67e-05	1.58e-05	1.44e-05	1.12e-05	2.13e-05	7.43e-06	2.4e-05
K00151	0.000428985	0.00035197	0.000425561	0.000389944	0.000427496	0.000399017	0.000405088	0.000526064	0.000314532	0.000371696	0.000384685	0.000472123	0.000495366	0.000259946	0.000501382	0.000256228	0.000399003	0.000289406	0.000304692	0.000458237	0.000311202	0.000419767	0.000187824	0.000282374	0.000434931	0.000396665	0.000395731	0.000342934	0.000658273	0.000404102	0.000438337	0.000368922	0.000451201	0.000458184	0.000425295	0.000430354	0.000391902	0.000337511	0.000433366	0.000467142	0.000419331	0.000415322	0.000381371	0.000398578	0.000375439	0.000340386	0.000413653	0.000277179	0.0005159
K00152	2.27e-05	3.01e-05	2.13e-05	3.02e-05	2.29e-05	5.99e-05	2.09e-05	2.46e-05	1.81e-05	2.69e-05	3.64e-05	5.93e-05	8.03e-05	1.09e-05	1.91e-05	1.07e-05	5.5e-05	1.63e-05	7.98e-06	4.56e-05	1.44e-05	2.6e-05	3e-06	2.14e-05	6.12e-05	4.58e-05	4.17e-05	3.19e-05	2.59e-05	4.41e-05	4.59e-05	3.31e-05	3.72e-05	4.75e-05	3.67e-05	4.38e-05	2.87e-05	1.35e-05	3.1e-05	1.9e-05	4.21e-05	2.9e-05	2.9e-05	3.4e-05	3.28e-05	2.97e-05	3.28e-05	1.71e-05	1.12e-05
K00153	0.000120045	8.01e-05	9.91e-05	0.000104828	9.55e-05	9.36e-05	0.000117965	0.000267656	0.000106916	0.000121005	5.13e-05	0.000136899	8.51e-05	0.000101896	0.000145666	0.000117355	7.45e-05	0.000114031	4.49e-05	0.000118086	9.92e-05	0.000164778	0.000136673	0.000113425	8.1e-05	9.97e-05	6.36e-05	0.000138919	0.000164606	0.000144645	8.01e-05	6.29e-05	9.7e-05	0.000102646	7.22e-05	0.000122408	7.9e-05	0.000103889	0.000132679	0.000132302	7.52e-05	8.29e-05	8.75e-05	7.34e-05	4.15e-05	0.000114431	6.85e-05	0.000103787	0.000146318
K00154	0.000204812	0.000225385	0.000200504	0.000229149	0.000210696	0.000279641	0.000197987	0.000289709	0.000168868	0.000231358	0.000238388	0.000312899	0.000297781	0.000196023	0.000219906	0.000199851	0.000280308	0.000206786	0.00021887	0.000287557	0.000183566	0.000239033	0.000323819	0.000213118	0.000277212	0.000259568	0.000233186	0.000226544	0.000392951	0.000251706	0.000253763	0.000232178	0.000239639	0.000256221	0.000239677	0.000263972	0.000194604	0.000177305	0.000217468	0.000213235	0.000243786	0.000215883	0.000220069	0.00023622	0.00022973	0.000232655	0.000233694	0.000206548	0.000211022
K00155	0.000319018	0.000228599	0.000333202	0.000257867	0.000329366	0.000296278	0.000303109	0.000378662	0.000231555	0.000232972	0.000278215	0.00035168	0.000386515	0.000134187	0.000378073	0.000132929	0.000331805	0.00015716	0.000162245	0.000350304	0.000232695	0.000278356	5.77e-05	0.00015508	0.000326902	0.000286537	0.000282028	0.000243132	0.000638879	0.00029156	0.000316306	0.000260497	0.000312505	0.000345738	0.000299911	0.000324306	0.00022199	0.000163347	0.00026637	0.000357724	0.000311345	0.000281748	0.000242726	0.000275319	0.000275229	0.000219573	0.000311641	0.000157361	0.000369502
K00156	0.000321126	0.000294524	0.000318343	0.000306379	0.000352638	0.000157282	0.000334714	0.000340095	0.000350204	0.000280435	0.000284847	0.000238188	0.000192413	0.000311096	0.000358904	0.000311117	0.000230884	0.000305358	0.00012735	0.000246147	0.000381833	0.000314949	2.87e-05	0.000152928	0.000212737	0.000232449	0.00026484	0.000300244	0.000349756	0.00026003	0.000261537	0.000291904	0.000270741	0.0002485	0.000290574	0.000272838	0.000204048	0.000328954	0.000243167	0.000336942	0.000254509	0.000300118	0.000309936	0.000307619	0.000309007	0.000275825	0.000311001	0.000301371	0.000313237
K00158	5.62e-05	8.41e-06	6.21e-05	1.81e-05	5.82e-05	0.000108678	6.93e-05	1.15e-05	6.67e-05	9.15e-06	9.09e-06	1.33e-05	7.89e-06	2.04e-05	5.69e-05	4e-06	2.4e-05	5.23e-06	0.000189519	2.83e-05	7.09e-05	8.36e-06	0.000162678	0.00033576	2.29e-05	1.76e-05	2.73e-05	5.67e-06	6.81e-05	1.44e-05	1.14e-05	7.81e-06	1.5e-05	1.27e-05	1.42e-05	1.45e-05	1.21e-05	1.29e-05	0.000121826	4.8e-05	1.14e-05	1.67e-05	1.98e-05	8.94e-06	1.22e-05	1.13e-05	3.16e-05	6.44e-06	4.4e-05
K00161	0.000634961	0.000292914	0.00061173	0.000369546	0.000527537	0.000660692	0.000639595	0.000664318	0.000557699	0.000522218	0.000247033	0.000589824	0.000527123	0.000300201	0.000794952	0.000322141	0.00041171	0.000332387	0.000338985	0.00050618	0.000484106	0.000480071	0.00102632	0.000806202	0.000478985	0.000509598	0.000439672	0.000484543	0.000571093	0.000569323	0.000446593	0.000257084	0.000508002	0.000636891	0.000366162	0.000479543	0.000414323	0.000448918	0.000793084	0.000749338	0.000380462	0.00059689	0.000389531	0.000280065	0.000199098	0.000411278	0.000430563	0.000327035	0.000771602
K00162	0.000744466	0.000362594	0.000776615	0.000433394	0.00065537	0.000879736	0.000769348	0.000694307	0.000634447	0.000619926	0.000348467	0.000738134	0.000766201	0.000344285	0.000909321	0.000357147	0.000612654	0.000377202	0.000353581	0.000627225	0.000602441	0.000555908	0.00119519	0.000929238	0.000671814	0.000714166	0.000613692	0.000595895	0.000629204	0.000717145	0.000592533	0.000347009	0.000657	0.000827301	0.00047645	0.000633676	0.000595201	0.000496223	0.000930883	0.000873941	0.000511526	0.000729998	0.000477426	0.000355099	0.00027914	0.000524056	0.000567087	0.00039601	0.000886509
K00163	0.000865258	0.00115439	0.000757833	0.00117176	0.000908997	0.00041261	0.000796593	0.001004	0.000924824	0.00102018	0.00110334	0.000942348	0.000475261	0.00113697	0.000856734	0.00120802	0.000716066	0.00117204	0.000477463	0.000858054	0.000960872	0.00100207	2.77e-05	0.000437427	0.000704281	0.000719258	0.000782676	0.00099149	0.000898581	0.000840798	0.000983097	0.00109731	0.000866667	0.0007565	0.00106759	0.000862099	0.0007812	0.00105916	0.000627717	0.000831337	0.00091437	0.00092309	0.00116519	0.00115313	0.00115369	0.000953699	0.000984635	0.00110631	0.000810592
K00164	0.00104983	0.00101892	0.000991696	0.00104967	0.00100997	0.00101592	0.00103795	0.00120452	0.00106978	0.00108466	0.000968297	0.00113087	0.000957938	0.00106292	0.00103313	0.00110459	0.00100606	0.00108435	0.00053714	0.00103317	0.00110168	0.0011318	0.00137595	0.000945663	0.00101328	0.0011038	0.00103024	0.00113306	0.000925674	0.00112233	0.00103153	0.00097735	0.00103961	0.00106646	0.0010136	0.0010785	0.00104007	0.00104147	0.00100493	0.00101699	0.000979341	0.00107188	0.00107694	0.000990249	0.000942029	0.00107869	0.00102445	0.0010816	0.00100152
K00166	0.00011085	7.11e-05	0.000109931	8.94e-05	9.41e-05	0.000164784	0.000104438	7.73e-05	7.35e-05	7.69e-05	9.12e-05	0.000129626	0.000133695	3.43e-05	9.58e-05	3.09e-05	0.000107961	4.27e-05	9.9e-05	0.000101021	7.1e-05	7.26e-05	0.000227627	0.000189084	0.000132055	0.000118347	9.98e-05	8.7e-05	8.9e-05	0.000120098	0.00012024	8.11e-05	0.000140891	0.000123169	0.000118898	0.000108304	9.17e-05	6.14e-05	0.000128725	0.000101021	0.000130786	9.36e-05	0.00010173	9.22e-05	8.49e-05	6.95e-05	0.000108516	4e-05	0.000130328
K00167	0.000270918	9.24e-05	0.000294257	0.000111769	0.000248709	0.00024852	0.000285926	0.000145204	0.00023227	0.000169713	0.000108688	0.000171421	0.000194282	6.69e-05	0.000335159	6.49e-05	0.000154141	7.44e-05	0.000109327	0.000153156	0.000194415	0.000130406	0.000642932	0.000282614	0.000179506	0.000172891	0.000168833	0.000132187	0.000198898	0.000171247	0.000175565	9.72e-05	0.000205702	0.000246605	0.000161721	0.000155637	0.000250138	0.000152075	0.000295669	0.000329708	0.000154047	0.000267843	0.000150927	0.000106257	9.35e-05	0.000115135	0.000211035	7.73e-05	0.000378983
K00169	4.34e-05	1.74e-05	4.1e-05	1.77e-05	1.54e-05	6e-06	1.9e-05	1.25e-05	7.48e-05	9.84e-06	1.99e-05	1.52e-05	9.19e-06	6.56e-06	1.19e-05	5.87e-06	8.63e-06	7.4e-06	5.6e-06	1.05e-05	1.23e-05	1.19e-05	7.71e-07	5.62e-06	1.19e-05	7.25e-06	1.54e-05	5.9e-06	2e-05	1.1e-05	1.91e-05	1.75e-05	1.32e-05	1.27e-05	2.07e-05	1.1e-05	2.75e-05	8.18e-06	1.29e-05	3.68e-05	2.23e-05	1.53e-05	1.87e-05	2.05e-05	2.27e-05	8.96e-06	1.85e-05	6.48e-06	1.14e-05
K00170	4.05e-05	1.06e-05	4.09e-05	1.1e-05	8.31e-06	5.18e-06	1.4e-05	7.86e-06	7.65e-05	6.17e-06	1.23e-05	9.61e-06	6.56e-06	4.15e-06	9e-06	3.59e-06	6.1e-06	4.65e-06	3.89e-06	5.7e-06	9.26e-06	7.67e-06	1.33e-06	5.25e-06	7.64e-06	4.5e-06	9.47e-06	3.94e-06	6.61e-06	5.18e-06	1.16e-05	1.11e-05	8.08e-06	7.98e-06	1.23e-05	6.95e-06	2.09e-05	3.74e-06	1.22e-05	3.6e-05	1.45e-05	9.37e-06	1.2e-05	1.26e-05	1.4e-05	5.81e-06	1.08e-05	4.03e-06	6.56e-06
K00171	6.24e-06	4.62e-06	5.23e-06	4.81e-06	3.38e-06	1.83e-06	3.03e-06	3.16e-06	8.88e-06	2.66e-06	5.45e-06	4.59e-06	2.43e-06	1.76e-06	2.23e-06	1.63e-06	2.42e-06	2.1e-06	1.08e-06	2.23e-06	2.56e-06	3.17e-06	1.39e-07	1.66e-06	3e-06	1.5e-06	3.96e-06	2.01e-06	2.74e-06	2.37e-06	5e-06	4.9e-06	3.39e-06	3.35e-06	5.36e-06	2.91e-06	4.76e-06	1.64e-06	3.01e-06	4.82e-06	5e-06	4e-06	4.5e-06	5.73e-06	6.19e-06	2.32e-06	4.67e-06	1.73e-06	2.07e-06
K00172	1.79e-05	5.87e-06	1.81e-05	6.01e-06	4.68e-06	2.25e-06	6.86e-06	4.26e-06	3.41e-05	3.43e-06	6.61e-06	6.31e-06	2.83e-06	2.22e-06	3.13e-06	2.07e-06	2.82e-06	2.58e-06	1.54e-06	2.59e-06	4e-06	4e-06	1.81e-07	2.44e-06	3.95e-06	2.21e-06	5.07e-06	2.77e-06	4e-06	4.7e-06	6.31e-06	5.93e-06	4.2e-06	4.14e-06	6.86e-06	3.54e-06	9.5e-06	3.08e-06	3.58e-06	1.58e-05	7.39e-06	5.1e-06	6.29e-06	7.13e-06	7.6e-06	2.94e-06	6.09e-06	2.16e-06	2.94e-06
K00174	0.000188404	5.59e-05	0.000233115	8.74e-05	0.000219128	0.000180487	0.000227061	0.000235433	0.000193945	8.39e-05	6.83e-05	0.000109802	0.000123205	3.26e-05	0.000223435	2.63e-05	0.000141412	3.95e-05	0.000102555	0.000115906	0.000176401	0.000121282	0.000637143	0.000242176	0.000105333	0.000103587	9.47e-05	6.43e-05	0.000207075	0.000114341	9.03e-05	6.68e-05	9.86e-05	0.000108522	7.48e-05	9.92e-05	0.000224076	6.36e-05	0.000205206	0.000208003	9.33e-05	0.000102646	7.08e-05	7.2e-05	5.91e-05	7.64e-05	0.000107236	3.89e-05	0.000233383
K00175	0.000104953	3.32e-05	0.000129541	4.88e-05	0.000123999	0.000103307	0.00012749	0.000127474	0.000110133	4.66e-05	3.96e-05	5.57e-05	6e-05	2.22e-05	0.000124524	1.93e-05	7.76e-05	2.52e-05	5.12e-05	5.99e-05	0.000104819	6.59e-05	0.000472938	0.000133315	5.39e-05	5.33e-05	4.89e-05	3.54e-05	0.00011184	5.89e-05	4.93e-05	3.95e-05	5.48e-05	5.67e-05	4.32e-05	5.33e-05	0.000116345	3.53e-05	0.000102624	0.000115949	5.28e-05	5.61e-05	4.34e-05	4.17e-05	3.63e-05	4.23e-05	6.22e-05	2.55e-05	0.000130687
K00176	5.09e-06	1.15e-06	7.17e-06	1.48e-06	9.08e-06	4.74e-06	7.99e-06	2.84e-06	6.5e-06	1.88e-06	1.5e-06	3.51e-06	6.91e-06	6.37e-07	5.96e-06	4.75e-07	9.72e-06	9.44e-07	3.7e-07	3.48e-06	8.29e-06	2.04e-06	5.93e-07	2.23e-06	4.4e-06	3.76e-06	3.09e-06	1.91e-06	1.21e-06	3.23e-06	2.7e-06	1.55e-06	2.96e-06	3.21e-06	1.88e-06	3.24e-06	2.12e-06	5.86e-07	3.99e-06	5.83e-06	2.62e-06	1.98e-06	2.57e-06	1.53e-06	1.22e-06	2.7e-06	3.43e-06	1.63e-06	4.03e-06
K00177	8.19e-06	1.75e-06	1.86e-05	1.39e-06	2.05e-05	9.18e-06	2.02e-05	3.33e-06	1.65e-05	3.31e-06	2.12e-06	6.89e-06	1.31e-05	1.04e-06	1.38e-05	6.16e-07	2.06e-05	1.25e-06	6.82e-07	6.09e-06	2.25e-05	2.35e-06	1.27e-06	3.73e-06	8.22e-06	8.65e-06	6.13e-06	3.58e-06	2.02e-06	6.09e-06	5.45e-06	2.06e-06	5.96e-06	5.99e-06	3.41e-06	5.64e-06	7.02e-06	1.62e-06	4.74e-06	1.25e-05	6.88e-06	3.64e-06	5.82e-06	1.82e-06	1.6e-06	5.66e-06	7.19e-06	3.38e-06	1.14e-05
K00179	6.5e-05	8.87e-05	7.31e-05	7.41e-05	8.26e-05	6.53e-05	7.85e-05	3.4e-05	5.16e-05	7.24e-05	9.89e-05	9.87e-05	9.66e-05	3.49e-05	8.81e-05	3.16e-05	7.64e-05	3.81e-05	2.09e-05	6.89e-05	6.16e-05	4.63e-05	4.82e-06	2.35e-05	8.38e-05	6.25e-05	9.67e-05	3.78e-05	7.81e-05	4.84e-05	0.000117918	8.51e-05	8.95e-05	0.000100709	0.000110107	6.53e-05	8.61e-05	5.34e-05	6.07e-05	8.19e-05	0.000111794	0.000107483	8.32e-05	9.34e-05	0.000105465	5.83e-05	0.000102948	4.05e-05	9.87e-05
K00180	4.66e-05	5.97e-05	5.29e-05	4.97e-05	5.87e-05	4.35e-05	5.31e-05	2.39e-05	2.79e-05	5.5e-05	6.34e-05	6.49e-05	6.39e-05	2.74e-05	6.79e-05	2.64e-05	4.95e-05	2.97e-05	1.28e-05	4.82e-05	3.16e-05	3.24e-05	2.93e-06	1.62e-05	5.55e-05	3.9e-05	6.39e-05	3.14e-05	5.74e-05	3.61e-05	7.73e-05	5.6e-05	5.82e-05	7.12e-05	7.06e-05	4.63e-05	4.95e-05	4.3e-05	4.6e-05	6.43e-05	6.87e-05	7.76e-05	5.26e-05	6.11e-05	6.76e-05	4.01e-05	6.83e-05	3.1e-05	7.04e-05
K00183	3.7e-06	7.46e-06	4.33e-06	5.46e-06	4.91e-06	3.14e-06	5.94e-06	2.57e-06	3.78e-06	5.77e-06	7.14e-06	3.72e-06	4.41e-06	7.62e-06	4.3e-06	6.28e-06	4.63e-06	6.85e-06	2.78e-06	4.94e-06	7.21e-06	5.85e-06	6.33e-07	1.98e-06	4e-06	7.54e-06	8.89e-06	1.53e-06	3.72e-06	2.62e-06	5.15e-06	6.58e-06	5.88e-06	4.48e-06	5.75e-06	3.58e-06	5.16e-06	1.1e-05	2.71e-06	4.33e-06	5.57e-06	5.86e-06	6.85e-06	6.38e-06	6.53e-06	6.22e-06	7.15e-06	7.16e-06	6.53e-06
K00184	0.000217836	5.29e-05	0.000313469	4.63e-05	0.00028565	0.000175607	0.000303289	7.4e-05	0.000236181	4.35e-05	8.32e-05	5.92e-05	0.000103058	5.65e-05	0.000199189	4.88e-05	8.76e-05	3.95e-05	2.03e-05	4.78e-05	0.000274535	0.000115291	0.00118282	0.000223031	0.000105675	9.64e-05	0.000176923	6.23e-05	7.41e-05	5.49e-05	0.000105778	7.83e-05	0.000166549	0.000180314	0.000106597	3.56e-05	0.000251982	3.47e-05	8.88e-05	0.000225166	0.000148689	0.000182365	8.3e-05	5.85e-05	9.01e-05	9.37e-05	0.000183603	7.2e-05	0.000270861
K00185	8.86e-05	1.33e-05	0.000143403	1.25e-05	0.000124835	7.78e-05	0.000135229	3.32e-05	9.93e-05	1.11e-05	2.6e-05	2.63e-05	4.84e-05	1.17e-05	8.6e-05	9.31e-06	3.41e-05	5.56e-06	5.81e-06	1.68e-05	0.000115997	4.19e-05	0.000505353	8.99e-05	4.21e-05	3.76e-05	7.63e-05	2.85e-05	2.54e-05	2.46e-05	4.01e-05	2.55e-05	7.74e-05	7.44e-05	4.17e-05	1.57e-05	0.000124343	4.49e-06	4.51e-05	9.99e-05	7.1e-05	6.83e-05	3.17e-05	1.78e-05	3.24e-05	3.3e-05	7.74e-05	2.04e-05	0.00012959
K00186	3.74e-06	1.81e-07	9.69e-06	7.91e-08	1.18e-05	9.79e-08	1.15e-05	0	7.23e-06	2.31e-07	1.41e-07	0	7.46e-09	1.5e-07	8.25e-06	2.2e-08	7.23e-06	1.79e-08	2.19e-07	3.41e-08	1.36e-05	3.99e-08	6.61e-07	1.01e-06	1.38e-07	9.86e-07	4.39e-07	2.24e-08	1.2e-07	1.73e-07	5.02e-07	5.91e-08	8.13e-07	2.32e-07	4.34e-07	1.09e-07	6.4e-07	3.82e-07	9.13e-08	7.42e-06	8.71e-07	4.21e-07	3.8e-06	1.14e-07	2.48e-07	5.08e-07	4.61e-06	1.02e-06	7.56e-06
K00187	6.16e-06	0	1.53e-05	8.69e-08	1.91e-05	0	1.59e-05	0	9.92e-06	0	3.45e-08	0	0	0	1.2e-05	0	1.27e-05	0	0	0	1.8e-05	0	8.3e-07	1.43e-06	0	1.7e-07	0	0	0	0	0	2.72e-08	7.74e-07	0	9.34e-08	0	0	0	0	1.14e-05	0	0	5.09e-06	4.57e-08	0	0	6.6e-06	1.41e-06	8.89e-06
K00190	0	2.42e-08	4.09e-08	3.74e-09	7.86e-08	1.31e-08	2.09e-07	0	1.71e-07	3.1e-08	1.63e-08	0	0	2.02e-08	7.29e-08	2.79e-09	0	2.39e-09	2.94e-08	4.58e-09	2.68e-07	5.35e-09	9.13e-09	0	1.33e-08	1.17e-07	5.89e-08	3.01e-09	7.79e-09	2.68e-09	6.73e-08	5.85e-09	4.91e-08	3.11e-08	4.98e-08	1.47e-08	8.59e-08	3.93e-08	1.16e-08	4.95e-08	1.17e-07	5.65e-08	2.15e-08	1.18e-08	3.32e-08	6.81e-08	1.71e-08	2.21e-08	1.78e-07
K00192	3.29e-08	0	9.24e-08	0	2.46e-09	0	1.43e-09	0	0	0	0	0	0	0	4.93e-07	0	0	0	0	4.22e-09	2e-07	0	0	0	0	0	0	0	0	0	0	0	0	0	0	0	0	0	7.85e-07	9.1e-08	0	0	0	0	0	0	0	0	2.39e-07
K00193	1.53e-05	1.41e-06	8.04e-06	1.39e-06	5.79e-06	1.41e-06	1.2e-05	3.95e-07	5.9e-06	7.72e-07	1.81e-06	1.69e-06	3.3e-06	6.37e-07	8.02e-06	4.62e-07	1.15e-06	6.04e-07	1.77e-06	1.01e-06	6.51e-06	1.99e-06	1.61e-05	1.81e-06	3.95e-06	7.78e-07	1.52e-06	5.19e-07	1.15e-06	3.73e-06	3.74e-06	2.51e-06	7.36e-06	2.31e-06	4.81e-06	9.58e-07	3.39e-06	5.96e-07	1.16e-06	1.04e-05	9.8e-06	1.9e-06	1.56e-06	1.56e-06	3.29e-06	1.05e-06	6.28e-06	5.78e-07	2.01e-05
K00194	8.77e-06	1.57e-05	1.09e-05	1.46e-05	1.51e-05	9.12e-06	9.16e-06	8.26e-06	8.81e-06	1.12e-05	1.68e-05	1.57e-05	1.33e-05	9.6e-06	7.91e-06	9.66e-06	1.16e-05	1.02e-05	3.25e-06	1.03e-05	7.01e-06	9.76e-06	5.24e-07	4.51e-06	1.84e-05	9.44e-06	1.38e-05	9.82e-06	9.11e-06	1e-05	1.86e-05	1.56e-05	1.49e-05	1.35e-05	1.76e-05	1.25e-05	2.71e-05	7.87e-06	1.02e-05	8.95e-06	1.6e-05	1.27e-05	1.5e-05	1.65e-05	1.99e-05	1.05e-05	1.73e-05	1.02e-05	1.04e-05
K00196	2.55e-07	3.96e-08	6.04e-07	5.52e-09	1.47e-08	9.26e-09	8.8e-08	2.71e-09	2.56e-07	1.2e-08	1.47e-08	9.13e-09	1.91e-08	3.43e-08	1.48e-06	1.84e-09	8.6e-09	1.4e-08	1.11e-07	7.51e-08	1.09e-06	4.45e-08	1.65e-09	4.72e-09	0	8.82e-08	1.35e-07	1.17e-09	1.94e-08	5.95e-09	1.13e-08	4.18e-09	1.48e-08	1.42e-08	1.41e-08	2.09e-08	1.45e-08	1.54e-07	1.84e-06	4.45e-07	2.21e-08	4.7e-08	3.22e-09	1.1e-08	1.14e-08	3.2e-08	2.66e-08	2.61e-08	5.62e-07
K00197	0	2.1e-07	2.7e-07	3.24e-08	3.52e-07	1.14e-07	1.82e-06	0	2.49e-06	2.68e-07	1.41e-07	0	0	1.75e-07	6.31e-07	2.41e-08	0	2.07e-08	2.55e-07	3.96e-08	2.32e-06	4.63e-08	7.9e-08	0	1.15e-07	1.01e-06	5.1e-07	2.6e-08	6.74e-08	2.32e-08	5.83e-07	5.06e-08	4.25e-07	2.69e-07	4.31e-07	1.27e-07	7.43e-07	3.4e-07	1e-07	2.13e-07	1.01e-06	4.89e-07	1.86e-07	1.02e-07	2.88e-07	5.89e-07	1.48e-07	1.91e-07	1.54e-06
K00198	1.44e-06	1.86e-06	2.34e-06	1.15e-06	3.11e-06	4.88e-06	7.96e-06	1.62e-06	8.85e-06	2.49e-06	1.83e-06	3.57e-06	6.31e-06	1.13e-06	3.47e-06	4.59e-07	3.96e-06	8.06e-07	1.14e-06	3.12e-06	9.87e-06	1.6e-06	5.35e-07	1.86e-06	4.49e-06	7.37e-06	4.68e-06	1.76e-06	1.23e-06	2.84e-06	4.28e-06	1.52e-06	3.7e-06	3.8e-06	2.94e-06	3.02e-06	3.94e-06	2.24e-06	2.62e-06	2.73e-06	5.63e-06	3.29e-06	1.39e-06	1.5e-06	1.9e-06	4.44e-06	1.59e-06	1.65e-06	6.41e-06
K00200	4.06e-05	3.56e-05	3.71e-05	3.62e-05	3.71e-05	2.77e-05	3.02e-05	1.39e-05	4.98e-05	2.05e-05	5.03e-05	3.59e-05	4.28e-05	1.37e-05	5.39e-05	1.3e-05	3.35e-05	1.73e-05	1e-05	2.63e-05	6.22e-05	1.96e-05	1.87e-06	8.59e-06	3.97e-05	2.36e-05	3.65e-05	1.71e-05	2.67e-05	2.05e-05	4.41e-05	4.49e-05	4.14e-05	3.64e-05	4.49e-05	2.97e-05	3.26e-05	1.23e-05	5.14e-05	3.49e-05	4.39e-05	3.58e-05	4.71e-05	4.35e-05	5.29e-05	2.2e-05	4.65e-05	1.61e-05	3.09e-05
K00201	3.16e-05	2.62e-05	2.95e-05	2.68e-05	2.72e-05	1.77e-05	2.57e-05	8.58e-06	3.21e-05	1.44e-05	3.69e-05	2.78e-05	2.76e-05	1.02e-05	3.92e-05	9.66e-06	2.51e-05	1.24e-05	7.01e-06	1.95e-05	4.46e-05	1.35e-05	6.62e-06	6.01e-06	2.77e-05	1.44e-05	2.64e-05	1.09e-05	2.35e-05	1.38e-05	3.21e-05	3.29e-05	2.95e-05	2.49e-05	3.39e-05	1.97e-05	2.4e-05	8.84e-06	3.65e-05	2.69e-05	3.36e-05	2.63e-05	3.36e-05	3.2e-05	4.01e-05	1.54e-05	3.6e-05	1.14e-05	2.83e-05
K00202	1.69e-05	1.72e-05	1.53e-05	1.7e-05	1.62e-05	1.52e-05	1.25e-05	6.06e-06	1.98e-05	1.03e-05	2.37e-05	1.87e-05	2.32e-05	6.45e-06	2.02e-05	6.18e-06	1.75e-05	8.27e-06	4.46e-06	1.38e-05	2.33e-05	9.5e-06	9.68e-07	4.67e-06	2.03e-05	1.24e-05	1.81e-05	9.06e-06	1.25e-05	1.09e-05	2.16e-05	2.11e-05	2.01e-05	1.83e-05	2.12e-05	1.49e-05	1.55e-05	5.79e-06	1.98e-05	1.43e-05	2.11e-05	1.63e-05	2.13e-05	2.04e-05	2.45e-05	1.1e-05	2.13e-05	7.87e-06	1.22e-05
K00204	0	0	0	0	8.13e-09	0	0	0	0	0	0	0	0	0	0	0	0	0	0	0	0	0	0	0	0	0	0	0	0	0	0	0	0	0	0	0	0	0	0	1.08e-08	0	0	0	0	0	0	0	0	0
K00205	1.97e-05	6.78e-06	1.03e-05	2e-05	1.12e-05	7.92e-06	1.59e-05	7.3e-05	1.61e-05	1.04e-05	4.48e-06	3.13e-05	2.71e-06	3.27e-06	1.87e-05	6.52e-06	1.7e-06	8.64e-06	1.27e-05	1.85e-05	1.24e-05	3.42e-05	5.31e-07	2.58e-05	5.48e-06	1.17e-05	6.63e-06	1.92e-05	3.38e-05	2.33e-05	1.03e-05	4.33e-06	1.44e-05	1.32e-05	8.54e-06	1.49e-05	7.41e-06	8.78e-06	2.47e-05	1.56e-05	8.49e-06	9.62e-06	1.14e-05	1.09e-05	1.38e-06	1.02e-05	7.49e-06	3.63e-06	1.92e-05
K00207	4.88e-05	4.17e-05	6.95e-05	4.19e-05	6.38e-05	8.34e-05	6.55e-05	4.88e-05	4.59e-05	3.76e-05	5.45e-05	8.36e-05	0.000115756	1.83e-05	5.79e-05	1.56e-05	7.73e-05	2.37e-05	1.43e-05	6.18e-05	6.9e-05	3.84e-05	6.75e-06	2.95e-05	9.34e-05	7.2e-05	7.02e-05	5.35e-05	3.27e-05	6.4e-05	6.04e-05	5.19e-05	7.21e-05	6.78e-05	5.26e-05	6.22e-05	4.22e-05	3.32e-05	5.86e-05	4.96e-05	6.91e-05	5.12e-05	4.63e-05	5.08e-05	5.03e-05	4.47e-05	5.6e-05	2.82e-05	3.11e-05
K00208	0.000405528	0.000322364	0.000428123	0.000361423	0.000401897	0.000604019	0.000406864	0.000436145	0.000354831	0.000326922	0.000409863	0.000564095	0.000671898	0.000178649	0.000411313	0.000160606	0.000538111	0.000212432	0.000201621	0.000469428	0.000374945	0.000375491	0.000484508	0.000413345	0.00055119	0.00050478	0.000506326	0.000318478	0.000435252	0.000441214	0.000478071	0.00037818	0.000469832	0.000532306	0.000422796	0.000450185	0.000406507	0.000230364	0.000469623	0.000394059	0.000450312	0.000420976	0.000363326	0.000378525	0.000381914	0.000342603	0.00043058	0.000223984	0.000356033
K00210	3.36e-05	9.32e-06	1.53e-05	1.06e-05	2.03e-05	8.35e-06	2.43e-05	8.11e-06	4.98e-05	9.35e-06	1.42e-05	5.73e-06	1.08e-05	8.18e-06	2.92e-05	8.21e-06	1e-05	9.33e-06	1.14e-06	9.37e-06	4.37e-05	7.24e-06	5.01e-07	4.41e-06	1.05e-05	8.92e-06	6.99e-06	4.07e-06	9.25e-06	8.41e-06	1.12e-05	1.45e-05	1.38e-05	1.16e-05	1.42e-05	9.28e-06	7.7e-06	5.67e-06	1.84e-05	2.42e-05	1.19e-05	2.14e-05	2.02e-05	1.18e-05	1.55e-05	8.25e-06	2.31e-05	8.3e-06	1.68e-05
K00211	7.39e-07	0	2.21e-06	0	1.09e-06	2.66e-06	2.68e-06	0	0	0	9.02e-07	0	6.69e-07	9.52e-07	0	1.13e-06	0	0	0	0	1.8e-06	3.25e-06	1.72e-06	0	0	1.48e-06	6.92e-06	4.88e-06	1.58e-06	1.09e-06	7.47e-07	1.19e-06	3.72e-06	7.13e-06	4.08e-07	0	7.78e-07	0	0	1.79e-06	1.35e-06	4.71e-06	4.4e-07	7.97e-07	1.6e-06	7.31e-07	3.84e-06	1.31e-06	4.29e-06
K00213	4e-05	0	1.43e-05	0	2.08e-05	0	2.67e-05	0	6.83e-05	0	0	0	0	0	3.59e-05	0	0	0	0	0	5.56e-05	0	0	1.35e-06	0	0	0	0	6.11e-06	2.11e-06	1.45e-06	0	3.2e-06	0	6.31e-06	3.83e-06	0	0	1.82e-05	2.65e-05	0	1.21e-05	1.7e-05	0	1.24e-06	0	1.7e-05	0	1.66e-05
K00214	1.99e-06	9.63e-06	3.39e-06	8.06e-06	4.83e-06	2.01e-06	4.07e-06	2.06e-06	1.32e-06	5.65e-06	1.15e-05	2.41e-06	3.94e-06	8.63e-06	1.64e-06	6.48e-06	4.52e-06	7.71e-06	4.08e-06	5.49e-06	2.76e-06	7.88e-06	1.57e-07	6.71e-07	3.65e-06	7.65e-06	1.18e-05	3.17e-06	4.46e-06	2.34e-06	5.39e-06	1.05e-05	6.33e-06	5.02e-06	6.88e-06	3.14e-06	4.56e-06	1.53e-05	2.49e-06	3.08e-06	7.9e-06	8.4e-06	4.6e-06	9.82e-06	1.14e-05	6.45e-06	6.54e-06	7.31e-06	4.38e-06
K00215	0.00036276	0.000260612	0.000358059	0.000287385	0.000373475	0.000324484	0.000362468	0.000536473	0.000370091	0.000268155	0.000278892	0.000292245	0.000278062	0.000247918	0.000442607	0.000240692	0.000266744	0.000248508	0.000223956	0.000361944	0.000344102	0.000368571	0.000606733	0.000390245	0.000272072	0.000286756	0.000282343	0.000252698	0.000715161	0.000275044	0.000279244	0.000275946	0.000280583	0.000298267	0.000274715	0.000313503	0.000272344	0.000248652	0.000338655	0.000395406	0.000261082	0.000296027	0.000265218	0.000273848	0.000276073	0.000274799	0.000301587	0.00024495	0.00040411
K00216	0.000154509	0.000116332	0.000179079	0.000121789	0.000166283	0.00013495	0.000166848	0.000168374	0.000105582	0.000150163	0.000122559	0.000150373	0.000183059	9.74e-05	0.000210764	9.47e-05	0.000143737	0.000103907	5.46e-05	0.000156965	9.2e-05	0.000136231	2.45e-05	7.83e-05	0.000150142	0.000143222	0.000146868	0.000125683	0.000219198	0.000141736	0.000145251	0.000121536	0.000151296	0.000175108	0.000133454	0.000147104	0.000174956	0.000153826	0.000179562	0.000206191	0.000135385	0.000176347	0.000109783	0.000124521	0.000119862	0.000123198	0.000141998	0.000103041	0.000228537
K00217	4.7e-05	4.82e-05	4.18e-05	5.15e-05	4.08e-05	5.32e-05	3.71e-05	3.63e-05	3.15e-05	3.46e-05	6.04e-05	6.82e-05	7.74e-05	1.96e-05	4.37e-05	1.75e-05	5.59e-05	2.45e-05	1.91e-05	4.85e-05	3.71e-05	3.7e-05	1.58e-05	2.34e-05	6.18e-05	4.22e-05	5.65e-05	3.13e-05	4.46e-05	4.64e-05	6.79e-05	5.48e-05	5.4e-05	5.75e-05	6.51e-05	5.07e-05	4.55e-05	1.88e-05	4.59e-05	3.97e-05	6.78e-05	4.8e-05	5.01e-05	5.9e-05	6.42e-05	3.69e-05	5.87e-05	2.35e-05	4.24e-05
K00218	9.69e-05	2.83e-05	0.000131096	4.55e-05	0.00012365	5.57e-05	0.000125242	0.000170269	8.73e-05	6.03e-05	3.2e-05	6.68e-05	6.13e-05	1.87e-05	0.000152093	2.11e-05	4.49e-05	2.4e-05	2.74e-05	6.74e-05	8.36e-05	8.53e-05	6.79e-05	4.88e-05	4.94e-05	5.07e-05	5.51e-05	4.75e-05	0.000142986	5.87e-05	5.67e-05	3.24e-05	7.76e-05	8.56e-05	5.04e-05	6.23e-05	9.52e-05	4.88e-05	0.000103305	0.000138997	5.02e-05	8.26e-05	4.2e-05	3.92e-05	2.94e-05	4.13e-05	7e-05	2.59e-05	0.00015005
K00219	0.000434094	0.000580891	0.000409035	0.000556776	0.000448426	0.000313218	0.00042001	0.000490261	0.000437857	0.000564729	0.00055595	0.000470376	0.000357407	0.000643654	0.000448568	0.000658249	0.000468317	0.000634575	0.000220421	0.000486642	0.000467037	0.000530898	0.000123467	0.000244156	0.00043841	0.000466851	0.000432549	0.000578709	0.000550554	0.000483721	0.000474999	0.00056693	0.000445611	0.000407183	0.000513161	0.000511134	0.000466029	0.000612947	0.000405984	0.000441162	0.000476921	0.000477533	0.000532148	0.000576752	0.000574007	0.000550563	0.000484948	0.000622552	0.000442685
K00220	7.59e-05	5.35e-05	6.79e-05	6.08e-05	5.54e-05	0.00018248	6.51e-05	9.24e-05	7.1e-05	7.89e-05	6.58e-05	0.000162126	0.000219683	2.38e-05	7.55e-05	2.28e-05	0.000150327	3.7e-05	1.12e-05	0.000121715	6.21e-05	6.92e-05	9.05e-06	6.62e-05	0.00016425	0.000151195	0.000113885	9.46e-05	5.38e-05	0.000139405	0.000106778	6.62e-05	0.000112048	0.000139804	7.51e-05	0.000134085	6.4e-05	3.46e-05	0.000117245	7.13e-05	9.96e-05	7.96e-05	6.64e-05	6e-05	5.31e-05	8.56e-05	6.9e-05	4.57e-05	3.5e-05
K00221	2.47e-06	9.63e-07	2.29e-06	2.28e-06	2.55e-06	1.47e-06	2.4e-06	8.09e-06	1.89e-06	1.39e-06	1.12e-06	3.76e-06	4.61e-07	7.33e-07	3.26e-06	7.32e-07	4.27e-07	1.06e-06	1.93e-06	2.34e-06	2.32e-06	3.56e-06	8.35e-07	4.59e-06	7.54e-07	1.57e-06	1.38e-06	2.12e-06	8.14e-06	2.56e-06	1e-06	1.17e-06	1.76e-06	1.36e-06	1.14e-06	2.08e-06	7.51e-07	1.27e-06	2.84e-06	2.78e-06	9.87e-07	1.18e-06	1.12e-06	1.82e-06	1.04e-06	1.25e-06	1.34e-06	5.48e-07	3.33e-06
K00223	4.77e-05	0	1.71e-05	0	2.47e-05	0	3.18e-05	0	8.14e-05	0	0	0	0	0	4.28e-05	0	0	0	0	0	6.62e-05	0	0	1.61e-06	0	0	0	0	7.28e-06	2.51e-06	1.72e-06	0	3.82e-06	0	7.52e-06	4.57e-06	0	0	2.17e-05	3.16e-05	0	1.45e-05	2.03e-05	0	1.47e-06	0	2.03e-05	0	1.98e-05
K00224	1.23e-06	4.61e-06	1.12e-06	6.3e-06	2.45e-06	6.47e-07	1.48e-06	0	1.31e-06	2.36e-06	9.87e-06	0	5.9e-07	2.54e-06	5.43e-07	2.26e-06	2.51e-06	3.22e-06	8.98e-07	1.82e-06	8.33e-07	2.17e-06	8.96e-08	0	2.5e-06	1.78e-06	2.79e-06	1.2e-07	1.99e-06	3.14e-08	3.45e-06	9.12e-06	2.42e-06	2.04e-06	3.85e-06	1.71e-07	1.91e-06	2.12e-06	7.9e-07	9.58e-07	3.17e-06	3.8e-06	2.49e-06	7.75e-06	9.52e-06	1.73e-06	2.22e-06	1.92e-06	5.97e-07
K00226	0.000398217	0.000394071	0.000408459	0.000410362	0.000404551	0.000468889	0.000410872	0.000425319	0.000422069	0.000398129	0.000387867	0.000419683	0.000375347	0.000418216	0.000382382	0.000417501	0.000412238	0.00041376	0.000617446	0.000420042	0.000440611	0.00041572	0.000568079	0.000628907	0.000402368	0.000423562	0.000404491	0.000423412	0.000392984	0.000419189	0.000394168	0.000387966	0.000402859	0.000394767	0.000389923	0.000408007	0.000395798	0.000392425	0.000444347	0.00038599	0.000386218	0.000375922	0.000424545	0.000387423	0.000377402	0.000408385	0.000393832	0.000413515	0.000375011
K00228	0.000228685	0.00030004	0.000203281	0.000262377	0.000209502	0.000251642	0.000202739	0.000143466	0.000252513	0.000300333	0.000286532	0.000233206	0.000291931	0.000332988	0.000215598	0.000344755	0.000285352	0.000328224	5.68e-05	0.000252797	0.0002547	0.000236571	0.000330591	0.000109092	0.00027711	0.000274874	0.000262801	0.000295132	0.000195854	0.000260133	0.000261002	0.000296607	0.000245792	0.00026066	0.000267323	0.000272545	0.00029137	0.000283153	0.000198715	0.000219345	0.000253143	0.00027163	0.000285559	0.000275533	0.000289977	0.000300227	0.000264238	0.000336026	0.000202933
K00230	8.13e-06	2.66e-05	1.12e-05	3.29e-05	1.54e-05	1.08e-05	1.23e-05	2.35e-05	4.96e-06	1.5e-05	3.79e-05	2.07e-05	1.28e-05	1.6e-05	4.81e-06	1.17e-05	1.39e-05	1.81e-05	2.27e-05	2.42e-05	8.47e-06	2.75e-05	7.16e-07	1.5e-05	1.84e-05	2.6e-05	3.71e-05	1.22e-05	1.37e-05	1.56e-05	2.3e-05	3.3e-05	1.95e-05	1.79e-05	2.08e-05	1.03e-05	1.25e-05	3.93e-05	1.39e-05	7.69e-06	1.95e-05	2.32e-05	1.59e-05	3.42e-05	3.57e-05	1.56e-05	1.85e-05	1.35e-05	6.97e-06
K00231	0.000233654	0.000103602	0.000259121	0.000161304	0.000266863	0.000179464	0.000265226	0.000379206	0.000243733	0.00012078	9.99e-05	0.000205923	9.35e-05	8.36e-05	0.000246419	8.97e-05	0.000144067	9.84e-05	0.000170965	0.000150955	0.000245592	0.000214847	0.000487545	0.000325762	0.000119734	0.00012611	0.000113385	0.000148899	0.000238998	0.000192807	0.000140242	9.72e-05	0.000174866	0.000145023	0.000138216	0.000149749	0.000105591	0.000113632	0.000219931	0.000230993	0.000149273	0.000125595	0.000142141	0.000127263	9.93e-05	0.000118404	0.000155281	8.73e-05	0.000215134
K00232	4.53e-05	2.5e-05	3.53e-05	7.25e-05	3.37e-05	9.03e-05	4.12e-05	0.000201764	2.61e-05	3.5e-05	1.51e-05	0.000113523	9.31e-06	1.19e-05	5.07e-05	2.48e-05	7.26e-06	3.22e-05	4.41e-05	6.94e-05	2.42e-05	9.92e-05	0.000609957	0.000155799	1.88e-05	4.35e-05	2.56e-05	7.3e-05	0.000123429	8.55e-05	3.67e-05	1.3e-05	4.02e-05	4.26e-05	2.22e-05	5.11e-05	1.27e-05	3.42e-05	6.93e-05	4.65e-05	2.56e-05	1.25e-05	3.47e-05	3.44e-05	3.16e-06	3.32e-05	1.23e-05	1.4e-05	5.33e-05
K00239	0.000828764	0.000729301	0.000842203	0.000761179	0.000841942	0.000762146	0.000838679	0.00101402	0.000863186	0.000757765	0.000746432	0.000799736	0.000712914	0.000730157	0.000854228	0.000737505	0.000795045	0.00074051	0.000388733	0.000772935	0.000864526	0.000875355	0.00127151	0.000720045	0.000721491	0.000826869	0.000778849	0.0007743	0.000923352	0.00077977	0.000753399	0.000732569	0.000778989	0.000797784	0.000749041	0.000774455	0.000772386	0.000763762	0.000748375	0.000846735	0.000724556	0.000800472	0.000758433	0.00073992	0.000715512	0.000762933	0.000789395	0.000741439	0.000837555
K00240	0.000308934	0.000281715	0.000301578	0.000283491	0.000305989	0.000260301	0.000311431	0.000376895	0.000329532	0.000303988	0.000269448	0.000290616	0.000261127	0.000300121	0.000319859	0.0003109	0.000291379	0.000301756	0.00013396	0.000271562	0.000334491	0.00032876	0.000273166	0.000236143	0.000271289	0.000301088	0.000274145	0.000308784	0.000291627	0.000298991	0.000286566	0.000270882	0.000290945	0.000302407	0.000285148	0.00029584	0.000272863	0.000286348	0.000267429	0.000312735	0.000272065	0.000300655	0.000299454	0.000272736	0.00026371	0.000302065	0.000299335	0.000305087	0.000306133
K00241	0.000137856	9.99e-05	0.000153276	0.000107177	0.00014818	0.000113277	0.000150577	0.000142218	0.000134173	0.000104779	0.000110927	0.00012293	0.000104734	9.18e-05	0.000145154	9.08e-05	0.000116211	9.15e-05	6.2e-05	0.000102037	0.000155712	0.000130829	0.000162083	0.000120147	0.000108784	0.000121303	0.000125406	0.000106792	0.000119271	0.000112683	0.000120875	0.000104385	0.000132242	0.000141178	0.000119583	0.000106862	0.000142616	0.000101038	0.000126036	0.000143767	0.000119061	0.000142317	0.000116108	0.000107084	0.000106642	0.000104167	0.000137086	9.44e-05	0.000155724
K00242	9.36e-05	0.000129045	7.23e-05	0.000125084	8.3e-05	0.000108694	7.94e-05	0.000116857	9.63e-05	0.000124118	0.000122174	0.00012467	0.000113266	0.000127672	8.76e-05	0.000132299	0.000108661	0.000131301	4.06e-05	0.000114485	9.42e-05	0.000118159	0.000156698	6.94e-05	0.000115336	0.000118012	0.000105864	0.00012229	0.000103124	0.000119424	0.000120987	0.000124341	0.000114482	0.000109354	0.000123428	0.000122997	9.52e-05	0.000120081	8.17e-05	8.51e-05	0.000115707	0.0001088	0.000129765	0.000125614	0.000123678	0.000122676	0.0001102	0.000129284	8.12e-05
K00243	2.51e-05	1.12e-05	3.92e-05	1.99e-05	3.58e-05	9.27e-05	4.76e-05	1.21e-05	2.71e-05	7.74e-06	2.84e-05	1.37e-05	1.29e-05	2.25e-05	1.44e-05	7.7e-06	3.31e-05	6.93e-06	0.000334981	2.53e-05	4.38e-05	3.12e-05	0.000136123	0.000276547	3.86e-05	3.74e-05	5.19e-05	2.26e-05	5.39e-05	1.99e-05	2.37e-05	1.96e-05	2.43e-05	3.72e-05	2.28e-05	1.44e-05	2.56e-05	1.35e-05	9.1e-05	2e-05	2.15e-05	4.4e-05	1.04e-05	1.69e-05	2.61e-05	2.23e-05	3.83e-05	9.22e-06	2.68e-05
K00244	0.000200604	0.000238587	0.000201288	0.000268565	0.00022144	0.000276269	0.000203291	0.000259423	0.000198888	0.000163615	0.000314997	0.000208154	0.000206351	0.000165968	0.000207952	0.000118239	0.000237138	0.000157287	0.00143248	0.000289077	0.000185808	0.000239191	0.000401103	0.000484229	0.000205931	0.000203428	0.000299205	0.000121256	0.000384175	0.000154107	0.000237428	0.000286959	0.000209716	0.000206668	0.000245204	0.000184005	0.000204345	0.000243611	0.000340489	0.000201214	0.000229884	0.000256571	0.000197107	0.000291476	0.000321919	0.000168878	0.00024197	0.000137679	0.000209505
K00245	1.34e-05	2.96e-05	1.58e-05	3.05e-05	2.01e-05	9.36e-06	1.68e-05	2.83e-05	1.68e-05	1.37e-05	4.37e-05	1.37e-05	1.62e-05	1.73e-05	1.3e-05	1.04e-05	1.95e-05	1.67e-05	2.71e-05	2.6e-05	1.68e-05	2.97e-05	7.44e-07	4.94e-06	1.62e-05	2.22e-05	4.28e-05	4.89e-06	1.57e-05	7.69e-06	2.44e-05	3.83e-05	2.17e-05	1.73e-05	2.74e-05	1.16e-05	3.37e-05	3.68e-05	1.81e-05	1.26e-05	2.4e-05	2.71e-05	1.96e-05	3.82e-05	4.34e-05	1.58e-05	2.46e-05	1.39e-05	1.72e-05
K00246	7.57e-06	2.35e-05	8.26e-06	2.41e-05	1.32e-05	6.5e-06	9.86e-06	1.21e-05	7.35e-06	1.05e-05	3.64e-05	7.57e-06	1.11e-05	1.4e-05	5.99e-06	8.34e-06	1.43e-05	1.34e-05	1.6e-05	1.64e-05	9.57e-06	1.93e-05	5.48e-07	2.17e-06	1.21e-05	1.64e-05	3.05e-05	2.53e-06	1.22e-05	4.09e-06	1.8e-05	3.22e-05	1.38e-05	1.26e-05	1.99e-05	6.95e-06	1.23e-05	2.9e-05	7.6e-06	7.09e-06	1.71e-05	2.19e-05	1.3e-05	3.08e-05	3.64e-05	1.16e-05	1.77e-05	1.11e-05	6.49e-06
K00247	4.87e-06	1.38e-05	5.21e-06	1.29e-05	7.98e-06	5.4e-06	7.06e-06	1.27e-05	6.06e-06	6.12e-06	1.93e-05	6.42e-06	9.53e-06	8.33e-06	4.67e-06	4.41e-06	9.08e-06	7.5e-06	8.71e-06	9.55e-06	7.23e-06	1.41e-05	3.86e-07	1.86e-06	7.87e-06	1.14e-05	1.9e-05	2.13e-06	7.51e-06	3.64e-06	1.08e-05	1.68e-05	8.7e-06	8.2e-06	1.15e-05	5.3e-06	7.57e-06	1.98e-05	5.4e-06	4.81e-06	1.03e-05	1.31e-05	7.51e-06	1.67e-05	1.91e-05	7.68e-06	1.13e-05	6.77e-06	4.6e-06
K00248	0.00082361	0.000636034	0.000894426	0.000645462	0.000858911	0.000632404	0.000820914	0.000879327	0.000694115	0.000661824	0.0006848	0.000801567	0.000762742	0.000535522	0.000903276	0.000548115	0.000833234	0.000558602	0.00166618	0.000756836	0.000763498	0.000742292	0.000449481	0.000559792	0.000734871	0.000709412	0.000668002	0.000647187	0.0010565	0.00070794	0.000787538	0.000643016	0.000802675	0.000805197	0.000787305	0.000733356	0.000964284	0.000522722	0.000812951	0.000865797	0.000785507	0.000773395	0.000713881	0.000673976	0.000655573	0.00065616	0.000827153	0.000565949	0.00102601
K00249	0.00216911	0.0016885	0.00217398	0.00183104	0.00218836	0.00218578	0.00208336	0.00307706	0.00171167	0.0017671	0.00193987	0.0025174	0.00287282	0.00105741	0.0026086	0.00103548	0.00229988	0.00122032	0.00142855	0.0024279	0.0016685	0.0021412	0.000714687	0.00129579	0.00235367	0.00203914	0.00202353	0.0016196	0.00378277	0.00212439	0.00234044	0.00182796	0.00216697	0.00245504	0.00215406	0.00235333	0.00208005	0.00118368	0.00221944	0.00238967	0.00221212	0.00209672	0.00176628	0.00192195	0.00189253	0.00172769	0.00221592	0.00121466	0.00260417
K00252	0.000649413	0.000479915	0.000673021	0.000532397	0.000634923	0.000676841	0.000638647	0.000840525	0.000489912	0.000541689	0.000506345	0.00073355	0.000710877	0.000405746	0.000721712	0.000423546	0.000646496	0.000438547	0.000727506	0.000676542	0.000547823	0.000670001	0.000967825	0.000623174	0.000635672	0.000626962	0.000601998	0.000581192	0.000979926	0.000644019	0.000635776	0.000483232	0.00068646	0.000736632	0.00061323	0.000641888	0.000692455	0.00041069	0.000675556	0.000693573	0.000622656	0.00064752	0.000560947	0.000517748	0.00046451	0.000549687	0.000633652	0.000440882	0.000826718
K00253	0.000550566	0.000533904	0.000556994	0.000504613	0.000564785	0.000485264	0.000520591	0.000408938	0.000486763	0.000521504	0.000576606	0.000586029	0.000636833	0.000456898	0.000575635	0.000463128	0.000616565	0.000467032	0.000304314	0.00054206	0.000510655	0.000477152	0.000127562	0.000298233	0.000603157	0.000522426	0.000522446	0.000479958	0.000658846	0.000513041	0.000627215	0.000551205	0.000556879	0.000605902	0.000615722	0.000552891	0.000628789	0.000408268	0.000478049	0.000563421	0.000605833	0.000590496	0.000562971	0.000557393	0.000584027	0.000512089	0.000635966	0.000479093	0.000607501
K00254	1.35e-06	8.05e-08	3.05e-06	1.49e-07	7.04e-08	2.61e-07	9.13e-08	2.67e-07	5.03e-08	1.06e-07	6.22e-08	3.54e-07	3.03e-07	2.51e-08	7.47e-06	5.58e-08	1.88e-07	7.69e-08	8.43e-08	2.79e-07	5.45e-06	1.63e-07	1.23e-08	2.01e-07	2.31e-07	2.29e-07	1.45e-07	2.05e-07	6.23e-08	2.58e-07	1.64e-07	5.64e-08	1.58e-07	1.98e-07	8.76e-08	1.64e-07	6.23e-08	8.35e-08	9.29e-06	2.26e-06	1.27e-07	5.88e-08	9.98e-08	8.31e-08	1.92e-08	1.29e-07	4.29e-08	6.11e-08	2.8e-06
K00255	0.00011652	5.88e-05	0.000117593	8.82e-05	0.000114786	7.86e-05	0.000121532	0.000265995	9.45e-05	7.2e-05	7.03e-05	0.000141537	8.57e-05	2.88e-05	0.000157976	2.73e-05	8.36e-05	3.89e-05	4.62e-05	0.00012491	8.17e-05	0.000146661	2.47e-05	8.01e-05	7.71e-05	7.85e-05	8.06e-05	7.14e-05	0.000284404	0.000102739	8.47e-05	6.59e-05	8.66e-05	0.000106349	7.87e-05	0.000106704	9.2e-05	5.16e-05	0.000141896	0.000140014	8.15e-05	9.02e-05	5.81e-05	7.85e-05	6.84e-05	6.51e-05	9.29e-05	3.14e-05	0.000168069
K00256	0.000125508	0.000182308	0.000131871	0.000171835	0.000144069	0.000176507	0.000109652	0.000101347	0.000101872	0.000126083	0.000224275	0.000235651	0.000266003	8.8e-05	0.000124785	8.32e-05	0.000207743	9.93e-05	5.47e-05	0.000156104	0.000134508	0.000110529	1.13e-05	5.77e-05	0.000223281	0.000143128	0.000201623	0.000142528	0.000123297	0.000153008	0.000233602	0.000206023	0.000196911	0.000195197	0.000227568	0.000180964	0.000162184	8.6e-05	0.000136808	0.000112936	0.000230667	0.000177821	0.000187166	0.000214689	0.00024298	0.000135951	0.000205547	0.000102218	8.6e-05
K00257	0.00293036	0.0022433	0.00282743	0.00240223	0.00291518	0.00252352	0.00287778	0.00482532	0.00260071	0.00236118	0.00244985	0.00308453	0.00326194	0.00169813	0.00357365	0.00171717	0.0028108	0.00186119	0.00212102	0.00314091	0.00254397	0.0032076	0.00103419	0.00165812	0.00279825	0.00257475	0.00241584	0.00221023	0.00538005	0.00266343	0.00282077	0.00235766	0.00273045	0.00293828	0.00268294	0.00296958	0.00268498	0.0016859	0.00279123	0.00318854	0.00269449	0.00259012	0.00232482	0.00245539	0.00237077	0.00237369	0.00280469	0.00184275	0.00355028
K00258	4.57e-05	3.6e-05	4.97e-05	4.16e-05	5.26e-05	2.65e-05	5.68e-05	7.71e-05	3.96e-05	2.97e-05	4.8e-05	3.38e-05	3.76e-05	2.44e-05	5.32e-05	2.4e-05	2.99e-05	2.49e-05	1.39e-05	3.94e-05	4.68e-05	5.21e-05	8.64e-06	1.13e-05	3.79e-05	2.71e-05	4.99e-05	3.26e-05	9.98e-05	2.97e-05	4.45e-05	4.57e-05	4.59e-05	5.12e-05	4.77e-05	3.71e-05	3.4e-05	2.08e-05	2.57e-05	4.89e-05	4.72e-05	5.53e-05	3.6e-05	4.71e-05	5.26e-05	3.31e-05	5.36e-05	2.48e-05	5.76e-05
K00259	0.000305594	0.000167878	0.000319502	0.000217197	0.000295417	0.000298326	0.000312365	0.000285514	0.000321553	0.000161799	0.000216638	0.000234158	0.00021611	0.000108672	0.00030785	9.69e-05	0.000218564	0.000113918	0.000588445	0.00020826	0.00032048	0.000237813	0.000645805	0.000442672	0.000219366	0.000220891	0.000247376	0.000166901	0.000256639	0.000215143	0.000249917	0.000191483	0.000253996	0.000266447	0.000247516	0.000195914	0.000268942	0.000133542	0.000343354	0.000290608	0.000231985	0.000264425	0.000224903	0.000210335	0.000215565	0.000163491	0.000280919	0.00011156	0.000297829
K00260	7.65e-05	3.56e-05	0.000107908	3.63e-05	9.35e-05	7.23e-05	9.41e-05	1.77e-05	7.99e-05	3.85e-05	4.49e-05	3.89e-05	5.17e-05	2.89e-05	8.07e-05	2.25e-05	7.19e-05	2.38e-05	0.000457301	5.23e-05	7.36e-05	2.83e-05	6.77e-05	0.000124975	5.22e-05	4.85e-05	5.74e-05	2.11e-05	6.45e-05	3.93e-05	5.02e-05	3.71e-05	5.11e-05	5.5e-05	5.07e-05	3.1e-05	8.19e-05	4.54e-05	0.000100633	8.4e-05	4.49e-05	5.77e-05	4.5e-05	3.87e-05	4.42e-05	3.25e-05	7.09e-05	2.73e-05	8.62e-05
K00261	0.000273485	0.00015211	0.000327377	0.000152518	0.00030361	0.000244202	0.000298548	0.000103699	0.000253068	0.000148747	0.000190234	0.00018404	0.000188493	9.63e-05	0.000285009	8.81e-05	0.0002014	9.73e-05	0.000475823	0.000160059	0.000265527	0.000156247	0.000938614	0.000228465	0.000173558	0.000154337	0.000227844	0.000103012	0.000208228	0.000127632	0.00021282	0.0001669	0.000266724	0.00024728	0.000244537	0.000134959	0.000289651	0.000147349	0.000223136	0.000294528	0.000241443	0.000263176	0.000218235	0.000182164	0.000193861	0.000122685	0.000280191	0.000106356	0.000354122
K00262	0.00016341	0.000181916	0.000170946	0.000212111	0.000181999	0.000262685	0.000183917	0.000203643	0.000143485	0.000132833	0.000249089	0.000225617	0.000226961	0.000127657	0.000134944	0.000101595	0.000225295	0.000123911	0.000376436	0.000230799	0.000156539	0.000221245	0.000280149	0.000383307	0.00021948	0.000210159	0.000273852	0.000157186	0.000260603	0.000183493	0.000217928	0.000224558	0.000205538	0.000236702	0.000212241	0.000181817	0.000173312	0.000157021	0.000219449	0.000157096	0.000219642	0.000221588	0.000170942	0.000221393	0.000243429	0.000163695	0.000204846	0.000117461	0.000169292
K00263	0.000194332	0.000100307	0.000166948	8.78e-05	0.000154229	7.25e-05	0.000183621	7.39e-05	0.000181585	0.000178643	7e-05	5.23e-05	6.07e-05	0.000169187	0.000232432	0.000185301	8.93e-05	0.000162495	3.01e-05	9.35e-05	0.000166262	0.000129101	4.55e-05	6.61e-05	8.33e-05	0.00011905	8.37e-05	0.00017211	0.000124059	0.000145122	9.04e-05	8.29e-05	0.000127156	0.000140737	0.000104011	0.000129016	0.000167408	0.000178247	0.00016233	0.00023036	8.5e-05	0.000174604	0.000129107	7.67e-05	6.15e-05	0.000132089	0.000138715	0.000166538	0.000283695
K00265	0.00148549	0.00152736	0.00148125	0.00147993	0.0014559	0.00149174	0.00145111	0.00154878	0.0014999	0.00161543	0.00138493	0.00150899	0.00149647	0.00166643	0.00145363	0.00172345	0.00147535	0.00166897	0.000707322	0.00152404	0.00145227	0.00150269	0.00169414	0.00126876	0.00148074	0.00156412	0.00141533	0.00165686	0.00158434	0.00159362	0.00142221	0.0014455	0.00150724	0.00146666	0.00142646	0.00160199	0.00157067	0.00155606	0.00136417	0.00148011	0.00144604	0.00140135	0.00152961	0.00142982	0.00137207	0.00161267	0.00143163	0.0016941	0.00146507
K00266	0.000620209	0.000696097	0.000610944	0.000679735	0.000621346	0.000708391	0.000636687	0.000703907	0.000596332	0.000701922	0.000686368	0.000722611	0.000787779	0.000696366	0.00061137	0.000698108	0.000727997	0.000706064	0.00069205	0.000737368	0.000615603	0.000686277	0.000582539	0.000532962	0.000728553	0.000744163	0.00071586	0.000710227	0.000686405	0.000712602	0.000671216	0.000695835	0.000697748	0.000692594	0.000647878	0.000709994	0.000584149	0.000724748	0.0006184	0.000628968	0.000684764	0.000659798	0.000662522	0.000685073	0.00066529	0.000714991	0.000647679	0.000708367	0.000608749
K00270	1.04e-05	1.83e-06	1.07e-05	1.97e-06	9.7e-06	4.4e-06	1.28e-05	2.94e-06	2.97e-06	6.29e-06	1.53e-06	2.75e-06	4.93e-06	3.18e-06	1.33e-05	3.44e-06	3.16e-06	2.84e-06	9.75e-07	3.51e-06	3.98e-06	4.43e-06	6.67e-06	2.75e-06	5.51e-06	2.95e-06	5.83e-06	5.34e-06	7.32e-06	5.9e-06	4.91e-06	2.47e-06	8.99e-06	1.01e-05	4.07e-06	3.3e-06	2.55e-06	6.67e-06	8.19e-06	1.46e-05	7.07e-06	1.04e-05	2.17e-06	1.89e-06	2.94e-06	3.32e-06	8.31e-06	3.3e-06	2.08e-05
K00271	4.12e-05	2.27e-05	4.03e-05	2.4e-05	3.42e-05	1.31e-05	4.16e-05	3.46e-05	2.6e-05	4.46e-05	1.33e-05	1.99e-05	9.6e-06	3.59e-05	5.6e-05	3.94e-05	2e-05	3.56e-05	5.91e-06	2.25e-05	2.76e-05	3.09e-05	1.03e-05	1.74e-05	1.59e-05	2.65e-05	1.7e-05	3.72e-05	3.39e-05	3.28e-05	2.14e-05	1.72e-05	2.61e-05	3.32e-05	2.04e-05	2.88e-05	3.01e-05	4.18e-05	4.31e-05	5.63e-05	1.89e-05	4.02e-05	2.34e-05	1.66e-05	1.25e-05	2.96e-05	2.81e-05	3.5e-05	6.81e-05
K00273	2.35e-05	1.92e-05	1.79e-05	1.79e-05	1.96e-05	7.12e-06	3e-05	6.46e-05	3.74e-05	3.06e-05	4.88e-06	1.07e-05	6.89e-06	3.85e-05	2.89e-05	4.3e-05	1.08e-05	3.75e-05	5.76e-06	1.54e-05	3.51e-05	4.13e-05	5.06e-07	9.36e-06	9.99e-06	1.75e-05	5.5e-06	3.3e-05	6.98e-06	2.52e-05	7.44e-06	1.13e-05	1.53e-05	1.17e-05	9.76e-06	2.21e-05	1.03e-05	2.79e-05	1.82e-05	2.53e-05	1.21e-05	1.21e-05	1.87e-05	9.78e-06	4.34e-06	3.18e-05	1.1e-05	3.78e-05	2.4e-05
K00274	0.000403993	0.00024054	0.000409373	0.000244855	0.000396847	0.000337979	0.000414463	0.000425396	0.000375522	0.000317434	0.000209594	0.000341383	0.000388432	0.00027171	0.000430785	0.000294538	0.000319074	0.000286224	9.14e-05	0.000325764	0.000371645	0.000301992	0.000515299	0.000226867	0.000338996	0.000297253	0.000242394	0.000333465	0.000363209	0.000357743	0.000287114	0.000230718	0.00035839	0.000309078	0.000285282	0.000343824	0.000281992	0.000261822	0.00031335	0.000416799	0.0003042	0.0002789	0.000285611	0.000237416	0.000199656	0.000312409	0.000298774	0.000296431	0.000414514
K00275	0.00018187	0.000202329	0.000156495	0.000190225	0.000158214	0.000180366	0.000164543	0.000194524	0.000176011	0.000221443	0.000185263	0.00019339	0.000183902	0.000230932	0.000175954	0.000241077	0.000188741	0.000231446	6.13e-05	0.000195055	0.000182098	0.00020975	0.000237909	0.00012387	0.00019392	0.000217124	0.000189169	0.000225306	0.000172571	0.000206883	0.000186956	0.000192054	0.000194874	0.000193905	0.000187765	0.000210136	0.000202078	0.00021028	0.000167551	0.000175401	0.000181817	0.000189031	0.0002023	0.000186217	0.000177117	0.000220512	0.000184448	0.000233624	0.000188136
K00276	8.38e-05	4.6e-05	9.61e-05	6.9e-05	9.98e-05	4.78e-05	9.34e-05	0.000115085	4.69e-05	5.39e-05	6.49e-05	9.24e-05	6.02e-05	2.52e-05	0.000123809	2.36e-05	5.95e-05	3.53e-05	3.36e-05	0.000107848	5.54e-05	7.56e-05	3.63e-06	5.07e-05	5.32e-05	6.25e-05	6.53e-05	4.17e-05	0.000228744	5.43e-05	5.83e-05	5.83e-05	6.56e-05	6.86e-05	5.21e-05	5.78e-05	3.84e-05	6.92e-05	9.54e-05	0.000113726	4.77e-05	7.03e-05	4.77e-05	6.44e-05	5.63e-05	4.13e-05	6.37e-05	2.74e-05	0.000122152
K00278	0.000603576	0.00056257	0.000591266	0.000590517	0.000609463	0.000503458	0.000589065	0.000601484	0.000634632	0.000521367	0.000620559	0.000591692	0.000525023	0.000473932	0.000589592	0.000476281	0.000572825	0.000495847	0.000503931	0.00054126	0.000606592	0.000553456	0.000722245	0.000424548	0.000538137	0.000524846	0.00054951	0.000489262	0.000595961	0.000516909	0.000601357	0.000597918	0.000578051	0.000572961	0.000602482	0.000522482	0.00054892	0.000505003	0.000520543	0.000595769	0.000587138	0.00060665	0.000584869	0.000606314	0.000626375	0.000505596	0.000618634	0.000483498	0.000574912
K00281	0.0007021	0.000851672	0.000667754	0.000827777	0.000638788	0.000754335	0.00066456	0.000999962	0.000646077	0.000920767	0.00072819	0.000891409	0.00071724	0.000998644	0.000624661	0.00106466	0.000737154	0.00100883	0.000367978	0.000809305	0.00066329	0.000939447	0.00105944	0.000698515	0.000774511	0.000918127	0.000776071	0.00104818	0.000673464	0.000922875	0.000776	0.000749588	0.00079813	0.000801707	0.000742536	0.000859636	0.000860276	0.000930041	0.000644767	0.000674753	0.000739634	0.000731928	0.000822639	0.000762803	0.000668856	0.000950325	0.000698042	0.0010068	0.00070433
K00282	0.00026932	0.000168763	0.000256992	0.000176951	0.000261814	0.000210141	0.000269108	0.000171954	0.000329843	0.000190423	0.000165666	0.000164375	0.000177474	0.000180003	0.000276961	0.000181974	0.000196434	0.000180548	0.000136866	0.000173278	0.000313735	0.000187491	0.000208954	0.000238311	0.000176617	0.000198717	0.000169611	0.00018319	0.000166797	0.000204259	0.000178471	0.00016727	0.00018371	0.000196344	0.000180179	0.000187465	0.000171301	0.000178804	0.000238104	0.000255659	0.000170378	0.000211989	0.000201678	0.000164461	0.000163213	0.000180489	0.000212588	0.000185266	0.000214063
K00283	0.000283616	0.000187132	0.000289133	0.000198757	0.000289433	0.00020282	0.000289768	0.000172976	0.000352319	0.000200178	0.000185693	0.000158762	0.000159282	0.000198108	0.00029119	0.000199341	0.000203272	0.000197528	0.000154765	0.000178907	0.000329071	0.000201385	0.000278442	0.000264655	0.00017343	0.000202848	0.000177863	0.000197559	0.00018412	0.000208948	0.000189192	0.00018427	0.000180278	0.000196466	0.000187115	0.000185377	0.000184437	0.000209823	0.00024571	0.000278309	0.000175399	0.000229064	0.000208282	0.000183664	0.000184529	0.000189835	0.000227058	0.000200019	0.000227748
K00284	0.000894843	0.000855446	0.000929132	0.000865591	0.000912525	0.000787937	0.000868103	0.000848459	0.000856003	0.000772249	0.000890972	0.00089007	0.000759953	0.000728696	0.000859818	0.000741928	0.000754042	0.000739837	0.000479269	0.000782944	0.000832917	0.000787919	0.00107581	0.00078982	0.000775501	0.000700332	0.000863204	0.000715568	0.00107703	0.00072922	0.000900646	0.000866239	0.00089552	0.000862578	0.000947014	0.000787725	0.000967661	0.000637972	0.000770004	0.00087479	0.000913976	0.000856319	0.00091882	0.000895709	0.000938478	0.000750461	0.000981936	0.000739419	0.000957857
K00285	0.000512954	0.000777233	0.000480328	0.000682068	0.000523294	0.000580022	0.000456035	0.000447754	0.000473632	0.000725038	0.000718398	0.000689854	0.000706838	0.000776822	0.000509274	0.00080268	0.000670604	0.000770508	0.000302277	0.000657766	0.000494828	0.000563625	0.000239392	0.000372449	0.000715227	0.000600315	0.000624514	0.000713517	0.000637862	0.000630633	0.000714505	0.000727695	0.000614377	0.000623365	0.000720929	0.000690478	0.000618426	0.000658832	0.000481953	0.000495682	0.000699492	0.000631743	0.000723837	0.000728293	0.000756481	0.000716148	0.000672949	0.000778264	0.000464449
K00286	0.000334541	0.000317078	0.000322509	0.000337352	0.000317396	0.000380097	0.000320439	0.00035009	0.000365855	0.000327834	0.000306219	0.000361286	0.000308371	0.000331812	0.000302894	0.000339062	0.000330548	0.000336743	0.000272584	0.000342628	0.000338481	0.000339666	0.000457618	0.000447623	0.000324882	0.00034638	0.000319201	0.00035293	0.000311754	0.000367935	0.000313633	0.00030697	0.000316409	0.000319682	0.000307949	0.000339028	0.000327373	0.000321674	0.000355531	0.000311282	0.000303938	0.000293994	0.000330655	0.000309972	0.000296382	0.000327396	0.000305658	0.000333364	0.000278743
K00287	0.000148321	0.000175962	0.00012487	0.000170266	0.000131131	0.000195885	0.000139965	0.000151555	0.000154484	0.000175839	0.000169892	0.000158031	0.000155454	0.000199034	0.000137916	0.000197986	0.000165392	0.000190742	0.000206428	0.000172393	0.00016371	0.000174311	0.000273309	0.000243704	0.000169054	0.000177194	0.000176583	0.000186868	0.000163225	0.00017391	0.000163257	0.000171088	0.000151464	0.000161064	0.000164284	0.000176187	0.000131311	0.000174841	0.000165972	0.000136041	0.000154362	0.000162973	0.00017149	0.000166864	0.00016951	0.000184295	0.000164408	0.000191608	0.000132221
K00288	2.8e-08	2.27e-08	1.07e-08	2.24e-08	1.28e-08	1.75e-07	1.67e-08	6.59e-08	1.24e-08	5.1e-08	3.37e-08	1.35e-07	2.6e-07	1.08e-08	1.45e-08	1.03e-08	1.58e-07	2.36e-08	0	1.19e-07	0	4.33e-08	9.02e-09	5.3e-08	1.54e-07	1.12e-07	9.46e-08	6.95e-08	3.46e-08	1.14e-07	7.38e-08	3.74e-08	7.87e-08	1.03e-07	4.06e-08	1.05e-07	3.67e-08	1.07e-08	8.6e-08	2.08e-08	6.09e-08	4.51e-08	2.11e-08	2.97e-08	1.49e-08	7.91e-08	2.5e-08	3.07e-08	0
K00290	0.000130669	9.4e-05	0.000122775	0.000113241	0.000107705	0.000226451	0.000129112	0.000184804	0.00011498	9.76e-05	0.00013395	0.000191316	0.000189315	4.38e-05	0.000122159	3.86e-05	0.000180844	5.45e-05	8.1e-05	0.00014668	0.000129356	0.000130556	0.000364907	0.000170585	0.000173446	0.000187376	0.000155623	0.00011816	0.000165763	0.000156611	0.00015999	0.000113814	0.000166091	0.000168303	0.000153001	0.000167527	0.000120471	5.4e-05	0.000143939	0.000116719	0.000163196	0.000111758	0.000126566	0.000121664	0.000117001	0.000101197	0.000145432	5.83e-05	0.000135653
K00292	1.12e-06	1.77e-06	1.02e-06	2.6e-06	1.26e-06	2.12e-06	1.17e-06	3.36e-06	9.54e-07	1.79e-06	2.52e-06	3.4e-06	1.62e-06	9.32e-07	7.82e-07	6.99e-07	3.02e-06	1.24e-06	3.9e-07	2.86e-06	8.92e-07	2.69e-06	8.98e-08	1.4e-06	2.23e-06	2.36e-06	1.54e-06	1.18e-06	3.08e-06	2.09e-06	1.89e-06	2.37e-06	1.51e-06	2.07e-06	1.47e-06	2.31e-06	1.49e-06	7.83e-07	2.72e-06	1.05e-06	1.89e-06	1.55e-06	1.18e-06	2.19e-06	2.23e-06	1.6e-06	1.35e-06	9.16e-07	9.55e-07
K00293	6.95e-07	1.04e-06	2.92e-06	1.05e-06	2.67e-06	1.1e-06	3.97e-06	2.9e-06	6.11e-07	7.11e-07	2.16e-06	1.84e-06	3.17e-06	2.21e-07	5.08e-07	1.35e-07	9.71e-07	2.64e-07	9.96e-07	9.41e-07	3.88e-06	3.89e-06	3.93e-08	3.21e-07	1.91e-06	2.16e-06	9.34e-06	1.99e-07	3.69e-06	3.12e-07	5.23e-07	7.1e-07	2.32e-06	5.33e-06	2.21e-06	4.62e-07	6e-06	2.93e-07	1.29e-06	5.44e-07	1.69e-06	7.24e-06	5.25e-07	6.8e-07	1.1e-06	1.6e-06	5.02e-06	5.71e-07	1.34e-06
K00294	0.000289907	9.36e-05	0.000345635	0.000134734	0.000317404	0.000216644	0.000326803	0.000342321	0.000260877	0.000132312	0.000123106	0.000151289	0.00012393	7.4e-05	0.000323777	6.33e-05	0.000134844	7.35e-05	0.000147495	0.000140681	0.00025178	0.000214769	0.000851094	0.00036384	0.000143654	0.000157917	0.000170807	0.000111699	0.000299554	0.000150749	0.000166819	0.000109156	0.000235588	0.0002129	0.000183742	0.000144368	0.000319349	0.000127557	0.000270592	0.000316884	0.000166964	0.000227321	0.00015738	0.000131238	0.000110049	0.000122303	0.000222108	7.61e-05	0.000399122
K00297	0.000270208	0.000305704	0.000229712	0.000287645	0.000227385	0.000293594	0.000246456	0.000271251	0.000275224	0.00034507	0.00027306	0.000283537	0.000277838	0.000365067	0.000264091	0.000377865	0.000296323	0.00035893	0.000145638	0.000303602	0.000285883	0.000300036	0.000400488	0.000265048	0.000292284	0.000321382	0.00027918	0.000356855	0.000249069	0.00031981	0.000278228	0.000287001	0.000282566	0.000300637	0.000277411	0.000322768	0.000240695	0.000335872	0.000268558	0.000273568	0.0002643	0.000313901	0.000307853	0.000276684	0.000264767	0.000337966	0.000274617	0.000362385	0.000257058
K00298	0	0	3.85e-08	0	2.26e-07	0	2.35e-07	8.98e-07	3.53e-07	0	2.24e-07	0	0	3.55e-07	0	0	0	0	0	5.03e-08	0	8.09e-07	6.43e-07	5.69e-06	8.75e-07	1.11e-06	0	0	0	0	1.11e-06	1.77e-07	0	5.91e-07	3.04e-07	0	0	0	0	2.39e-07	0	1.17e-06	0	0	0	1.09e-06	0	1.62e-07	0
K00299	9.32e-05	0.000100911	8.04e-05	0.000112494	8.24e-05	6.69e-05	8.63e-05	0.000127784	7.06e-05	0.000104645	9.07e-05	0.000109015	5.72e-05	0.00010421	9.15e-05	0.000109916	6.69e-05	0.000108723	6.9e-05	9.85e-05	6.74e-05	0.000108941	3.29e-05	0.000101329	7.48e-05	8.56e-05	7.59e-05	0.000116236	0.000123187	0.000107254	9.13e-05	9.12e-05	8.95e-05	8.64e-05	9.2e-05	9.84e-05	7.18e-05	0.000114929	9.25e-05	9.42e-05	9.26e-05	8.86e-05	9.8e-05	0.000100161	8.9e-05	9.49e-05	8.46e-05	9.98e-05	0.000106365
K00301	7.61e-05	6.77e-05	8.61e-05	8.35e-05	7.41e-05	0.000133064	7.3e-05	0.00011428	5.45e-05	6.81e-05	7.94e-05	0.000154053	0.00017553	2.67e-05	9.16e-05	2.84e-05	0.000118871	4.19e-05	3.26e-05	0.000118161	5.72e-05	8.3e-05	8.2e-06	6.83e-05	0.000136984	0.000109022	0.000100318	8.32e-05	0.000108688	0.000110274	0.000109667	7.31e-05	9.79e-05	0.000117578	8.78e-05	0.000107444	8.09e-05	3.99e-05	0.000115735	7.72e-05	9.59e-05	7.36e-05	7.58e-05	8.03e-05	7.29e-05	7.4e-05	8.14e-05	4.01e-05	6.77e-05
K00302	0.000321664	0.000275045	0.000307969	0.000303367	0.000266099	0.000475474	0.000264913	0.000311739	0.000276719	0.000273742	0.000324234	0.000508714	0.000622409	0.000174469	0.00031148	0.000181136	0.000448169	0.000214801	0.000181693	0.000387665	0.000323627	0.000277567	6.85e-05	0.000235246	0.000503973	0.000407337	0.000363123	0.00035809	0.000249111	0.000415033	0.000384118	0.000315469	0.000393186	0.000414684	0.000333985	0.000402764	0.000275087	0.000191045	0.000356897	0.000289492	0.000378161	0.000288035	0.000306663	0.000315026	0.000307542	0.000300696	0.000306145	0.000216334	0.000204832
K00303	0.00023106	0.000193151	0.000257401	0.000208538	0.000229344	0.000283749	0.000216121	0.000184712	0.000168742	0.000181541	0.000243859	0.000330006	0.000379747	8.91e-05	0.000278909	8.69e-05	0.00028512	0.000114643	7.55e-05	0.000235905	0.00022339	0.000167814	7.57e-05	0.000137823	0.000316384	0.000232122	0.000250334	0.000193121	0.000202323	0.000240247	0.000284599	0.000226195	0.000278494	0.000292016	0.00026282	0.000248229	0.000210785	0.000126193	0.000265868	0.000246265	0.000281884	0.000235078	0.000224629	0.000236682	0.00024578	0.000171732	0.00025656	0.000114519	0.000235504
K00304	1.75e-05	1.54e-05	1.75e-05	1.85e-05	1.46e-05	2.81e-05	1.35e-05	1.53e-05	1.6e-05	1.38e-05	2.15e-05	3.09e-05	3.7e-05	6.62e-06	1.77e-05	6.81e-06	2.57e-05	9.62e-06	6.2e-06	2.13e-05	1.95e-05	1.44e-05	1.5e-06	1.13e-05	3.07e-05	2.41e-05	2.2e-05	2.09e-05	1.16e-05	2.39e-05	2.39e-05	2e-05	2.32e-05	2.5e-05	2.07e-05	2.4e-05	1.63e-05	8.2e-06	2.15e-05	1.53e-05	2.27e-05	1.69e-05	1.85e-05	2.03e-05	2.09e-05	1.55e-05	1.84e-05	9.46e-06	8.3e-06
K00305	3.15e-05	2.8e-05	2.98e-05	3.47e-05	2.6e-05	6e-05	2.52e-05	3.44e-05	2.85e-05	2.73e-05	3.84e-05	6.34e-05	7.95e-05	1.2e-05	2.94e-05	1.27e-05	5.39e-05	1.86e-05	1.13e-05	4.48e-05	3.07e-05	2.97e-05	3.15e-06	2.46e-05	6.32e-05	4.95e-05	4.23e-05	4.22e-05	2.16e-05	5e-05	4.49e-05	3.63e-05	4.46e-05	4.96e-05	3.66e-05	4.85e-05	3.04e-05	1.55e-05	4.18e-05	2.69e-05	4.23e-05	3.07e-05	3.31e-05	3.61e-05	3.54e-05	3.17e-05	3.2e-05	1.8e-05	1.4e-05
K00309	5.72e-05	3.28e-05	6.22e-05	4.32e-05	6.24e-05	3.54e-05	7.12e-05	9.29e-05	3.55e-05	4.8e-05	3.47e-05	6.22e-05	4.56e-05	1.2e-05	9.24e-05	1.46e-05	3.09e-05	1.92e-05	2.11e-05	4.75e-05	3.66e-05	5.21e-05	4.32e-06	3.45e-05	3.93e-05	3.23e-05	4.41e-05	3.08e-05	7.03e-05	3.78e-05	5.24e-05	3.05e-05	4.9e-05	6.39e-05	4.27e-05	3.62e-05	2.77e-05	4.06e-05	6.85e-05	8.43e-05	3.98e-05	6.48e-05	3.85e-05	3.77e-05	3.22e-05	2.77e-05	5.24e-05	1.55e-05	9.28e-05
K00311	0.000421861	0.000556546	0.000373081	0.000482071	0.000414323	0.000430656	0.000386381	0.000304554	0.000420436	0.000591596	0.00049088	0.000517262	0.000517248	0.000595127	0.000443404	0.000632637	0.000530282	0.000600785	0.000303254	0.000487673	0.000438197	0.000413383	3.56e-05	0.000172738	0.00053366	0.000496201	0.000433823	0.00055893	0.00038291	0.000515954	0.000512882	0.000515772	0.00046223	0.000486941	0.000498344	0.000558016	0.000398071	0.000488781	0.000357735	0.000431068	0.000492448	0.00046313	0.000549994	0.000489353	0.000501045	0.00055427	0.000483224	0.000617357	0.000374372
K00313	9.99e-05	0.000111544	0.000104741	0.000118497	0.000108282	0.000121628	0.00010077	0.00013809	8.98e-05	8.75e-05	0.000145848	0.000128967	0.000156962	6.93e-05	0.000106158	5.02e-05	0.000133392	7.46e-05	0.000181712	0.000127287	0.0001001	0.000123895	0.000128905	7.2e-05	0.000125207	0.00013903	0.000158545	6.82e-05	9.85e-05	9.44e-05	0.000118885	0.000130025	0.000119876	0.000118793	0.000110851	9.42e-05	0.000114085	0.00014624	0.000139364	9.66e-05	0.000112564	0.000127026	8.92e-05	0.000131497	0.000133742	9.26e-05	0.000115283	6.84e-05	8.97e-05
K00314	7.08e-05	4.77e-05	6.88e-05	5.19e-05	4.46e-05	0.000215979	5.75e-05	0.00010185	4.79e-05	7.09e-05	5.07e-05	0.000190436	0.000297556	1.7e-05	6.86e-05	1.77e-05	0.000183359	3.37e-05	6.67e-06	0.000146753	4.77e-05	7.56e-05	1.05e-05	7.22e-05	0.000203509	0.000158308	0.000117196	0.000104817	5.84e-05	0.000144316	0.000103568	5.21e-05	0.000104965	0.000137726	6.6e-05	0.000131168	6.23e-05	2.75e-05	0.000110009	6.01e-05	9.09e-05	6.12e-05	4.83e-05	5.06e-05	3.09e-05	9.23e-05	5.6e-05	4.05e-05	1.76e-05
K00315	8.32e-05	3.63e-05	9.61e-05	4.07e-05	3.5e-05	0.00016728	4.43e-05	7.72e-05	3.72e-05	5.68e-05	3.9e-05	0.000141023	0.000223104	1.35e-05	9.22e-05	1.33e-05	0.000139377	2.62e-05	5.18e-06	0.000114516	0.000103919	5.84e-05	8.28e-06	5.69e-05	0.000153642	0.000125648	9.04e-05	8.1e-05	5.08e-05	0.000115219	8.06e-05	4.01e-05	8.12e-05	0.00010971	4.98e-05	0.000106294	5.01e-05	2.11e-05	8.53e-05	7.66e-05	7.24e-05	4.72e-05	3.72e-05	3.78e-05	2.34e-05	7.13e-05	4.57e-05	3.21e-05	1.5e-05
K00316	1.17e-05	7.85e-06	2.05e-05	7.72e-06	2.77e-05	2.99e-06	1.63e-05	2.38e-06	1.56e-05	3.9e-06	1.12e-05	1.19e-05	3.55e-06	3.87e-06	1.28e-05	2.93e-06	2.65e-05	3.57e-06	2.86e-06	4.68e-06	2.04e-05	4.55e-06	2.83e-07	1.3e-06	5.67e-06	7.4e-06	7.71e-06	4.01e-06	8.99e-06	3.36e-06	8.86e-06	8.73e-06	7.08e-06	5.22e-06	1.03e-05	5.07e-06	6.68e-06	6.56e-06	3.09e-06	1.26e-05	9.34e-06	7.81e-06	7.61e-06	1.04e-05	1.17e-05	4.16e-06	1.29e-05	4.95e-06	3.91e-06
K00317	1.12e-05	7.3e-06	1.18e-05	9.79e-06	9.8e-06	4.35e-05	1.36e-05	8.13e-06	9.98e-06	8.46e-06	7.22e-06	1.58e-05	1.5e-05	9.72e-06	7.25e-06	4.67e-06	1.47e-05	5.79e-06	5.9e-05	1.8e-05	8.19e-06	7.67e-06	4.84e-05	9.52e-05	1.67e-05	1.91e-05	1.68e-05	1.05e-05	2.17e-05	1.22e-05	8.46e-06	6.42e-06	8.44e-06	1.02e-05	7.04e-06	1.25e-05	7.3e-06	9.57e-06	3.83e-05	7.68e-06	9.28e-06	8e-06	5.4e-06	6.9e-06	6.16e-06	1.07e-05	7.52e-06	6.31e-06	6.04e-06
K00318	8.69e-05	1.24e-05	0.00011453	2.92e-05	0.000110384	7.06e-05	0.000111422	0.000126649	9.12e-05	2.33e-05	2.05e-05	3.3e-05	1.82e-05	1.64e-05	9.07e-05	1.02e-05	2.98e-05	1.05e-05	6.88e-05	2.69e-05	9.28e-05	7.58e-05	0.000329993	0.000176085	3.32e-05	4.24e-05	5.68e-05	2.79e-05	7.81e-05	3.83e-05	3.66e-05	1.52e-05	6.31e-05	6.11e-05	4.22e-05	2.92e-05	0.000122993	2.54e-05	9.6e-05	8.64e-05	3.2e-05	6.55e-05	3.41e-05	2.29e-05	1.4e-05	3.49e-05	6.11e-05	1.48e-05	0.000107238
K00320	7.29e-05	1.6e-05	6.04e-05	4.52e-05	5.78e-05	1.77e-05	7.1e-05	0.000167224	3.86e-05	4.39e-05	8.75e-06	5.21e-05	1.87e-05	1.14e-05	0.0001043	1.66e-05	1.01e-05	2.17e-05	2.65e-05	6.11e-05	3.15e-05	8.26e-05	1.34e-05	4.78e-05	1.7e-05	3.15e-05	1.94e-05	3.68e-05	0.000156117	4.97e-05	2.9e-05	1.11e-05	3.81e-05	4.91e-05	2.05e-05	4.43e-05	1.38e-05	3.58e-05	7.67e-05	9.26e-05	2.11e-05	5.12e-05	1.89e-05	2.1e-05	1.57e-06	2.71e-05	3.04e-05	1.17e-05	0.000112579
K00322	0.000134718	7.38e-05	0.000163428	8.38e-05	0.000154426	8.8e-05	0.000163179	0.00014658	0.000172944	5.41e-05	9.81e-05	0.000112677	9.65e-05	4.59e-05	0.000121585	3.3e-05	0.000118911	4.79e-05	5.56e-05	9.38e-05	0.000152944	0.000111742	0.000101827	7.53e-05	8.81e-05	0.000105367	0.000103208	6.54e-05	0.000103167	7.96e-05	7.68e-05	9.02e-05	9.12e-05	8.09e-05	7.69e-05	7.58e-05	6.21e-05	9.9e-05	8.19e-05	0.000139107	8.99e-05	8.03e-05	6.62e-05	9.26e-05	9.25e-05	6.73e-05	9.58e-05	5.16e-05	9.93e-05
K00324	0.000423212	0.000432804	0.000357196	0.000434688	0.000388309	0.000421431	0.000378875	0.00040772	0.000421346	0.000405183	0.000456656	0.000468834	0.000491034	0.000365261	0.000438659	0.000367313	0.000441646	0.000384636	0.000296633	0.000452116	0.000429008	0.00041446	0.000564801	0.000261131	0.000455906	0.000404771	0.000431188	0.000368921	0.000448878	0.000398257	0.000454499	0.000449269	0.000413079	0.000441833	0.000449362	0.000419131	0.00033809	0.000372871	0.000393407	0.000399965	0.000430287	0.000466181	0.000436968	0.00044988	0.000463139	0.00039842	0.000440379	0.000376834	0.000355729
K00325	0.00039009	0.000408063	0.000319986	0.000404348	0.000353215	0.000384319	0.000346953	0.000368568	0.000397488	0.000379108	0.000428602	0.000427449	0.00045205	0.00034998	0.000397597	0.000352182	0.000410786	0.000365946	0.000153256	0.000413363	0.000401807	0.000383277	0.000526539	0.000215021	0.000418076	0.000373896	0.000399062	0.000345867	0.000405162	0.000368056	0.000418377	0.00042322	0.000374858	0.000400317	0.000417921	0.00039206	0.000313725	0.000350386	0.000343048	0.000365119	0.000395351	0.000424937	0.000409728	0.000421852	0.000435858	0.000372785	0.000408119	0.000360231	0.000321342
K00329	1.23e-05	1.67e-05	1.57e-05	1.58e-05	1.08e-05	3.47e-05	1.11e-05	1.27e-05	7.27e-06	1.45e-05	2.35e-05	2.62e-05	5.07e-05	1.03e-05	2.3e-05	5.73e-06	3.35e-05	1.12e-05	7.75e-06	2.87e-05	1.84e-05	1.78e-05	1.88e-06	1.07e-05	3.25e-05	3.29e-05	3.54e-05	1.36e-05	1.2e-05	2.26e-05	2.15e-05	2.15e-05	2.11e-05	2.48e-05	1.65e-05	2.19e-05	2.69e-05	2.42e-05	3.91e-05	1.4e-05	2.48e-05	1.99e-05	1.28e-05	1.98e-05	1.96e-05	2.01e-05	1.47e-05	1.19e-05	1.03e-05
K00330	0.00016008	0.000150341	0.000165969	0.000142189	0.000163743	0.000134694	0.000159557	0.000135548	0.000181199	0.000159648	0.000142443	0.000134847	0.000148313	0.000164238	0.000158939	0.000170494	0.000160728	0.000163994	4.29e-05	0.000142049	0.000171614	0.000149449	0.000169899	7.9e-05	0.000147158	0.00015116	0.000141461	0.000155068	0.000138753	0.000143936	0.000142713	0.00014799	0.00015115	0.000153688	0.000144962	0.000149697	0.000182868	0.000148735	0.000135078	0.000161165	0.000144433	0.000158262	0.000156738	0.000141119	0.0001438	0.000158938	0.000154166	0.000168991	0.000154039
K00331	0.000217121	0.000213484	0.000233525	0.000200127	0.000221281	0.000189512	0.000217183	0.000191172	0.000249168	0.0002173	0.000207743	0.000194206	0.000217019	0.000224831	0.000215239	0.000226508	0.000227465	0.000223889	6.51e-05	0.000198811	0.000242776	0.000209847	0.000203246	0.000106911	0.00020993	0.000224377	0.000209603	0.000204709	0.000173082	0.000196868	0.000199891	0.000212163	0.000211435	0.000210447	0.000201997	0.000206026	0.000271683	0.000223765	0.000195019	0.000217499	0.000207723	0.000217232	0.000216066	0.000202409	0.00020659	0.000220719	0.000210187	0.000230318	0.000201744
K00332	0.000241457	0.000239269	0.000240111	0.000219907	0.000233624	0.000212529	0.000230805	0.000214369	0.000284734	0.000266629	0.000202545	0.000207547	0.000224081	0.000287248	0.000236141	0.000304272	0.000243166	0.000285709	6.64e-05	0.000220031	0.000261993	0.000233675	0.000269831	0.000138303	0.000229541	0.000241832	0.000198972	0.000260314	0.000187518	0.000239921	0.000215296	0.000218976	0.000221458	0.000228909	0.00021486	0.000241938	0.000276905	0.00023573	0.000200554	0.000238433	0.000213073	0.000223212	0.000248922	0.000205173	0.000200671	0.000267349	0.000220645	0.000294226	0.000220129
K00333	0.000465975	0.000441515	0.000485265	0.000412325	0.000461553	0.000397494	0.00045499	0.000396496	0.00053722	0.000477836	0.000407707	0.000386602	0.000438221	0.000500168	0.00045545	0.000524268	0.000474579	0.000498825	0.000118139	0.000405747	0.000517964	0.000426578	0.000479122	0.000249172	0.000441015	0.000458619	0.000396238	0.000461785	0.000353818	0.000430001	0.000421846	0.000427884	0.000437534	0.000442809	0.00041963	0.000444607	0.000549431	0.000417202	0.000385345	0.000460528	0.000426889	0.000442893	0.000470074	0.000399764	0.000405891	0.000484413	0.000440137	0.00051569	0.000426699
K00334	0.000236608	0.000223047	0.000230266	0.000215411	0.000224215	0.000274042	0.000225755	0.000225168	0.000267408	0.000246117	0.000213178	0.000255566	0.000317294	0.000229947	0.000230347	0.0002375	0.000272974	0.00023712	0.000120084	0.000251582	0.000230535	0.000228201	0.000268863	0.00015291	0.000282157	0.000271556	0.000231488	0.000252351	0.00020312	0.000257222	0.000237326	0.000223308	0.000239073	0.000257407	0.000218403	0.000263776	0.000283764	0.000210027	0.000227086	0.000229419	0.000228288	0.000232253	0.00023289	0.000210953	0.000205605	0.000255464	0.000215071	0.000245685	0.00019992
K00335	0.000648551	0.000678625	0.000666577	0.000637267	0.000651453	0.000606535	0.0006076	0.000511995	0.000748891	0.000635296	0.000695234	0.000664468	0.000750278	0.000614692	0.000642031	0.000622413	0.000680584	0.000625546	0.000488091	0.000625875	0.000678206	0.000579912	0.000493522	0.000332362	0.00070592	0.000625931	0.000643085	0.000585299	0.000584386	0.000586374	0.000704947	0.000695934	0.000655614	0.000673464	0.000694845	0.000649165	0.000855095	0.000542016	0.000591845	0.000630826	0.000686563	0.000673938	0.000696729	0.000676381	0.000718244	0.000652066	0.000676318	0.000640516	0.00058182
K00336	0.000795104	0.000812551	0.000741056	0.000776538	0.000776425	0.00068084	0.000758545	0.00068602	0.000906824	0.000820638	0.000792918	0.000723624	0.000781189	0.000840609	0.000779935	0.000858374	0.000790381	0.000846789	0.000614623	0.00075638	0.000851765	0.000738861	0.000633502	0.000412406	0.000788572	0.000778556	0.000714517	0.000778252	0.00070116	0.000742364	0.000765941	0.000820023	0.000761108	0.000742024	0.000772052	0.000794777	0.000826898	0.000784058	0.000676092	0.000764869	0.000763493	0.000796826	0.000827955	0.000785235	0.000806032	0.0008177	0.000760461	0.00085639	0.000687142
K00337	0.000423413	0.000406214	0.000438422	0.000387915	0.000436408	0.000344938	0.000427091	0.000375623	0.000468856	0.000426724	0.00038706	0.000352176	0.00039015	0.000444656	0.000430223	0.000458455	0.000412163	0.000443839	0.000118472	0.000371294	0.000463981	0.000403708	0.000355913	0.000219965	0.000396052	0.000405612	0.000375054	0.000414529	0.00033842	0.000387524	0.000384269	0.000404441	0.000402388	0.00040809	0.000385802	0.000400509	0.000511262	0.000403977	0.000370665	0.000422379	0.000396104	0.00042376	0.000421095	0.000382527	0.000390691	0.000432478	0.000400004	0.000455121	0.000409021
K00338	0.00021778	0.000206682	0.000233899	0.000197571	0.000223016	0.000179444	0.000218013	0.000179914	0.000237725	0.000215288	0.000202473	0.000181442	0.000189541	0.000218609	0.000219408	0.000224635	0.000207945	0.000217513	5.98e-05	0.00018309	0.000230026	0.000200237	0.000271414	0.000119495	0.000197125	0.00020461	0.000197651	0.000208716	0.000177766	0.000192507	0.000201629	0.000207581	0.000208498	0.000213001	0.000201529	0.000199938	0.00025902	0.000207136	0.000183819	0.000224135	0.000202351	0.000223508	0.000213164	0.000198014	0.000206359	0.000211857	0.000214434	0.000223411	0.000219268
K00339	0.000264076	0.000257415	0.000258871	0.000248841	0.000254516	0.000202968	0.000252205	0.000238721	0.000293328	0.000269646	0.000240616	0.000222584	0.000227231	0.000281372	0.000251439	0.000294689	0.000244491	0.000283635	7.68e-05	0.000228545	0.000269865	0.000248535	0.000215823	0.000134237	0.000237076	0.000241685	0.000219046	0.000263073	0.000206328	0.000244108	0.000239782	0.000252433	0.000246461	0.000243713	0.000242237	0.000249067	0.000286191	0.000250516	0.000213007	0.000259	0.000244016	0.000249817	0.000264596	0.00024074	0.000244769	0.000267544	0.000242816	0.000286299	0.000246608
K00340	0.000127884	0.00011269	0.000127013	0.000107172	0.000127022	9.83e-05	0.000122721	0.000101705	0.000146525	0.000114554	0.000110881	0.000102391	0.000114686	0.000113957	0.000122463	0.000115641	0.000117794	0.000114249	3.26e-05	0.00010333	0.000136807	0.000108603	0.000104886	6.45e-05	0.000116054	0.00011323	0.000107135	0.000107747	9.56e-05	0.00010582	0.000113691	0.000113647	0.000118361	0.000115703	0.000114104	0.00011181	0.000144647	0.000108207	0.000102737	0.000123031	0.000116551	0.000125408	0.000121663	0.000109564	0.000112538	0.000116419	0.000118276	0.000117576	0.00011374
K00341	0.000846962	0.000780251	0.000871294	0.000735698	0.000828941	0.000707715	0.000821463	0.000680196	0.000974717	0.000820482	0.000744976	0.000687516	0.000771146	0.000854984	0.000800252	0.000881843	0.000815776	0.000851209	0.00025087	0.000723615	0.000887358	0.000748416	0.000886165	0.000477201	0.000768367	0.000787858	0.00072407	0.000766498	0.00066868	0.000730441	0.000747833	0.000775425	0.000793559	0.000783354	0.000751235	0.000754091	0.000909029	0.000758178	0.000685896	0.000835399	0.00078559	0.000804273	0.000818215	0.000729476	0.000753476	0.000833267	0.000782525	0.000874399	0.00077545
K00342	0.000692204	0.000591565	0.000714092	0.000569916	0.000696849	0.000512041	0.000677518	0.000535439	0.000834655	0.00060512	0.000578783	0.000527387	0.000567402	0.000616516	0.000675112	0.00063417	0.000630727	0.000616287	0.0001716	0.000532378	0.000774028	0.000571187	0.000653527	0.000332368	0.000579967	0.000587117	0.000549227	0.000588404	0.000520957	0.00055567	0.000585157	0.000595407	0.000600969	0.000597642	0.000598437	0.000585439	0.000733756	0.000554442	0.000543964	0.000678326	0.000595307	0.000638958	0.000645727	0.000570697	0.000597922	0.000611373	0.000635693	0.000635905	0.000614521
K00343	0.000608035	0.000542291	0.000624291	0.000527473	0.000602621	0.000492586	0.000592485	0.000520418	0.00068621	0.000565319	0.000534759	0.000503813	0.000539647	0.000569613	0.000593615	0.000586257	0.000576798	0.000570976	0.000160358	0.000508555	0.000652698	0.000547329	0.000589562	0.00032059	0.00054705	0.000559408	0.000523012	0.000555833	0.000496147	0.000527024	0.000538759	0.000550039	0.000560021	0.000572643	0.000540863	0.000550574	0.000686089	0.000517865	0.000511135	0.000599169	0.000539955	0.000591137	0.000573773	0.000524455	0.000540479	0.000570385	0.000567148	0.000586796	0.000565261
K00344	0.00149454	0.00140739	0.00144019	0.00146578	0.00149314	0.00156039	0.00149948	0.00198238	0.00132782	0.00151612	0.0013768	0.00182883	0.00184884	0.00125427	0.00159107	0.00129786	0.00158667	0.00134705	0.000572319	0.00160925	0.00134992	0.00158656	0.00107477	0.00107399	0.00165104	0.00154068	0.00143607	0.00150878	0.00166417	0.00166846	0.00158758	0.00138413	0.00159498	0.00166356	0.00150209	0.00164433	0.00128718	0.00131027	0.0014529	0.00154042	0.00155886	0.00146617	0.00144368	0.00143554	0.00134417	0.00148572	0.00146576	0.00133853	0.00150934
K00346	1.88e-05	3.58e-05	2.41e-05	4.01e-05	2.59e-05	9.97e-06	2.1e-05	3.97e-06	1.99e-05	1.71e-05	6.95e-05	1.94e-05	1.49e-05	1.93e-05	1.19e-05	1.52e-05	5.32e-05	2.08e-05	4.72e-05	3.9e-05	3.97e-05	2.14e-05	9.32e-07	3.38e-06	2.13e-05	3.84e-05	5.95e-05	5.85e-06	3.02e-05	5.72e-06	3.25e-05	5.53e-05	2.18e-05	1.87e-05	3.78e-05	1.05e-05	2.35e-05	2.87e-05	1.82e-05	1.4e-05	2.85e-05	3.44e-05	2.67e-05	5.18e-05	6.23e-05	1.7e-05	4.4e-05	1.6e-05	1.18e-05
K00347	1.69e-05	3.4e-05	2e-05	3.8e-05	2.4e-05	1.08e-05	1.89e-05	4.43e-06	1.7e-05	1.68e-05	6.32e-05	2.06e-05	1.4e-05	1.85e-05	1.04e-05	1.42e-05	4.15e-05	1.98e-05	4.26e-05	3.58e-05	2.92e-05	2.08e-05	1.17e-06	4.45e-06	2.08e-05	3.21e-05	5.46e-05	6.27e-06	2.68e-05	6.82e-06	2.95e-05	5.2e-05	2.05e-05	1.86e-05	3.37e-05	1.11e-05	2.17e-05	2.84e-05	1.7e-05	1.3e-05	2.72e-05	3.23e-05	2.32e-05	4.89e-05	5.81e-05	1.63e-05	3.63e-05	1.53e-05	1.06e-05
K00348	1.07e-05	2.06e-05	1.27e-05	2.28e-05	1.49e-05	6.18e-06	1.19e-05	2.3e-06	1.12e-05	9.88e-06	3.91e-05	1.26e-05	9.02e-06	1.13e-05	6.84e-06	8.62e-06	2.77e-05	1.21e-05	2.62e-05	2.29e-05	2.02e-05	1.27e-05	5.51e-07	2.01e-06	1.25e-05	2.08e-05	3.47e-05	3.38e-06	1.83e-05	3.28e-06	1.78e-05	3.16e-05	1.25e-05	1.08e-05	2.07e-05	5.99e-06	1.34e-05	1.79e-05	1.11e-05	8.11e-06	1.62e-05	1.99e-05	1.44e-05	2.96e-05	3.54e-05	9.94e-06	2.36e-05	9.33e-06	6.71e-06
K00349	8.38e-06	1.59e-05	9.75e-06	1.75e-05	1.15e-05	4.53e-06	9.24e-06	1.99e-06	8.77e-06	7.66e-06	2.92e-05	9.07e-06	6.36e-06	8.74e-06	5.33e-06	6.62e-06	1.97e-05	9.15e-06	1.95e-05	1.63e-05	1.47e-05	9.7e-06	4.32e-07	1.73e-06	9.62e-06	1.54e-05	2.52e-05	3.09e-06	1.27e-05	2.91e-06	1.38e-05	2.4e-05	9.61e-06	8.41e-06	1.61e-05	5.16e-06	1.02e-05	1.4e-05	7.99e-06	6.39e-06	1.27e-05	1.55e-05	1.11e-05	2.28e-05	2.71e-05	7.68e-06	1.74e-05	7.19e-06	5.11e-06
K00350	9.77e-06	1.9e-05	1.13e-05	2.13e-05	1.39e-05	5.54e-06	1.08e-05	2.37e-06	1e-05	9.06e-06	3.52e-05	1.06e-05	8.15e-06	1.04e-05	6.18e-06	7.97e-06	2.48e-05	1.12e-05	8.34e-05	2.15e-05	1.6e-05	1.15e-05	7.71e-07	2.48e-06	1.15e-05	1.64e-05	2.96e-05	3.42e-06	1.47e-05	3.44e-06	1.63e-05	2.93e-05	1.15e-05	1e-05	1.88e-05	6.08e-06	1.22e-05	1.6e-05	1.19e-05	7.64e-06	1.5e-05	1.81e-05	1.31e-05	2.76e-05	3.29e-05	8.86e-06	2e-05	8.52e-06	6.14e-06
K00351	2.14e-05	4.31e-05	2.58e-05	4.67e-05	2.95e-05	1.29e-05	2.31e-05	8.81e-06	2.13e-05	2.32e-05	7.48e-05	2.51e-05	1.86e-05	2.54e-05	1.46e-05	2.16e-05	5.35e-05	2.7e-05	4.46e-05	4.04e-05	3.97e-05	2.64e-05	1.13e-06	5.77e-06	2.62e-05	3.86e-05	6.01e-05	1.2e-05	3.26e-05	1.08e-05	3.87e-05	6.17e-05	2.68e-05	2.36e-05	4.41e-05	1.6e-05	2.84e-05	3.33e-05	1.99e-05	1.69e-05	3.53e-05	3.95e-05	3.34e-05	5.9e-05	6.96e-05	2.23e-05	4.76e-05	2.19e-05	1.49e-05
K00354	6.87e-05	9.59e-05	6.48e-05	8.05e-05	6.2e-05	5.23e-05	6.01e-05	6.47e-05	6.74e-05	0.000114772	6.4e-05	7.15e-05	6.3e-05	0.000136391	6.82e-05	0.000147808	6.95e-05	0.00013237	2.36e-05	7.9e-05	6.01e-05	7.75e-05	5.94e-06	3.38e-05	7.16e-05	7.83e-05	5.75e-05	0.000111371	6.42e-05	8.87e-05	7.33e-05	7.6e-05	7.85e-05	6.87e-05	7.99e-05	8.72e-05	0.000116526	0.000109746	6.17e-05	7.22e-05	7.08e-05	7.2e-05	9.75e-05	7.6e-05	6.62e-05	0.000110315	6.91e-05	0.000134446	8.74e-05
K00355	5.21e-05	6.79e-05	5.21e-05	6.39e-05	5.63e-05	6.37e-05	5.37e-05	6.08e-05	4.5e-05	7.17e-05	6.39e-05	8.16e-05	7.04e-05	6.73e-05	5.72e-05	6.82e-05	6.95e-05	6.62e-05	4.17e-05	7.32e-05	4.76e-05	5.67e-05	2.05e-05	6.38e-05	7.54e-05	6.4e-05	6.81e-05	7.86e-05	8.18e-05	7.5e-05	7.12e-05	6.49e-05	6.43e-05	6.85e-05	6.82e-05	7.23e-05	5.46e-05	6.86e-05	6.2e-05	5.79e-05	6.72e-05	7.13e-05	6.57e-05	6.85e-05	6.73e-05	6.78e-05	6.74e-05	6.73e-05	5.44e-05
K00356	9.69e-05	7.13e-05	9.96e-05	7.69e-05	9.23e-05	0.000186466	9.82e-05	8.54e-05	8.98e-05	9.35e-05	6.52e-05	0.000121435	0.000154855	8.29e-05	9.13e-05	7.73e-05	0.000125424	7.94e-05	0.000133732	0.000116499	8.82e-05	7.99e-05	0.000114007	0.000255742	0.000140227	0.000120733	9.9e-05	0.000103715	0.000100702	0.00013526	9.51e-05	7.06e-05	0.00011058	0.000107409	8.6e-05	0.000121667	0.000109363	7.75e-05	0.000158618	9.17e-05	9.55e-05	7.56e-05	8.68e-05	6.91e-05	6.09e-05	9.87e-05	8.32e-05	8.49e-05	8.83e-05
K00358	2.26e-05	2.62e-05	2.59e-05	2.93e-05	2.61e-05	5.99e-05	2.94e-05	2.6e-05	2.07e-05	2.23e-05	3.16e-05	4.6e-05	5.16e-05	1.91e-05	1.85e-05	1.4e-05	4.52e-05	1.76e-05	6.04e-05	4.96e-05	2.32e-05	2.79e-05	3.74e-05	8.39e-05	4.74e-05	3.61e-05	5.07e-05	2.57e-05	4.77e-05	4.13e-05	3.34e-05	2.97e-05	3.6e-05	3.57e-05	3.27e-05	3.23e-05	2.71e-05	2.95e-05	4.93e-05	2.07e-05	3.97e-05	3.22e-05	2.43e-05	3.07e-05	3.26e-05	2.65e-05	3.3e-05	1.76e-05	1.93e-05
K00359	9.83e-05	6.25e-05	7.49e-05	9.69e-05	8.07e-05	0.000170831	0.000104916	0.000146506	0.000102525	4.96e-05	7.46e-05	9.97e-05	5.58e-05	5.32e-05	7.25e-05	3.41e-05	6.4e-05	4.35e-05	0.000385888	8.73e-05	0.000104947	9.33e-05	0.00020076	0.000451483	8.37e-05	6.88e-05	8.8e-05	5.26e-05	0.000113339	8.97e-05	8.26e-05	6.68e-05	0.00010649	7.66e-05	9.97e-05	7.51e-05	9.14e-05	6.13e-05	0.000200291	7.21e-05	9.28e-05	9.77e-05	0.000100699	8.47e-05	7.65e-05	5.37e-05	0.000101312	3.37e-05	0.000108272
K00360	3.21e-05	1.65e-05	3.63e-05	1.6e-05	2.84e-05	2.98e-05	2.88e-05	2.26e-05	3.07e-05	2.58e-05	1.54e-05	3.12e-05	4.17e-05	1.37e-05	3.78e-05	1.47e-05	2.65e-05	1.59e-05	5.17e-06	2.7e-05	1.83e-05	1.88e-05	2.28e-06	1.26e-05	2.87e-05	2.41e-05	2.45e-05	1.64e-05	2.18e-05	2.22e-05	2.45e-05	1.58e-05	2.65e-05	3.3e-05	1.92e-05	2.19e-05	4.54e-05	1.89e-05	3.82e-05	3.94e-05	2.16e-05	2.87e-05	1.98e-05	1.51e-05	1.29e-05	2.15e-05	2.22e-05	1.64e-05	3.98e-05
K00362	0.000537933	0.000645345	0.000501429	0.000715145	0.000556255	0.000551261	0.000541499	0.000761675	0.000481745	0.000506067	0.000748101	0.000755356	0.000601328	0.00044852	0.000504962	0.000420094	0.00057121	0.000478171	0.000723841	0.000638005	0.00052139	0.00065433	0.000170883	0.0005811	0.000620367	0.00057091	0.000687192	0.000499739	0.000813704	0.00056569	0.000693166	0.000698459	0.000663171	0.000624439	0.000708617	0.000578411	0.000520952	0.000550407	0.000609561	0.00048887	0.000728676	0.000625167	0.000644189	0.000746113	0.000775235	0.00052544	0.000675667	0.000440433	0.000510964
K00363	6.1e-05	5.91e-05	6.67e-05	6.43e-05	7e-05	3.99e-05	6.3e-05	7.42e-05	6.63e-05	4.44e-05	6.65e-05	6.93e-05	4.21e-05	3.96e-05	5.7e-05	3.83e-05	4.92e-05	4.26e-05	3.79e-05	5.38e-05	6.62e-05	5.83e-05	1.3e-05	4.79e-05	5.35e-05	4.72e-05	5.73e-05	4.58e-05	7.58e-05	4.76e-05	6.28e-05	6.17e-05	6.47e-05	5.24e-05	6.48e-05	4.92e-05	4.76e-05	4.95e-05	5.08e-05	5.83e-05	6.79e-05	5.29e-05	6.26e-05	6.77e-05	7.07e-05	4.44e-05	6.71e-05	4.02e-05	5.12e-05
K00364	5.11e-05	9.03e-05	5.23e-05	8.26e-05	6.19e-05	0.000111356	5.71e-05	5.06e-05	4.16e-05	5.65e-05	9.81e-05	6.24e-05	4.41e-05	7.72e-05	4.48e-05	5.37e-05	4.86e-05	6.23e-05	0.000178287	6.69e-05	5.75e-05	7.6e-05	0.000132632	0.000279645	6.01e-05	6.54e-05	9.82e-05	2.2e-05	8.94e-05	3.41e-05	7.49e-05	8.68e-05	6.14e-05	5.26e-05	7.76e-05	4.13e-05	5.97e-05	9.55e-05	0.000116067	4e-05	7.33e-05	7.02e-05	6.34e-05	8.98e-05	9.74e-05	6.21e-05	7.42e-05	5.88e-05	5.22e-05
K00365	4.68e-05	2.45e-05	5.59e-05	3.26e-05	5.16e-05	4.45e-05	5.44e-05	6.17e-05	4.5e-05	3.41e-05	2.01e-05	5.49e-05	5.29e-05	2.5e-05	4.56e-05	2.94e-05	3.78e-05	3.03e-05	1.28e-05	4.23e-05	5.73e-05	3.9e-05	4.24e-06	3.44e-05	4.91e-05	4.52e-05	2.91e-05	4.77e-05	3.06e-05	5.21e-05	3.4e-05	2.28e-05	5.47e-05	3.83e-05	3.55e-05	4.6e-05	3.18e-05	2.61e-05	3.61e-05	4.47e-05	4.12e-05	2.56e-05	4.13e-05	2.79e-05	1.5e-05	3.66e-05	3.39e-05	3.14e-05	3.95e-05
K00366	0.000106916	1.35e-05	0.000146125	2.06e-05	0.000143954	7.26e-05	0.000123686	4.55e-05	0.000138085	2.75e-05	1.79e-05	5.62e-05	9.29e-05	8.57e-06	9.67e-05	7.8e-06	9.08e-05	1.25e-05	1.43e-05	4.81e-05	0.00011368	3.45e-05	2e-05	4.55e-05	6.11e-05	5.02e-05	4.77e-05	3.63e-05	2.65e-05	5.62e-05	3.58e-05	1.98e-05	5.78e-05	5.57e-05	2.87e-05	4.44e-05	2.78e-05	1.54e-05	6.11e-05	0.000107798	3.77e-05	3.36e-05	1.82e-05	1.92e-05	1.34e-05	3.48e-05	4.6e-05	2.52e-05	3.67e-05
K00367	4.37e-05	5.23e-05	4.54e-05	4.92e-05	4.68e-05	1.49e-05	4.44e-05	4.03e-05	4.49e-05	3.96e-05	5.34e-05	3.59e-05	2.08e-05	4.44e-05	4.04e-05	4.6e-05	2.63e-05	4.45e-05	1.73e-05	3.12e-05	4.93e-05	3.99e-05	7.82e-06	1.3e-05	3.2e-05	2.69e-05	3.94e-05	4.01e-05	4.92e-05	3.1e-05	4.72e-05	5.19e-05	4.41e-05	3.63e-05	5.32e-05	3.72e-05	3.87e-05	3.96e-05	1.8e-05	4.27e-05	5.02e-05	4.3e-05	5.25e-05	5.33e-05	5.92e-05	3.87e-05	5.33e-05	4.37e-05	4.37e-05
K00368	0.000162583	0.000118397	0.00016203	0.000151294	0.000159741	0.000215147	0.000145937	0.000228009	0.000172464	0.000122049	0.000154772	0.000227321	0.00029306	6.96e-05	0.000145967	7.01e-05	0.000214832	9.08e-05	6.78e-05	0.000192402	0.000119733	0.000161795	4.53e-05	0.000128632	0.000227623	0.000170355	0.000177554	0.000144895	0.000164903	0.000194769	0.00018267	0.000148489	0.00017274	0.000190041	0.000155321	0.00018645	0.000158542	7.31e-05	0.000182125	0.000155679	0.000164937	0.000139913	0.000136955	0.00015268	0.000148813	0.000140286	0.000144359	8.44e-05	0.000113186
K00370	0.000480167	0.00057299	0.000472052	0.000599642	0.00048896	0.00055524	0.000471493	0.000646544	0.000460959	0.000464934	0.00069473	0.000614543	0.000676663	0.000406931	0.000449446	0.000340725	0.000562733	0.000420373	0.000407046	0.000596871	0.00037528	0.000588697	0.000156007	0.000496371	0.000583064	0.000568391	0.000687266	0.00032784	0.000662374	0.000438335	0.00059515	0.000641449	0.000555106	0.000559066	0.000565665	0.000456423	0.000420462	0.000599754	0.000527125	0.000473961	0.00059028	0.000570043	0.000488301	0.000656273	0.000677776	0.000476674	0.000534451	0.000389759	0.000423603
K00371	0.000198541	0.000237504	0.000193838	0.000246942	0.000198316	0.000213766	0.000191387	0.000259535	0.000192345	0.000195054	0.000280886	0.000242431	0.000252844	0.000176236	0.000187651	0.000150545	0.000214179	0.000180259	0.000169611	0.000236658	0.000157388	0.000239922	6.52e-05	0.000205395	0.000225181	0.000225685	0.000272362	0.000130603	0.000270776	0.000172132	0.000238305	0.000260637	0.000217262	0.00022252	0.000227663	0.000179306	0.00016947	0.000251248	0.000214132	0.000197215	0.000231352	0.000233078	0.000198405	0.000266071	0.000275441	0.000195251	0.000216867	0.00016684	0.000175814
K00372	0.000428364	0.000446458	0.000436159	0.000460953	0.000444362	0.00036592	0.000427438	0.000472026	0.000419695	0.000372879	0.00048808	0.000527009	0.000478895	0.000321759	0.000412816	0.000326496	0.000427849	0.000346477	0.00016669	0.000431389	0.000438924	0.000418429	5.6e-05	0.000225798	0.00046583	0.00038895	0.00044545	0.000381767	0.000509045	0.000404018	0.000504344	0.00046844	0.000495922	0.000465609	0.000516456	0.000436876	0.000423095	0.000319841	0.000369248	0.000410067	0.000531329	0.000431474	0.000486744	0.000492968	0.000517205	0.000388064	0.00050685	0.000342938	0.000407725
K00373	7.16e-05	9.81e-05	6.82e-05	0.000102946	8.01e-05	7.9e-05	7.75e-05	0.000120331	6.39e-05	7.84e-05	0.000115314	9.43e-05	8.98e-05	7.42e-05	7.65e-05	6.35e-05	8.04e-05	7.52e-05	7.33e-05	9.33e-05	6.51e-05	0.000106143	2.7e-05	8.4e-05	8.46e-05	8.89e-05	0.000108769	5.21e-05	0.000111877	6.54e-05	9.4e-05	0.0001067	8.25e-05	8.59e-05	9.15e-05	6.78e-05	6.76e-05	0.000106554	8.48e-05	7.13e-05	8.68e-05	9.33e-05	7.72e-05	0.000110042	0.000113455	7.8e-05	8.73e-05	6.89e-05	7.19e-05
K00374	6.95e-05	8.58e-05	6.66e-05	9.03e-05	7.89e-05	6.94e-05	7.74e-05	0.000129438	6.73e-05	7.14e-05	0.000101389	9.1e-05	9.19e-05	6.14e-05	8.23e-05	5.31e-05	7.74e-05	6.41e-05	5.19e-05	8.72e-05	6.55e-05	0.00010064	1.27e-05	5.57e-05	8.05e-05	7.98e-05	9.87e-05	4.91e-05	0.000112556	6.36e-05	8.81e-05	9.41e-05	7.95e-05	8.31e-05	8.44e-05	6.56e-05	6.14e-05	9.41e-05	7.58e-05	7.51e-05	8.1e-05	8.87e-05	7.12e-05	9.79e-05	0.000100069	7.1e-05	8.24e-05	5.89e-05	7.65e-05
K00375	0.000682292	0.000797611	0.000752016	0.000847187	0.000808641	0.000589641	0.000701282	0.00061031	0.000531358	0.000623539	0.000957143	0.000806287	0.000677787	0.00051777	0.00072197	0.00048036	0.000674152	0.00053507	0.00053284	0.000661338	0.000638871	0.000634247	0.000204694	0.000591075	0.000736147	0.000556314	0.000830536	0.00056453	0.000906835	0.000593384	0.000921842	0.000879024	0.000840358	0.000805187	0.000983832	0.000676987	0.000702836	0.000623379	0.000671067	0.000708218	0.000938107	0.000888209	0.000858669	0.000960431	0.00103827	0.000569771	0.000959921	0.000507366	0.000776606
K00376	0.000106287	9.84e-05	0.00013184	9.69e-05	0.000119625	0.000223088	0.000102144	8.34e-05	0.000117423	7.9e-05	0.000130848	0.000169517	0.000243403	4.54e-05	0.000104125	3.74e-05	0.000163193	4.96e-05	3.46e-05	0.000123406	9.49e-05	8.98e-05	0.000570084	0.000163355	0.000195695	0.000147539	0.000170106	9.19e-05	7.97e-05	0.000114985	0.000164333	0.000118975	0.000134825	0.000162744	0.000139603	0.000123122	0.000232541	4e-05	0.000150791	9.84e-05	0.000143673	0.000141068	0.000105703	0.000118434	0.000128263	0.000113162	0.000130196	5.91e-05	9.7e-05
K00378	1.75e-05	6.41e-05	2.62e-05	6.43e-05	3.75e-05	3.44e-05	3.97e-05	1.73e-05	3e-05	3.46e-05	9.3e-05	2.84e-05	3.46e-05	4.18e-05	1.56e-05	2.14e-05	5.3e-05	3.66e-05	0.000470659	5.38e-05	4.2e-05	5.25e-05	1.14e-05	2.93e-05	3.93e-05	7.25e-05	8.76e-05	1.41e-05	3.6e-05	3.04e-05	5.35e-05	8.31e-05	5.37e-05	4.83e-05	5.65e-05	3.09e-05	6.25e-05	9.87e-05	4.33e-05	2.28e-05	6.9e-05	6.55e-05	4.11e-05	7.84e-05	9.36e-05	3.98e-05	4.94e-05	3.45e-05	3.1e-05
K00380	0.000541301	0.000718896	0.000482021	0.000598722	0.000511286	0.000521491	0.000522169	0.000582181	0.000586999	0.000848009	0.000507901	0.000484631	0.000587145	0.00104299	0.00054438	0.00110256	0.000606657	0.000999343	0.000296176	0.00066378	0.000546775	0.000653223	0.000156164	0.000439263	0.000610376	0.000694607	0.000493128	0.000946003	0.000620116	0.00075168	0.000498662	0.000594646	0.000491341	0.000498418	0.000501299	0.000762354	0.000450472	0.000869353	0.000446274	0.000559051	0.000479878	0.000528427	0.00061499	0.000553927	0.000484945	0.000876331	0.000476683	0.0010274	0.000480041
K00381	0.000374377	0.000517203	0.000372495	0.000460944	0.000366768	0.000410942	0.000365256	0.000242004	0.000350066	0.00051051	0.000516019	0.000414701	0.000521442	0.000539608	0.000355748	0.000550032	0.000488169	0.00053007	0.000163134	0.000443641	0.000367141	0.000406779	7.66e-05	0.000171282	0.000498711	0.000476536	0.00049667	0.00052493	0.000364127	0.000468755	0.000479528	0.000524913	0.000457773	0.000508013	0.000485677	0.000486333	0.00039902	0.000507899	0.000308255	0.000392578	0.000484712	0.00050978	0.000478735	0.00049944	0.000531485	0.000505762	0.000473012	0.000547725	0.000360533
K00382	0.00171076	0.00180781	0.0015532	0.00183454	0.00158782	0.00175209	0.00160523	0.0019249	0.0017495	0.00188393	0.0016604	0.00186947	0.00156435	0.00191543	0.00163415	0.00199044	0.00165286	0.00193523	0.00125706	0.00174208	0.00167676	0.0018217	0.00176607	0.00200809	0.00169211	0.00173614	0.00159487	0.00190134	0.00166142	0.00186545	0.00175748	0.0016945	0.00167157	0.00173451	0.00173156	0.00180182	0.00159823	0.00171591	0.00170219	0.0016441	0.0016637	0.00169434	0.00184585	0.00170965	0.00165349	0.00184233	0.00167256	0.00191172	0.0015766
K00383	0.000420652	0.000406279	0.000376705	0.000434251	0.000396388	0.00064297	0.00041678	0.00051909	0.000436233	0.000446704	0.000411047	0.000521163	0.000543268	0.000425602	0.00040256	0.000410771	0.000516648	0.000427055	0.000444181	0.000517031	0.000418999	0.000459874	0.000484351	0.000783669	0.000510571	0.000538514	0.000480728	0.000490533	0.000459401	0.000539322	0.000427891	0.000416462	0.000434994	0.000470383	0.000389381	0.000520672	0.00031862	0.00042556	0.000537431	0.000405282	0.000415131	0.000390089	0.000399526	0.000403975	0.000381897	0.000464178	0.000377877	0.000426649	0.000344937
K00384	0.00112189	0.000869415	0.00123003	0.000884271	0.00121398	0.0011028	0.00118501	0.000972588	0.00108341	0.000951885	0.000856985	0.000955919	0.000948626	0.000892132	0.00118216	0.000887352	0.00101013	0.000876897	0.0016921	0.000977734	0.00115585	0.000931226	0.00138158	0.00142447	0.000963664	0.000962994	0.000949375	0.000904051	0.00112134	0.00094037	0.000952472	0.000844176	0.0010311	0.00101972	0.000953417	0.000944096	0.00109836	0.000865263	0.00118151	0.00115762	0.000930817	0.000998892	0.000961441	0.000857698	0.00082778	0.000921714	0.0010362	0.00090535	0.00115533
K00385	6.62e-07	5.61e-06	1.61e-06	3.99e-06	2.95e-06	2.29e-06	2.24e-06	8.63e-07	5.46e-07	1.85e-06	6.82e-06	1.41e-06	2.95e-06	4.23e-06	2.91e-07	1.32e-06	2.53e-06	2.94e-06	6.2e-06	3.6e-06	1.74e-06	4.97e-06	1.87e-06	3.3e-06	1.49e-06	6.69e-06	1.12e-05	1.08e-07	3.41e-06	6.08e-07	2.63e-06	5.28e-06	2.61e-06	2.3e-06	3.3e-06	1.54e-06	2.61e-06	1.33e-05	2.74e-06	1.43e-06	3.1e-06	5.66e-06	1.53e-06	5.54e-06	6.15e-06	3.08e-06	4.57e-06	3.06e-06	1.42e-06
K00386	1.03e-05	1.78e-05	7.84e-06	1.23e-05	9.69e-06	1.42e-05	8.81e-06	8.12e-06	1.02e-05	1.87e-05	1.27e-05	1.47e-05	1.9e-05	2.17e-05	8.87e-06	2.19e-05	1.46e-05	2.1e-05	4.82e-06	1.6e-05	9.36e-06	1.23e-05	2.12e-06	6.25e-06	1.45e-05	1.49e-05	1.41e-05	5.96e-06	9.32e-06	8.9e-06	1.35e-05	1.4e-05	1.18e-05	1.26e-05	1.22e-05	1.04e-05	1.33e-05	1.62e-05	8.85e-06	8.88e-06	1.33e-05	1.13e-05	1.43e-05	1.19e-05	1.16e-05	1.94e-05	1.13e-05	2.16e-05	8.2e-06
K00387	1.68e-05	1.27e-05	1.66e-05	1.07e-05	1.46e-05	2.86e-05	1.96e-05	3.03e-05	1.81e-05	1.81e-05	1.1e-05	2.65e-05	4.13e-05	1.21e-05	1.91e-05	1.26e-05	2.62e-05	1.36e-05	2.82e-06	2.3e-05	1.39e-05	1.92e-05	1.72e-06	9.69e-06	2.71e-05	2.16e-05	1.92e-05	1.25e-05	1.14e-05	1.94e-05	1.91e-05	1.22e-05	1.98e-05	2.32e-05	1.37e-05	1.88e-05	1.19e-05	1.07e-05	2.01e-05	1.79e-05	1.63e-05	1.45e-05	1.38e-05	1.09e-05	8.77e-06	2.15e-05	1.33e-05	1.47e-05	1.6e-05
K00389	2.87e-05	2.46e-05	2.81e-05	3.54e-05	2.97e-05	1.07e-05	3.29e-05	5.5e-05	2.12e-05	2.07e-05	3.19e-05	2.76e-05	1.19e-05	1.54e-05	3.37e-05	1.44e-05	1.36e-05	1.91e-05	1.86e-05	2.61e-05	2.55e-05	3.93e-05	6.04e-06	2.02e-05	1.54e-05	2.26e-05	2.8e-05	2.01e-05	4.49e-05	2.39e-05	2.42e-05	2.94e-05	2.71e-05	2.45e-05	2.32e-05	2.02e-05	1.52e-05	3.41e-05	2.58e-05	3.26e-05	2.38e-05	2.8e-05	2.24e-05	3.12e-05	3.06e-05	1.79e-05	2.56e-05	1.41e-05	3.74e-05
K00390	0.000217691	0.000241647	0.000199972	0.00023365	0.000207413	0.000199226	0.000209095	0.000214424	0.000226037	0.00023699	0.000233616	0.000210631	0.000211266	0.000248981	0.000209734	0.000253717	0.000215397	0.000248614	8.94e-05	0.000214054	0.000225682	0.000228661	0.000281381	0.000137784	0.000214524	0.000219977	0.000219313	0.000237204	0.000215819	0.000225185	0.000221407	0.000238932	0.000222629	0.000218156	0.000234438	0.00022907	0.00018488	0.000242862	0.000175166	0.00021222	0.000221532	0.000225869	0.000237736	0.000237242	0.0002401	0.000234924	0.000225368	0.000250542	0.000200433
K00392	0.000110601	6.32e-05	9.82e-05	8.05e-05	9.4e-05	4.44e-05	0.000124151	0.000262375	0.000110327	9.45e-05	3.15e-05	8.33e-05	2.63e-05	0.000111052	0.000110538	0.000131315	3.97e-05	0.000111749	4.15e-05	8.09e-05	0.000129447	0.000168629	2.1e-05	7.04e-05	4.22e-05	8.16e-05	7.57e-05	0.000144412	0.000138383	0.000112169	5.13e-05	4.46e-05	0.000119736	9.75e-05	6.66e-05	9.28e-05	7.52e-05	9.03e-05	7.4e-05	0.000109463	6.26e-05	7.11e-05	9.22e-05	5.48e-05	2.33e-05	0.000102477	7.72e-05	0.000113203	0.000150678
K00394	3.1e-05	2.69e-05	2.39e-05	3.26e-05	3.52e-05	5.37e-06	2.59e-05	5.51e-06	4.58e-05	1.29e-05	4.56e-05	1.09e-05	8.68e-06	1.33e-05	2.83e-05	1.14e-05	1.57e-05	1.5e-05	1.14e-05	1.67e-05	3.4e-05	1.31e-05	1.06e-06	3.36e-06	1.6e-05	7.99e-06	2.04e-05	3.84e-06	4.26e-05	5.05e-06	2.83e-05	4.19e-05	1.95e-05	1.65e-05	3.4e-05	1.18e-05	1.79e-05	1.12e-05	1.55e-05	2.71e-05	2.56e-05	3.03e-05	3.14e-05	4.01e-05	5.11e-05	1.1e-05	3.26e-05	1.1e-05	2.1e-05
K00395	7.61e-06	6.28e-06	5.23e-06	7.5e-06	8.12e-06	6.86e-07	6.27e-06	4.16e-07	1.29e-05	2.89e-06	1.05e-05	1.49e-06	1.38e-06	3.06e-06	6.29e-06	2.63e-06	2.76e-06	3.44e-06	2.52e-06	2.06e-06	9.33e-06	2.63e-06	1.27e-07	4.26e-07	3.2e-06	1.51e-06	4.67e-06	7.31e-07	4.48e-06	9.7e-07	6.61e-06	9.63e-06	4.39e-06	3.66e-06	8.15e-06	2.33e-06	3.99e-06	2.54e-06	3.3e-06	6.01e-06	5.96e-06	7.39e-06	7.9e-06	9.25e-06	1.19e-05	2.35e-06	7.9e-06	2.52e-06	4.14e-06
K00397	4.67e-05	2.6e-05	4.57e-05	2.61e-05	2.68e-05	0.000159605	3.7e-05	5.69e-05	3.05e-05	4.72e-05	2.97e-05	0.000126563	0.000225478	9.81e-06	5.04e-05	9.54e-06	0.00013744	2.08e-05	3.43e-07	0.000104827	3.45e-05	4.41e-05	8.2e-06	4.71e-05	0.000145897	0.000111813	8.34e-05	6.73e-05	3.02e-05	0.000100834	6.87e-05	3.23e-05	7.18e-05	9.61e-05	3.96e-05	9.24e-05	3.89e-05	1.44e-05	9.2e-05	4.1e-05	5.91e-05	4e-05	2.57e-05	2.67e-05	1.38e-05	6.77e-05	3.11e-05	2.76e-05	1.15e-05
K00399	5.45e-08	5.21e-08	5.14e-08	7.31e-08	3.39e-08	1.7e-07	5.8e-08	8.79e-08	5.57e-08	1.01e-07	4.68e-08	1.18e-07	7.74e-08	2.03e-08	3.06e-08	1.51e-08	8.23e-08	3.25e-08	0	8.19e-08	3.46e-08	8.26e-08	3.93e-09	9.65e-08	1.03e-07	2.03e-07	7.27e-08	1.13e-07	9.6e-09	2.03e-07	9.11e-08	4.55e-08	6.21e-08	1.49e-07	3.96e-08	1.81e-07	3.36e-08	4.23e-08	6.29e-08	5.11e-08	7.48e-08	4.78e-08	4.71e-08	3.18e-08	1.75e-08	8.22e-08	4.78e-08	4.7e-08	1.55e-08
K00400	3.45e-05	2.51e-05	4.5e-05	2.82e-05	4.04e-05	5.41e-05	4.3e-05	3.46e-05	2.83e-05	2.56e-05	3.03e-05	3.58e-05	3.96e-05	1.59e-05	4.73e-05	1.2e-05	3.58e-05	1.5e-05	0.000172834	3.83e-05	4.24e-05	2.49e-05	9.39e-05	8.25e-05	4.02e-05	3.1e-05	4.32e-05	1.96e-05	3.76e-05	2.84e-05	3.78e-05	2.8e-05	4.05e-05	3.99e-05	3.45e-05	2.86e-05	4.29e-05	2.4e-05	6.5e-05	4.12e-05	3.49e-05	3.89e-05	3.21e-05	2.92e-05	3.32e-05	2.35e-05	4.13e-05	1.59e-05	4.61e-05
K00404	0.000233805	0.000303505	0.000270953	0.000299814	0.000283916	0.000403383	0.000251734	0.000166291	0.000247636	0.000252608	0.000391894	0.000382307	0.000485904	0.00019965	0.000216512	0.000199371	0.000400374	0.00021931	8.08e-05	0.000300453	0.000254757	0.00024769	0.000459898	0.00019175	0.000430784	0.000335018	0.000375467	0.00028284	0.000231788	0.000300222	0.000378687	0.00036019	0.000320872	0.00040339	0.000351015	0.000326997	0.000396047	0.000167488	0.000250766	0.000225487	0.000356598	0.000353083	0.000307084	0.000341082	0.000384959	0.000284087	0.000348758	0.000226786	0.000193415
K00405	0.000120364	0.000149428	0.000144345	0.000143713	0.00015108	0.000195252	0.000129281	8.43e-05	0.000133838	0.000129898	0.00018489	0.000183673	0.000239274	0.000107312	0.00011523	0.00010816	0.000205852	0.000115887	3.9e-05	0.0001508	0.000133386	0.000123194	0.000199007	9.34e-05	0.000208128	0.000168522	0.000180152	0.000133435	0.000112375	0.000145425	0.000182346	0.000170794	0.000155864	0.000194255	0.000167374	0.000157674	0.000216011	8.76e-05	0.000131398	0.000117496	0.000171405	0.00016844	0.000150081	0.000160248	0.000178214	0.000145847	0.000168043	0.00012116	0.000101612
K00406	0.000204831	0.000253288	0.000210901	0.000235116	0.000221335	0.000245637	0.000199671	0.000127729	0.000224207	0.000230669	0.000284686	0.000261664	0.000330512	0.000220089	0.000185662	0.000227491	0.000300249	0.000228702	7.02e-05	0.000232466	0.000220653	0.000190375	2.75e-05	0.000108863	0.000301731	0.000254671	0.000252589	0.000231539	0.000170919	0.000230926	0.000280414	0.000273914	0.000243557	0.000268136	0.000269169	0.000251888	0.000259869	0.000172009	0.000176615	0.00019177	0.000264527	0.00024437	0.000262363	0.000259267	0.000281222	0.000249242	0.000263271	0.000234925	0.000167387
K00407	1.04e-05	1.17e-05	8.71e-06	1.14e-05	1.02e-05	1.29e-05	9.52e-06	5.71e-06	1.23e-05	1.07e-05	1.42e-05	1.55e-05	1.7e-05	8.78e-06	8.34e-06	9.32e-06	1.42e-05	9.57e-06	2.66e-06	1.12e-05	9.87e-06	7.99e-06	7.91e-07	4.67e-06	1.6e-05	1.33e-05	1.24e-05	1.89e-05	7.52e-06	1.64e-05	1.4e-05	1.35e-05	1.1e-05	1.24e-05	1.31e-05	1.68e-05	9.69e-06	8.51e-06	7.98e-06	9.6e-06	1.34e-05	1.19e-05	1.13e-05	1.39e-05	1.44e-05	1.15e-05	1.17e-05	9.72e-06	5.59e-06
K00410	6.32e-05	4.15e-05	5.45e-05	4.42e-05	4.23e-05	0.000241992	5.4e-05	9.08e-05	4.88e-05	7.84e-05	5.08e-05	0.000187074	0.00032883	1.72e-05	5.81e-05	1.62e-05	0.000205233	3.43e-05	2.02e-06	0.000157781	3.11e-05	7.81e-05	1.19e-05	7.72e-05	0.000212792	0.000174455	0.000130685	0.000104982	4.59e-05	0.000165634	0.000110235	5.38e-05	0.000116434	0.000152123	6.49e-05	0.000153115	5.97e-05	2.32e-05	0.000132056	5.69e-05	0.000103103	6.52e-05	4.99e-05	4.43e-05	2.62e-05	0.000105498	5.27e-05	4.53e-05	1.39e-05
K00411	9.3e-05	0.000138743	7.87e-05	0.000123628	8.61e-05	0.000116378	7.66e-05	6.83e-05	9.97e-05	0.000133907	0.000136324	0.000125872	0.000151012	0.000132106	8.45e-05	0.000138285	0.000137015	0.000135561	3e-05	0.000118637	9.26e-05	9.76e-05	6.27e-06	4.17e-05	0.000140747	0.000122731	0.000113003	0.000123895	8.06e-05	0.000122958	0.0001368	0.000137932	0.000113328	0.000121713	0.000132778	0.000133794	0.000100453	0.000101389	8.04e-05	8.6e-05	0.000129498	0.000112265	0.000134481	0.000131776	0.000138962	0.000131959	0.000118648	0.000137577	6.71e-05
K00412	0.000324852	0.000393144	0.000334776	0.000343714	0.000327476	0.000283793	0.000304611	0.000188312	0.000352548	0.000417347	0.000353564	0.000302269	0.000360325	0.000438782	0.000323067	0.000466992	0.000361078	0.000440302	8.29e-05	0.000319224	0.00033109	0.000284085	3.48e-05	0.000111776	0.000362929	0.000342829	0.000279238	0.000389293	0.000225787	0.000353594	0.000354461	0.000376388	0.000345648	0.000325555	0.000367465	0.000380011	0.000400612	0.000345371	0.000240932	0.000338382	0.000356916	0.000314799	0.000404902	0.000353368	0.000360857	0.000395252	0.000340019	0.000453102	0.000318998
K00413	0.00015713	0.000233811	0.000134708	0.0002087	0.000142622	0.00019008	0.000130875	0.000116419	0.000159366	0.000239398	0.000218885	0.000198812	0.000241642	0.000247872	0.000146724	0.00026286	0.000221203	0.000252097	4.82e-05	0.000199108	0.000149999	0.000171012	1.78e-05	6.97e-05	0.000231533	0.000210354	0.000178318	0.000232638	0.000129527	0.00021936	0.000214831	0.000230184	0.000185365	0.000197847	0.000208868	0.000231748	0.000193867	0.000189756	0.000138371	0.000149621	0.000207428	0.000182132	0.000220771	0.000213581	0.000222001	0.000234743	0.000183024	0.000255391	0.000126113
K00423	0.000167835	0.000281298	0.000168944	0.000225442	0.000176429	0.000224019	0.000157114	0.000137462	0.000173013	0.000310844	0.000220362	0.000219306	0.000304659	0.000342045	0.000169714	0.000366922	0.000269338	0.000341014	4.16e-05	0.000252479	0.000156741	0.000213733	1.2e-05	7.97e-05	0.000271992	0.000250938	0.000194457	0.000308172	0.000148334	0.000275214	0.000240018	0.000244939	0.000216594	0.00022751	0.000225682	0.000282789	0.000236565	0.000257963	0.000154565	0.000178541	0.0002434	0.000197742	0.000251308	0.000226119	0.000217697	0.000314144	0.000195675	0.000352242	0.000150873
K00425	0.000632221	0.000677943	0.000519423	0.000624516	0.000565176	0.000486745	0.000580419	0.000576629	0.000724301	0.000726012	0.000584202	0.000545343	0.000533741	0.000822099	0.00062948	0.000838028	0.000586824	0.000799529	0.000342569	0.000625927	0.000676968	0.000637967	0.000128401	0.000435593	0.000560223	0.000622943	0.000575799	0.000687599	0.000583395	0.000627525	0.000548904	0.000623417	0.000549327	0.000544504	0.000571035	0.000620472	0.000504104	0.000797791	0.00057053	0.000612601	0.000529066	0.000632521	0.000661219	0.000607014	0.000587644	0.000710579	0.000591777	0.000801269	0.000563298
K00426	0.000479854	0.000543298	0.000404743	0.000495174	0.000444186	0.000368361	0.000452752	0.000425044	0.000525347	0.000577951	0.000470315	0.000419495	0.000410505	0.000647758	0.000495608	0.000660805	0.000450997	0.0006301	0.000262182	0.000486246	0.000504244	0.000494781	9.41e-05	0.000320561	0.000438017	0.000479236	0.000456927	0.000537115	0.00046048	0.000487218	0.000443915	0.000499435	0.000443551	0.000440174	0.000463858	0.000484049	0.000376887	0.000637693	0.000435049	0.000483423	0.00043914	0.00051262	0.000522507	0.000486607	0.000479202	0.000557366	0.000474676	0.000630959	0.000462179
K00427	4.07e-05	9.63e-05	4.25e-05	8.74e-05	5.66e-05	3.07e-05	4.44e-05	1.7e-05	3.06e-05	5.6e-05	0.000123018	5.02e-05	3.91e-05	8.02e-05	2.74e-05	6.34e-05	5.84e-05	7.37e-05	5.19e-05	6.22e-05	4.67e-05	6.76e-05	1.2e-05	2.62e-05	5.31e-05	7.2e-05	0.000101102	5.31e-05	7.1e-05	4.24e-05	6.87e-05	0.000110243	6.94e-05	4.82e-05	8.52e-05	4.8e-05	6.71e-05	0.000136001	3.64e-05	3.66e-05	7.39e-05	8.11e-05	7.23e-05	0.000113685	0.000122509	5.89e-05	8.07e-05	6.86e-05	4.89e-05
K00428	0.000377384	0.00029218	0.000404773	0.000287335	0.000336954	0.000177609	0.000374733	0.000141576	0.000348527	0.000225674	0.000379408	0.000181056	0.00025322	0.00024856	0.000296878	0.000241823	0.000250054	0.000240637	0.000106661	0.000193228	0.000379812	0.000264957	0.000322072	0.000119845	0.000257803	0.000241573	0.000341972	0.000200013	0.000218741	0.000198867	0.000321415	0.000353279	0.000361482	0.000356877	0.000383622	0.000209603	0.000554714	0.000221002	0.000210003	0.000344217	0.000408829	0.000399507	0.000325667	0.000330906	0.000400454	0.000251537	0.00039243	0.000247061	0.000461239
K00432	0.000213923	0.000264917	0.00023333	0.000226956	0.000235952	0.000155398	0.000228827	0.000171158	0.000236156	0.000284169	0.000211557	0.000155288	0.000133853	0.000359344	0.000211317	0.000373888	0.00020884	0.000337233	0.000254444	0.000202412	0.000265287	0.000229453	9.1e-05	0.000205905	0.00019011	0.000222189	0.000184859	0.000294903	0.000201929	0.000224272	0.000193531	0.000226977	0.00017985	0.000188827	0.000203074	0.000223158	0.000208535	0.00029192	0.000169003	0.000222397	0.000184891	0.000226793	0.000234612	0.000215772	0.000211986	0.000282829	0.000224692	0.000348422	0.000197167
K00433	0.00020926	0.000185563	0.000238427	0.0001856	0.000232276	0.000331092	0.000221918	0.000234885	0.000196945	0.000240006	0.000164151	0.000323329	0.000403635	0.000187667	0.000229762	0.000199542	0.000324395	0.000203419	0.000122385	0.000285124	0.000194765	0.000207559	3.32e-05	0.00016989	0.000326066	0.000309086	0.000247147	0.000288913	0.000207841	0.000317262	0.000237991	0.000174617	0.000249597	0.000282786	0.000197316	0.000302447	0.000213064	0.00018103	0.000253265	0.000222939	0.000220144	0.000188546	0.000193237	0.000174141	0.000142936	0.000252915	0.000192843	0.000221684	0.000168829
K00435	0.000115588	0.000111935	0.000102268	0.000107429	0.000108727	9.22e-05	0.000113414	0.000200446	0.000125859	0.000110069	0.000103096	0.000122448	0.000118477	0.000106634	0.00013722	0.000112705	0.000112332	0.000110034	5.56e-05	0.000128779	0.000127441	0.000139012	1.4e-05	4.96e-05	0.000109928	0.000110461	0.000103749	0.000113586	0.000181623	0.000114781	0.000115264	0.000103933	0.000110113	0.000107708	0.000115568	0.000125372	8.59e-05	9.25e-05	8.86e-05	0.000116447	0.000113208	9.17e-05	0.000114174	0.000105685	0.000103891	0.000115256	0.00011368	0.000112112	0.000118099
K00436	0.000109325	0.00013037	0.00013788	0.000128399	0.000146548	4.67e-05	0.000109839	3.36e-05	0.000140482	6.45e-05	0.000161655	8.71e-05	8.21e-05	5.21e-05	0.000104262	4.32e-05	8.44e-05	5.29e-05	3.84e-05	5.78e-05	0.000132342	6.58e-05	5.07e-06	2.02e-05	8.95e-05	4.77e-05	0.000116732	3.49e-05	8.45e-05	4.17e-05	0.000150642	0.000145568	0.000107439	0.000100827	0.000171204	7.29e-05	0.000180132	4.32e-05	6.65e-05	0.000100618	0.000142891	0.000131641	0.000143803	0.000158319	0.000195679	6.17e-05	0.000162424	5.44e-05	9.58e-05
K00437	7.61e-06	1.33e-05	7.4e-06	1.35e-05	1.08e-05	3.42e-06	7.94e-06	1.6e-06	1e-05	6.07e-06	1.82e-05	6.04e-06	5.48e-06	6.13e-06	6.72e-06	4.58e-06	6.05e-06	6.01e-06	4.9e-06	5.15e-06	9.96e-06	6.31e-06	1.32e-06	2.57e-06	7.13e-06	5.26e-06	1.25e-05	2.18e-06	8.26e-06	2.28e-06	1.33e-05	1.62e-05	9.1e-06	8.06e-06	1.57e-05	5.26e-06	8.6e-06	7.42e-06	4.02e-06	6.98e-06	1.24e-05	1.3e-05	1.33e-05	1.69e-05	2.08e-05	5.61e-06	1.46e-05	5.4e-06	6.42e-06
K00440	4.33e-06	6.64e-07	2.83e-06	1.25e-06	3.72e-06	5.85e-07	3.26e-06	3.38e-06	5.21e-06	8.74e-07	8.15e-07	8.68e-07	1.07e-06	4.12e-07	4.78e-06	3.17e-07	5.55e-07	5.34e-07	5.51e-07	2.86e-06	2.73e-06	1.79e-06	5.17e-08	9.46e-07	7.19e-07	9.89e-07	8.8e-07	6e-07	1.09e-05	9.4e-07	8.88e-07	8.71e-07	1.13e-06	9.36e-07	1.13e-06	1.9e-06	1.05e-06	3.94e-07	3.32e-06	3.88e-06	9.24e-07	1.32e-06	1.2e-06	1.05e-06	9.56e-07	1e-06	1.72e-06	3.58e-07	4.04e-06
K00441	7.82e-06	6.43e-06	6.84e-06	7.5e-06	5.99e-06	2.82e-05	7.02e-06	1.47e-05	5.71e-06	1.03e-05	7.61e-06	2.44e-05	3.83e-05	2.75e-06	8.54e-06	2.96e-06	2.43e-05	5.21e-06	1.64e-06	2.01e-05	4.51e-06	9.93e-06	1.43e-06	1.18e-05	2.49e-05	2.02e-05	1.64e-05	1.36e-05	6.41e-06	2.18e-05	1.58e-05	7.61e-06	1.4e-05	1.91e-05	9.74e-06	1.93e-05	8.28e-06	3.58e-06	1.87e-05	7.67e-06	1.31e-05	8.92e-06	6.64e-06	7.5e-06	4.96e-06	1.34e-05	7.92e-06	6.01e-06	3.24e-06
K00442	3.92e-06	4.38e-07	8.05e-06	6.24e-07	5.58e-06	3.18e-06	4.29e-06	3.53e-06	4.32e-06	1.13e-06	6.38e-07	2.63e-06	5.62e-06	2.54e-07	6.43e-06	2.19e-07	2.9e-06	4.78e-07	1.49e-07	4.52e-06	2.04e-06	1.7e-06	2.82e-07	1.33e-06	2.87e-06	2.23e-06	1.74e-06	1.36e-06	1.18e-05	2.2e-06	1.36e-06	7.7e-07	1.87e-06	2.05e-06	8.84e-07	2.89e-06	1.59e-05	2.12e-07	6.59e-06	5.81e-06	1.16e-06	9.22e-07	1.27e-06	7e-07	2.74e-07	1.69e-06	1.86e-06	6.16e-07	8.25e-06
K00443	5.62e-07	1.57e-06	5.7e-07	1.23e-06	9.32e-07	5.98e-07	6.32e-07	2.32e-07	4.78e-07	7.53e-07	1.7e-06	1.39e-06	1e-06	4.94e-07	5.27e-07	4.54e-07	7.94e-07	5.22e-07	1.78e-07	7.67e-07	7.2e-07	6.39e-07	4.53e-08	1.46e-07	1.04e-06	4.39e-07	1.34e-06	4.39e-07	8.64e-07	3.77e-07	1.73e-06	1.41e-06	1.12e-06	1.1e-06	1.77e-06	6.64e-07	1.1e-06	4.16e-07	2.99e-07	4.88e-07	1.69e-06	1.19e-06	1.29e-06	1.65e-06	1.88e-06	6.18e-07	1.52e-06	5.36e-07	6.26e-07
K00446	9.21e-05	0.000102276	8.22e-05	0.000100384	7.94e-05	0.000100044	7.91e-05	9.84e-05	6.78e-05	0.000112422	8.67e-05	0.000133177	0.000129414	9.56e-05	9.07e-05	0.000104609	0.000103698	0.000103578	3.16e-05	0.000110901	6.5e-05	9.32e-05	6.17e-06	6.17e-05	0.000117147	0.000104069	9.31e-05	0.000119063	9.44e-05	0.00011847	0.000119873	8.74e-05	0.000123369	0.000112631	0.000119036	0.000116416	9.54e-05	9.51e-05	8.47e-05	8.91e-05	0.000111268	9.47e-05	0.000120464	0.000100279	8.41e-05	0.00010728	9.99e-05	0.000101623	0.000106918
K00448	4.89e-05	5.47e-05	4.25e-05	5.06e-05	4.26e-05	5.82e-05	4.36e-05	5.47e-05	4.48e-05	6.37e-05	4.31e-05	6.8e-05	7.76e-05	6.61e-05	5.47e-05	7.12e-05	6.6e-05	6.75e-05	1.33e-05	6.98e-05	4.61e-05	5.39e-05	3.38e-06	2.6e-05	6.84e-05	6.26e-05	4.54e-05	7.7e-05	7.66e-05	6.91e-05	5.34e-05	4.83e-05	5.24e-05	5.32e-05	5.1e-05	7.08e-05	4.41e-05	5.55e-05	5.12e-05	5.01e-05	4.96e-05	4.42e-05	5.62e-05	4.94e-05	4.25e-05	6.68e-05	4.76e-05	6.87e-05	4.77e-05
K00449	6.9e-05	8.5e-05	6.33e-05	8.13e-05	6.91e-05	8.31e-05	6.28e-05	7.31e-05	6.58e-05	8.66e-05	7.61e-05	0.00010007	0.000114804	8.58e-05	7.29e-05	9.13e-05	0.000101138	8.87e-05	2.07e-05	9.4e-05	6.7e-05	7.57e-05	4.68e-06	3.62e-05	0.000100122	8.51e-05	7.76e-05	9.89e-05	9.11e-05	9.17e-05	8.8e-05	7.95e-05	8.01e-05	8.15e-05	8.63e-05	9.47e-05	6.63e-05	7.18e-05	6.99e-05	6.73e-05	8.05e-05	7.16e-05	8.38e-05	8.3e-05	7.85e-05	8.99e-05	7.71e-05	9.01e-05	5.81e-05
K00450	5.69e-05	7.61e-05	6.54e-05	7.54e-05	6.96e-05	5.8e-05	5.64e-05	5.28e-05	3.56e-05	5.59e-05	9.07e-05	9.29e-05	7.68e-05	2.98e-05	7.85e-05	2.66e-05	6.29e-05	3.62e-05	3.25e-05	7.19e-05	4.68e-05	5.45e-05	4.46e-06	3.4e-05	7.02e-05	5.74e-05	8.49e-05	4.02e-05	0.000100577	5.45e-05	9.44e-05	7.84e-05	7.24e-05	8.31e-05	8.77e-05	6.3e-05	5.91e-05	5.31e-05	6.9e-05	6.71e-05	8.74e-05	8e-05	7.08e-05	8.54e-05	9.26e-05	4.69e-05	8.5e-05	3.37e-05	7.09e-05
K00451	0.000180739	0.000159276	0.000188769	0.000148838	0.000180046	0.000123312	0.000174331	0.000152492	0.000173054	0.000178739	0.000144614	0.000133692	0.00016546	0.000193364	0.000189676	0.000205162	0.000174743	0.000190836	4.39e-05	0.000150668	0.000182	0.000170613	4.42e-05	0.000100145	0.000169832	0.000160488	0.000140054	0.000198102	0.00016081	0.000175696	0.000158545	0.000152129	0.000147805	0.000165182	0.000155118	0.000171211	0.000189479	0.000152305	0.00015031	0.000187563	0.000155717	0.000178735	0.000154715	0.000146295	0.000143031	0.000188893	0.000167	0.000196542	0.00018796
K00452	2.42e-05	3.97e-05	1.82e-05	2.57e-05	2.15e-05	8.06e-06	2.23e-05	1.85e-05	3.17e-05	5.57e-05	1.25e-05	5.38e-06	8.98e-06	7.81e-05	2.63e-05	8.63e-05	2.54e-05	7.32e-05	3.65e-06	2.56e-05	2.9e-05	3.59e-05	7.71e-07	4.69e-06	1.6e-05	2.81e-05	1.35e-05	5.83e-05	1.77e-05	3.61e-05	1.2e-05	2.14e-05	1.39e-05	1.86e-05	1.78e-05	3.53e-05	2.67e-05	5.53e-05	1.23e-05	2.72e-05	1.13e-05	2.55e-05	3.21e-05	1.74e-05	1.1e-05	5.36e-05	1.75e-05	7.59e-05	2.52e-05
K00453	0.000112447	0.000149978	9.55e-05	0.000122035	9.97e-05	5.98e-05	0.000102102	9.41e-05	0.00010733	0.000172378	0.000102126	7.73e-05	6.74e-05	0.000214877	0.000102988	0.000233282	0.000110413	0.000206802	3.52e-05	9.97e-05	0.000132308	0.000144099	2.18e-05	4.59e-05	9.71e-05	0.000116047	8.98e-05	0.000169832	8.47e-05	0.000131542	0.000108352	0.000112688	0.000119017	0.000114417	0.000132865	0.00012887	0.000133442	0.00016016	7.17e-05	0.00010564	0.000117764	0.000127372	0.000154717	0.000112823	0.000101023	0.000165919	0.000131131	0.000210796	0.000135391
K00455	1.7e-05	3.75e-05	1.84e-05	3.59e-05	2.49e-05	1.52e-05	1.69e-05	8.49e-06	1.42e-05	1.97e-05	4.97e-05	2.1e-05	2.5e-05	2.34e-05	1.26e-05	1.73e-05	2.42e-05	2.23e-05	1.83e-05	2.17e-05	1.69e-05	2.33e-05	1.95e-06	6.8e-06	2.46e-05	2.29e-05	4.11e-05	1.43e-05	2.23e-05	1.45e-05	3.53e-05	4.41e-05	2.58e-05	2.5e-05	3.87e-05	2.03e-05	2.56e-05	3.76e-05	1.2e-05	1.5e-05	3.42e-05	3.53e-05	2.95e-05	4.66e-05	5.31e-05	2.09e-05	3.59e-05	2.07e-05	1.39e-05
K00456	1.41e-06	0	2.94e-06	2.48e-08	4.31e-06	0	2.35e-06	0	2.33e-06	0	9.85e-09	0	0	0	1.83e-06	0	3.62e-06	0	0	0	2.61e-06	0	0	2.29e-08	0	4.85e-08	0	0	0	0	0	7.76e-09	2.21e-07	0	2.67e-08	0	0	0	0	1.77e-06	0	0	0	1.31e-08	0	0	5.04e-07	2.99e-07	2.17e-07
K00457	0.000264137	0.000320517	0.000280081	0.000304814	0.000292852	0.000229525	0.00025365	0.000216216	0.00025238	0.000288258	0.000321266	0.000288667	0.000247099	0.000299296	0.000241334	0.000310171	0.000285595	0.000301962	9.81e-05	0.000241688	0.000283873	0.000273822	0.000384944	0.000192736	0.000281913	0.000263462	0.000268139	0.000304333	0.000209409	0.000275119	0.000324508	0.000308222	0.00027125	0.000281711	0.000330786	0.000283496	0.000350469	0.000250145	0.000207341	0.000248856	0.000318034	0.000288835	0.00031341	0.000322722	0.000326876	0.000291852	0.000319847	0.000303905	0.000247247
K00459	0.000451324	0.000478019	0.000511317	0.000473627	0.000525484	0.000498528	0.000462665	0.000625574	0.000418016	0.000490043	0.000505212	0.000555724	0.000597062	0.000399405	0.000553267	0.00040413	0.000552592	0.000414832	0.000235425	0.000525771	0.000452132	0.000510408	0.00012259	0.000351482	0.000559767	0.000510673	0.000482559	0.000462497	0.000708705	0.000520445	0.000571085	0.000482586	0.000522116	0.000585215	0.000547712	0.000571855	0.000643218	0.000364202	0.000505102	0.000508835	0.000540463	0.000514879	0.000494339	0.000497218	0.000504408	0.000474567	0.000549481	0.000426656	0.000525612
K00460	2.65e-06	4.39e-06	2.74e-06	4.83e-06	3.2e-06	5.51e-07	2.28e-06	4.86e-07	2.26e-06	2e-06	6.61e-06	2.64e-07	1.28e-06	2.01e-06	1.82e-06	1.69e-06	1.93e-06	2.11e-06	1.5e-06	1.48e-06	2.45e-06	1.94e-06	1.1e-07	1.87e-07	2.21e-06	1e-06	3e-06	6.03e-07	2.24e-06	5.84e-07	4.47e-06	6.09e-06	2.92e-06	2.4e-06	4.93e-06	1.23e-06	3.08e-06	1.51e-06	7.16e-07	1.78e-06	4.19e-06	3.93e-06	3.75e-06	6.03e-06	7.55e-06	1.79e-06	4.14e-06	1.69e-06	1.65e-06
K00462	4.04e-05	3.55e-05	3.89e-05	3.3e-05	3.87e-05	2.98e-05	3.37e-05	5.22e-05	3.6e-05	3.67e-05	3.17e-05	3.76e-05	4.16e-05	3.74e-05	5.2e-05	3.94e-05	3.5e-05	3.82e-05	1.13e-05	4.59e-05	3.92e-05	3.82e-05	2.06e-06	1.49e-05	3.74e-05	3.43e-05	2.83e-05	3.79e-05	9.15e-05	3.63e-05	3.27e-05	3.34e-05	3.18e-05	3.15e-05	3.3e-05	4.44e-05	2.72e-05	3.04e-05	2.98e-05	4.37e-05	3.19e-05	2.8e-05	3.36e-05	3.28e-05	3.16e-05	3.88e-05	3.3e-05	3.83e-05	4.13e-05
K00463	1.32e-05	4.24e-07	1.93e-05	6.6e-07	1.04e-05	1.31e-06	7.83e-06	1.8e-06	2.85e-05	9.7e-07	3.73e-07	9.58e-07	2.37e-06	2.18e-07	8.86e-06	1.35e-07	7.04e-07	2.86e-07	5.63e-08	6.91e-07	5.55e-06	1.09e-05	3.03e-08	9.62e-07	8.81e-07	1.65e-06	5.83e-07	8.88e-07	6.83e-07	1.81e-06	8.53e-07	4.06e-07	8.74e-07	1.24e-06	9.58e-07	1.9e-06	4.54e-05	3.26e-07	1.53e-05	1.39e-05	5.9e-07	1.69e-06	2.04e-06	3.39e-07	2.61e-07	7.3e-07	2.04e-06	3.71e-07	1.35e-05
K00464	2.05e-05	9.59e-06	1.78e-05	1.03e-05	1.85e-05	1.94e-05	1.98e-05	2.77e-05	2.91e-05	9.64e-06	1.33e-05	7.63e-06	1.15e-05	8.8e-06	2.64e-05	8.55e-06	2.22e-05	8.75e-06	4.87e-06	1.46e-05	3.65e-05	1.54e-05	0.000122239	1.61e-05	9.51e-06	1.78e-05	8.06e-06	8.16e-06	3.98e-05	9.79e-06	1.39e-05	9.87e-06	1.04e-05	1e-05	1.55e-05	1.43e-05	9.08e-06	6.77e-06	1.24e-05	2.02e-05	1.11e-05	1.19e-05	1.6e-05	1.09e-05	1.11e-05	1.06e-05	2.25e-05	8.77e-06	2.15e-05
K00466	1.97e-05	1.72e-05	2.07e-05	2.74e-05	1.97e-05	1.35e-05	1.94e-05	3.6e-05	1.74e-05	1.36e-05	2.42e-05	3.58e-05	1.35e-05	8.76e-06	1.83e-05	1.06e-05	1.25e-05	1.29e-05	9.83e-06	1.47e-05	2.78e-05	2.43e-05	9.96e-07	1.56e-05	2e-05	1.96e-05	1.69e-05	3.29e-05	1.01e-05	2.9e-05	2.13e-05	2.28e-05	2.65e-05	2.07e-05	2.09e-05	2.71e-05	1.53e-05	1.27e-05	2.22e-05	1.92e-05	2.22e-05	1.61e-05	2.21e-05	2.56e-05	2.44e-05	1.36e-05	1.88e-05	9.88e-06	1.29e-05
K00467	2.85e-05	1.24e-05	2.47e-05	2.05e-05	2.77e-05	1.6e-05	2.73e-05	7.05e-05	2.04e-05	1.26e-05	1.7e-05	2.26e-05	2.1e-05	6.25e-06	3.84e-05	6.17e-06	1.43e-05	9.23e-06	1.1e-05	3.19e-05	2.25e-05	3.37e-05	2.84e-06	1.87e-05	1.72e-05	1.59e-05	1.28e-05	1.28e-05	9.06e-05	1.86e-05	1.85e-05	1.62e-05	2.59e-05	1.82e-05	2.13e-05	2.46e-05	1.72e-05	6.46e-06	2.42e-05	3.12e-05	1.91e-05	1.19e-05	2.09e-05	1.97e-05	1.52e-05	1.36e-05	2.26e-05	6.49e-06	4.39e-05
K00468	4.03e-06	1.42e-06	2.91e-06	4.39e-06	3.19e-06	1.04e-06	3.48e-06	1.73e-05	2.44e-06	2.61e-06	7.41e-07	4.41e-06	6.09e-07	8.97e-07	4.97e-06	1.18e-06	4.55e-07	1.74e-06	2.57e-06	4.77e-06	2.27e-06	8.2e-06	4.31e-08	4.36e-06	1.19e-06	3.1e-06	9.71e-07	2.84e-06	1.18e-05	3.93e-06	1.68e-06	9.77e-07	2.52e-06	2.51e-06	1.39e-06	4e-06	1.08e-06	1.85e-06	5.99e-06	4.22e-06	1.41e-06	1.28e-06	1.61e-06	2.05e-06	9.24e-08	2.44e-06	1.07e-06	7.38e-07	5e-06
K00469	1.6e-05	2.22e-07	3.65e-05	1.44e-06	3.34e-05	2.21e-06	3.5e-05	4.65e-06	2.17e-05	5.78e-07	1.05e-06	5.28e-07	1.88e-06	7.03e-07	2.08e-05	8.36e-07	2.04e-07	0	2.69e-07	2.1e-07	3.67e-05	2.5e-06	1.87e-06	1.16e-06	3.77e-06	1.92e-06	1.16e-05	3.61e-06	2.72e-06	8.04e-07	1.67e-06	1.71e-06	8.22e-06	6.56e-06	1.36e-06	0	1.07e-06	0	2.12e-07	2.01e-05	3.68e-06	8.67e-06	4.57e-06	1.34e-06	1.72e-06	2.94e-06	1.39e-05	3.95e-06	9.47e-06
K00470	5.54e-06	2.02e-05	6.52e-06	2.07e-05	1.07e-05	7.83e-06	7.64e-06	7.62e-06	4.25e-06	9.02e-06	3.14e-05	1.69e-05	1.06e-05	1.28e-05	3.77e-06	7.15e-06	1.87e-05	1.2e-05	1.01e-05	1.95e-05	6.5e-06	1.73e-05	5.24e-07	2.58e-06	1.27e-05	1.59e-05	2.44e-05	3.67e-06	2.33e-05	4.58e-06	1.42e-05	2.77e-05	1.14e-05	1.08e-05	1.56e-05	6.25e-06	1.15e-05	2.93e-05	1.1e-05	5.46e-06	1.39e-05	1.86e-05	9.99e-06	2.7e-05	3.09e-05	9.88e-06	1.53e-05	9.86e-06	4.76e-06
K00471	2.12e-05	1.04e-05	1.37e-05	1.19e-05	1.15e-05	8.03e-06	1.54e-05	4.6e-06	1.11e-05	6.26e-06	1.49e-05	1.32e-05	1.39e-05	4.71e-06	1.24e-05	4e-06	9.65e-06	5.32e-06	5.63e-06	7.02e-06	1.1e-05	6.4e-06	1.57e-05	2.83e-06	1.19e-05	6.87e-06	1.13e-05	6.72e-06	7.42e-06	9.66e-06	1.48e-05	1.41e-05	1.35e-05	1.07e-05	1.72e-05	8.81e-06	1.22e-05	4.35e-06	5.12e-06	1.49e-05	1.92e-05	1.13e-05	1.19e-05	1.53e-05	1.71e-05	6.26e-06	1.72e-05	4.83e-06	2.28e-05
K00472	4.61e-05	7.17e-05	3.21e-05	5.37e-05	3.85e-05	2.21e-05	3.65e-05	2.32e-05	4.96e-05	7.3e-05	4.94e-05	3.23e-05	1.86e-05	8.74e-05	4.21e-05	9.39e-05	3.52e-05	8.35e-05	1.19e-05	4.06e-05	4.71e-05	4.43e-05	9.01e-06	1.61e-05	3.61e-05	4.32e-05	3.29e-05	6.85e-05	3.72e-05	5.51e-05	4.93e-05	5.4e-05	3.75e-05	3.72e-05	5.35e-05	5.69e-05	4.24e-05	6.67e-05	2.02e-05	4.27e-05	4.88e-05	4.51e-05	6.33e-05	5.34e-05	5.18e-05	6.59e-05	4.98e-05	8.59e-05	4.46e-05
K00476	7.2e-06	1.23e-05	7.53e-06	1.45e-05	9.48e-06	1.13e-05	6.49e-06	4.98e-06	5.75e-06	7.76e-06	1.88e-05	1.23e-05	1.66e-05	5.85e-06	5.59e-06	4.86e-06	1.33e-05	6.85e-06	5.29e-06	9.94e-06	5.16e-06	7.93e-06	6.71e-07	3.71e-06	1.5e-05	9.62e-06	1.34e-05	6.48e-06	8.36e-06	7.88e-06	1.58e-05	1.72e-05	1.19e-05	1.28e-05	1.64e-05	9.31e-06	1.03e-05	5.97e-06	6.45e-06	5.98e-06	1.46e-05	1.3e-05	1.24e-05	1.81e-05	2.04e-05	7.95e-06	1.37e-05	6.03e-06	4.49e-06
K00477	1.12e-05	2.09e-05	1.3e-05	2.27e-05	1.64e-05	2.62e-06	9.46e-06	2.75e-06	1.05e-05	9.08e-06	2.89e-05	1.09e-05	6.88e-06	9.14e-06	8.94e-06	7.45e-06	8.99e-06	9.14e-06	1.13e-05	6.42e-06	1.13e-05	8.64e-06	4.02e-07	1.35e-06	1.12e-05	2.65e-06	1.72e-05	4.3e-06	1.4e-05	3.84e-06	2.53e-05	2.55e-05	1.6e-05	1.47e-05	3.01e-05	9.53e-06	1.84e-05	7.35e-06	3.06e-06	9.4e-06	2.45e-05	2.11e-05	2.43e-05	2.88e-05	3.6e-05	7.63e-06	2.75e-05	8.1e-06	1.05e-05
K00478	1.41e-05	1.54e-05	1.05e-05	1.76e-05	1.31e-05	4.01e-06	1.47e-05	4.5e-05	1.62e-05	1.81e-05	1.18e-05	1.24e-05	4e-06	2.19e-05	1.9e-05	2.38e-05	8.32e-06	2.21e-05	6.39e-06	1.6e-05	1.46e-05	2.77e-05	5e-07	9.66e-06	7.77e-06	1.05e-05	6.89e-06	1.9e-05	3.33e-05	1.49e-05	9.8e-06	1.39e-05	9.67e-06	8.74e-06	1.09e-05	1.49e-05	9.13e-06	1.67e-05	1.18e-05	1.58e-05	8.23e-06	1.03e-05	1.3e-05	1.46e-05	1.19e-05	1.84e-05	9.74e-06	2.04e-05	1.77e-05
K00479	0.00011541	8.35e-05	0.000121906	9.42e-05	0.000121073	0.000148736	0.000111605	0.000148484	8.51e-05	0.000100734	9.44e-05	0.000156562	0.000196899	5.69e-05	0.000152325	6e-05	0.000149556	6.93e-05	3.04e-05	0.000153217	8.97e-05	0.000106829	8.09e-06	6.56e-05	0.000159781	0.000139294	0.000109785	0.000120089	0.000220366	0.000137686	0.0001221	9.53e-05	0.00013485	0.000147154	0.000103352	0.000148513	8.26e-05	7.02e-05	0.000128254	0.000134563	0.000117043	0.000102652	9.23e-05	9.44e-05	8.89e-05	0.000100211	0.000102631	7.24e-05	0.000121236
K00480	0.000266973	0.000258328	0.000253091	0.000271962	0.000260828	0.000365959	0.000256191	0.000384922	0.000240374	0.000260938	0.000270766	0.000431156	0.00045234	0.000174799	0.000266031	0.000172614	0.000346849	0.000199196	0.000117306	0.000337461	0.000214542	0.000299589	4.83e-05	0.000234522	0.000373859	0.000338897	0.000333178	0.000281341	0.000314161	0.000338878	0.000337416	0.000259753	0.000324346	0.000354087	0.000302712	0.000350557	0.000284167	0.000198882	0.000317718	0.000257348	0.000334516	0.000273776	0.000261933	0.000274259	0.00026021	0.000278978	0.000274885	0.000200245	0.000237535
K00481	0.000129065	0.000134463	0.000119205	0.000132022	0.000116062	0.000183079	0.000117033	0.000134147	0.000120794	0.000139649	0.000131288	0.000210114	0.000243319	0.000113317	0.000127451	0.000119308	0.000190836	0.00012498	3.57e-05	0.000172755	0.000134728	0.000128246	1.21e-05	8.27e-05	0.000202871	0.000166939	0.000145439	0.000162276	0.000118364	0.0001753	0.000162155	0.000132597	0.00015592	0.000162228	0.000147662	0.000176312	0.000118602	0.000102335	0.000146824	0.000118219	0.000158594	0.000125014	0.000143719	0.00013749	0.000126298	0.000150477	0.000136171	0.000127776	9.23e-05
K00483	8.47e-05	9.11e-05	8.87e-05	9.81e-05	8.42e-05	7.98e-05	7.3e-05	7.96e-05	4.26e-05	7.02e-05	0.000116251	0.000105744	0.000105752	4.53e-05	8.51e-05	3.21e-05	8.42e-05	4.94e-05	4.69e-05	8.59e-05	6.24e-05	8.19e-05	1.36e-05	6.08e-05	9.54e-05	8.82e-05	0.000117148	4.89e-05	0.000111756	7.09e-05	0.000115015	0.000101795	0.000129758	0.000101649	0.000131009	8.53e-05	9.67e-05	9.4e-05	8.15e-05	8.44e-05	0.000114056	0.000108	0.00010595	0.00011872	0.000115359	6.21e-05	0.000116438	4.39e-05	0.000118193
K00484	1.04e-05	2.25e-05	1.13e-05	2.14e-05	1.32e-05	1.48e-05	1.03e-05	1e-05	8.04e-06	1.42e-05	2.95e-05	2.03e-05	2.22e-05	1.65e-05	1.05e-05	1.22e-05	2.1e-05	1.57e-05	1.44e-05	2.04e-05	1.21e-05	1.77e-05	9.04e-07	5.19e-06	1.97e-05	2.12e-05	2.89e-05	1.03e-05	1.81e-05	1.16e-05	2e-05	2.69e-05	1.78e-05	1.7e-05	2.1e-05	1.39e-05	1.51e-05	2.9e-05	1.64e-05	9.97e-06	1.96e-05	2.2e-05	1.57e-05	2.67e-05	2.98e-05	1.6e-05	1.98e-05	1.5e-05	8.62e-06
K00485	4.69e-05	2.81e-05	5.25e-05	3.09e-05	5.19e-05	5.62e-05	4.81e-05	5.68e-05	2.51e-05	4.35e-05	3.02e-05	4.71e-05	7.38e-05	2.6e-05	7.04e-05	2.63e-05	5.2e-05	2.73e-05	7.95e-06	6.32e-05	2.62e-05	4.57e-05	6.04e-06	3.03e-05	5.58e-05	5.31e-05	4.82e-05	4.73e-05	0.000125997	5.18e-05	4.59e-05	3.19e-05	5.02e-05	6.54e-05	3.66e-05	5.95e-05	2.92e-05	3.05e-05	4.72e-05	6.68e-05	3.79e-05	5.26e-05	2.93e-05	3.17e-05	2.82e-05	4.06e-05	4.53e-05	3.05e-05	7.12e-05
K00486	6.93e-05	0.000101551	5.66e-05	7.03e-05	5.56e-05	1.97e-05	6.01e-05	5.8e-05	9.65e-05	0.00014665	3.5e-05	1.23e-05	1.97e-05	0.000204266	6.97e-05	0.000225877	6.12e-05	0.000192919	8.09e-06	6.67e-05	7.24e-05	9.59e-05	1.73e-06	1.42e-05	3.95e-05	7.57e-05	3.36e-05	0.000153868	4.25e-05	9.47e-05	2.6e-05	5.95e-05	3.44e-05	4.3e-05	3.92e-05	9.11e-05	9.17e-05	0.000144723	4.4e-05	7.82e-05	2.48e-05	6.16e-05	7.86e-05	4.69e-05	2.87e-05	0.000140217	3.91e-05	0.000197449	7.31e-05
K00491	2.23e-05	2.28e-06	1.77e-05	6.36e-06	1.22e-05	2.74e-05	1.98e-05	9.59e-06	1.35e-05	3.68e-06	3.38e-06	3.59e-06	1.33e-06	5.4e-06	8.3e-06	1.35e-06	3.59e-06	1.94e-06	4.98e-05	6.21e-06	1.61e-05	7.1e-06	4.11e-05	7.88e-05	1e-05	1.29e-05	8.01e-06	2.41e-06	1.57e-05	1.22e-05	9.69e-06	2.74e-06	3.53e-05	7.94e-06	2.39e-05	9.26e-06	2.22e-05	8.34e-06	3.01e-05	9.36e-06	2.39e-05	4.8e-06	2.2e-05	7.68e-06	3.43e-06	6.28e-06	1.62e-05	1.4e-06	3.56e-05
K00492	0.000476343	0.000407081	0.000471392	0.000503796	0.000491887	0.00056008	0.000483189	0.000889778	0.000390319	0.000393697	0.000489667	0.000709573	0.000658629	0.000228802	0.000549503	0.000211448	0.000537355	0.000275722	0.000278143	0.000626926	0.000359892	0.00059196	0.00035485	0.000442254	0.000561227	0.000492205	0.000505703	0.000405916	0.000971774	0.000531866	0.00055446	0.000462968	0.000539786	0.000574403	0.000526547	0.000564539	0.000409063	0.000311927	0.000564678	0.000514223	0.000567366	0.000471168	0.000415438	0.000510533	0.000499948	0.000399409	0.000502735	0.000251563	0.000538523
K00493	6.32e-05	2.04e-05	5.6e-05	3.52e-05	4.78e-05	8.18e-05	5.75e-05	0.000104848	3.02e-05	4.72e-05	2.29e-05	8.2e-05	0.000104341	1.03e-05	7.03e-05	1.1e-05	6.57e-05	1.93e-05	1.63e-05	7.32e-05	2.81e-05	5.36e-05	1.36e-05	5.4e-05	7.45e-05	6.92e-05	5.08e-05	4.68e-05	9.01e-05	7.38e-05	5.39e-05	2.42e-05	7.87e-05	7.36e-05	4.72e-05	7.11e-05	4.22e-05	2.76e-05	7.78e-05	6.84e-05	5.33e-05	4.6e-05	4.09e-05	2.98e-05	1.32e-05	4.4e-05	4.33e-05	1.81e-05	8.6e-05
K00494	9.43e-08	2e-07	1.15e-07	2.53e-07	1.59e-07	4.25e-08	1.33e-07	0	6.81e-08	9.75e-08	4.13e-07	3.34e-08	7.7e-08	1.02e-07	4.89e-08	9.16e-08	1.12e-07	1.28e-07	5.63e-08	8.6e-08	1.02e-07	9.31e-08	4.08e-09	9.32e-10	9.93e-08	1.1e-07	2.8e-07	5.13e-09	9.81e-08	3.03e-09	1.43e-07	3.63e-07	1.17e-07	9.46e-08	1.72e-07	8.59e-09	1.09e-07	8.91e-08	5.25e-08	6.48e-08	1.35e-07	1.65e-07	1.02e-07	3.09e-07	3.85e-07	8.63e-08	1.68e-07	8.57e-08	6.54e-08
K00495	3.66e-06	4.18e-06	3.74e-06	5.09e-06	3.94e-06	8.19e-06	3.69e-06	3.03e-06	3.53e-06	3.62e-06	6.81e-06	1.26e-05	1.03e-05	1.98e-06	3.02e-06	2.34e-06	9.31e-06	2.87e-06	1.39e-06	7.93e-06	3.01e-06	3.87e-06	4.19e-07	2.76e-06	9.82e-06	6.91e-06	5.74e-06	1.06e-05	6.92e-06	8.67e-06	5.95e-06	6.27e-06	5.61e-06	6.16e-06	5.12e-06	8.26e-06	4.43e-06	3.02e-06	5.87e-06	3.65e-06	5.73e-06	4.76e-06	3.92e-06	6.57e-06	6.45e-06	4.17e-06	4.59e-06	2.65e-06	1.47e-06
K00496	6.74e-05	5.11e-05	6.58e-05	5.72e-05	7.93e-05	1.99e-05	7.13e-05	0.000117023	5.99e-05	5.37e-05	5.84e-05	5.24e-05	2.78e-05	4.16e-05	0.00010156	4.13e-05	3.73e-05	4.25e-05	2.31e-05	6.11e-05	6.08e-05	7.2e-05	1.4e-06	1.73e-05	4.07e-05	3.42e-05	4.28e-05	3.89e-05	0.00016692	3.68e-05	5.62e-05	5.69e-05	5.37e-05	5.17e-05	5.94e-05	5.37e-05	4.13e-05	4.63e-05	5.72e-05	8.61e-05	4.93e-05	6.56e-05	5.14e-05	6.33e-05	6.64e-05	4.29e-05	6.82e-05	3.96e-05	9.58e-05
K00499	6.96e-05	0.000169521	7.74e-05	0.000169233	0.000104277	1.92e-05	6.14e-05	1.94e-05	5.97e-05	8.38e-05	0.000219921	8.28e-05	4.26e-05	9.08e-05	5.72e-05	8.42e-05	6.59e-05	9.37e-05	5.22e-05	5.62e-05	7.74e-05	7.05e-05	2.81e-06	8.07e-06	8.05e-05	2.63e-05	0.000114182	2.63e-05	9.73e-05	2.21e-05	0.000166528	0.000199967	0.000107979	9.73e-05	0.000192807	6.34e-05	0.000121491	6.63e-05	1.9e-05	5.97e-05	0.000160393	0.000137599	0.000166911	0.000202569	0.000255597	7.03e-05	0.000169767	8.22e-05	6.91e-05
K00500	9.04e-05	0.000148504	9.87e-05	0.000117207	0.0001232	8.86e-05	0.000105188	5.76e-05	0.000100824	0.000152055	0.000115792	8.08e-05	6.77e-05	0.000185451	9.25e-05	0.000199535	0.000100354	0.00017806	3.32e-05	9.51e-05	0.00011121	0.000114167	0.000256819	6.98e-05	0.000100073	0.000102801	0.000107853	0.000149793	7.9e-05	0.000115682	0.000110693	0.000123558	9.89e-05	0.000100511	0.000112658	0.000114613	9.42e-05	0.000138873	5.12e-05	9.99e-05	0.00010984	0.000104604	0.000128289	0.000117204	0.000122095	0.000147314	0.000126463	0.000185586	9.68e-05
K00505	2.88e-05	2.76e-05	3.4e-05	3.11e-05	3.55e-05	3.96e-05	3.08e-05	2.44e-05	2.86e-05	2.28e-05	3.59e-05	3.71e-05	5.84e-05	1.5e-05	2.68e-05	1.53e-05	4.13e-05	1.87e-05	1.05e-05	3.4e-05	2.86e-05	2.28e-05	2.92e-06	1.82e-05	4.35e-05	2.86e-05	3.39e-05	2.67e-05	2.21e-05	3.38e-05	3.84e-05	3.42e-05	3.79e-05	3.52e-05	3.53e-05	3.33e-05	2.41e-05	1.35e-05	2.45e-05	2.73e-05	4.21e-05	2.83e-05	3.42e-05	3.47e-05	3.69e-05	2.64e-05	3.28e-05	1.91e-05	1.46e-05
K00507	0.000302191	0.00033743	0.000289082	0.00029421	0.000313817	7.04e-05	0.000291899	0.00011977	0.000366487	0.00033252	0.000296101	0.000148428	9.29e-05	0.000404982	0.000306459	0.000431093	0.000194174	0.000390169	6.67e-05	0.000193551	0.000334771	0.000220268	2.54e-05	4.8e-05	0.000177538	0.000161137	0.000183886	0.000283513	0.000231075	0.000189559	0.000249569	0.000316661	0.000216034	0.000194975	0.000293551	0.000219195	0.000254776	0.000310454	0.000156829	0.000315116	0.000247471	0.000293959	0.000334524	0.000303559	0.000336594	0.000297772	0.000309132	0.000390741	0.000299677
K00508	0.000152976	8.07e-05	0.000150456	9.18e-05	0.000146626	3.42e-05	0.000173069	0.000346493	0.000111303	0.000141884	3.79e-05	8.61e-05	3.52e-05	0.000149957	0.000227329	0.00016657	5.48e-05	0.000145036	3.89e-05	0.000155576	0.000125498	0.000228611	2.07e-05	5.75e-05	4.92e-05	8.54e-05	7.15e-05	0.00014996	0.000449344	0.000117983	4.58e-05	5.2e-05	8.93e-05	0.000132769	6.19e-05	0.000129822	9.46e-05	0.000141528	0.000123355	0.000204502	5.21e-05	0.000152168	7.02e-05	5.6e-05	2.52e-05	0.000131785	8.81e-05	0.000142211	0.000252846
K00510	1.6e-05	1.3e-05	1.34e-05	2.73e-05	1.32e-05	3.13e-05	1.66e-05	6.58e-05	1.01e-05	1.59e-05	1.57e-05	4.14e-05	2.23e-05	8.89e-06	1.2e-05	9.76e-06	1.86e-05	1.33e-05	2.97e-05	2.64e-05	1.1e-05	3.53e-05	1.5e-05	5.47e-05	2.05e-05	2.48e-05	1.85e-05	2.54e-05	2.12e-05	3.51e-05	1.9e-05	1.45e-05	1.86e-05	2.1e-05	1.29e-05	2.46e-05	8.28e-06	1.35e-05	3.29e-05	1.43e-05	1.55e-05	1.1e-05	1.32e-05	1.85e-05	1.09e-05	1.82e-05	7.95e-06	8.16e-06	1.27e-05
K00511	0	0	1.89e-07	0	1.85e-07	0	1.08e-07	0	0	0	1.24e-06	0	0	0	0	0	0	0	0	0	0	4.47e-06	0	0	0	0	0	0	3.26e-06	0	0	0	0	6.54e-06	1.68e-06	0	6.42e-06	0	0	2.04e-07	0	6.48e-06	0	0	0	0	0	0	4.89e-07
K00514	7.36e-06	5.3e-06	5.98e-06	7.41e-06	5.25e-06	1.45e-05	5.99e-06	1.39e-05	5.45e-06	6.34e-06	5.87e-06	1.44e-05	1.77e-05	2.48e-06	7.27e-06	2.38e-06	1.16e-05	3.85e-06	4.5e-06	1.1e-05	4.67e-06	8.99e-06	2.32e-06	1.05e-05	1.29e-05	1.12e-05	9.27e-06	8.65e-06	8.46e-06	1.17e-05	8.86e-06	5.69e-06	8.28e-06	1.04e-05	6.88e-06	1.08e-05	5.59e-06	3.27e-06	1.31e-05	6.02e-06	7.87e-06	6e-06	5.47e-06	6.3e-06	4.87e-06	7.53e-06	5.83e-06	3.52e-06	4.35e-06
K00517	0.00113547	0.000442886	0.00106615	0.000587898	0.00107211	0.000711229	0.00117044	0.00250547	0.000913291	0.000704935	0.000374891	0.000790796	0.000937486	0.000450856	0.00160094	0.000468823	0.000635279	0.000499899	0.000376203	0.00115322	0.000795315	0.00125484	0.000269455	0.00064671	0.000691067	0.000714892	0.000533877	0.000644823	0.00287842	0.000830427	0.000612574	0.000436744	0.000823594	0.000821935	0.000569916	0.000940524	0.00048461	0.00050347	0.000961034	0.00137603	0.000650888	0.000624367	0.000470565	0.000467647	0.000332597	0.000707621	0.000661815	0.000487315	0.00161607
K00518	1.2e-05	2.35e-06	5.12e-06	6.51e-06	5.86e-06	9.64e-06	7.83e-06	1.67e-05	8.52e-06	4.49e-06	1.52e-06	6.49e-06	4.45e-07	2.59e-06	6.07e-06	1.66e-06	9.27e-07	2.61e-06	1.66e-05	5.81e-06	4.27e-06	8.32e-06	1.22e-05	2.94e-05	3.75e-06	6.07e-06	4.13e-06	4.35e-06	9.5e-06	5.56e-06	2.49e-06	1.57e-06	3.18e-06	4.62e-06	1.96e-06	4.8e-06	3.37e-06	2.84e-06	1.96e-05	5.72e-06	2.55e-06	8.3e-06	1.8e-06	3.13e-06	1.13e-06	4.17e-06	4.44e-06	1.31e-06	4.79e-06
K00520	0.000486726	0.00041694	0.00048316	0.000464046	0.000477692	0.000494159	0.000466272	0.000430617	0.00050923	0.00039411	0.00046783	0.000430333	0.000350586	0.000355198	0.000457161	0.000347751	0.000404414	0.000366784	0.00040509	0.000398952	0.000491263	0.000391159	0.00117381	0.000629122	0.000386559	0.000402052	0.000402936	0.000332674	0.000461678	0.000376602	0.00044148	0.000452427	0.000425876	0.000411722	0.000443082	0.000366622	0.00034556	0.000354836	0.000441028	0.000466907	0.000427511	0.000431735	0.000424062	0.000458521	0.000470496	0.000364123	0.000442517	0.000351909	0.000422445
K00523	0.000118164	0.000196165	0.000115328	0.000196666	0.000138155	4.47e-05	9.64e-05	5.86e-05	0.00011449	0.000106182	0.000249912	0.000125385	7.45e-05	0.000105635	0.000108907	9.88e-05	9.44e-05	0.000111195	7.17e-05	8.45e-05	0.000130227	0.000100473	9.34e-06	2.57e-05	0.000112874	5.92e-05	0.000147554	6.42e-05	0.000124871	5.9e-05	0.00019607	0.000226771	0.000139305	0.000129892	0.000221036	0.000100611	0.000143824	9e-05	7.49e-05	0.000100128	0.000192872	0.000182659	0.000192501	0.000233031	0.000282461	9.41e-05	0.000206421	9.84e-05	0.000102073
K00524	1.63e-06	2.2e-06	1.17e-06	1.7e-06	1.69e-06	3.77e-07	1.26e-06	2.67e-07	2.04e-06	1e-06	2.4e-06	1.75e-06	5.94e-07	6.8e-07	2.27e-06	6.29e-07	7.21e-07	7.2e-07	2.62e-07	7.91e-07	2.46e-06	8.03e-07	3.36e-08	1.95e-07	9.67e-07	3.45e-07	1.65e-06	4.65e-07	1.29e-06	4.85e-07	2.3e-06	1.97e-06	1.45e-06	1.32e-06	2.51e-06	9.58e-07	1.42e-06	5.77e-07	1.96e-06	1.31e-06	2.21e-06	1.83e-06	2.2e-06	2.29e-06	2.67e-06	7.18e-07	2.47e-06	7.08e-07	1.47e-06
K00525	0.00144809	0.00140738	0.00137465	0.00140602	0.00142816	0.00161578	0.00139093	0.00135932	0.00155745	0.00143538	0.00139071	0.00149158	0.00156747	0.00139591	0.00140901	0.00140085	0.00150499	0.00141099	0.00156232	0.00147364	0.00143891	0.00138765	0.00201567	0.00160414	0.00151543	0.00148104	0.00146161	0.0014042	0.00126528	0.00145181	0.00145409	0.00139305	0.00144264	0.00145889	0.00140885	0.00145349	0.00152013	0.00135983	0.0015381	0.00140119	0.00140899	0.00142559	0.00146179	0.0013857	0.0013702	0.00144313	0.00140656	0.00141564	0.00131717
K00526	0.000394499	0.000452645	0.000358788	0.000474434	0.000396113	0.000407179	0.000396945	0.000541037	0.00042966	0.000449913	0.000439078	0.000415363	0.000297096	0.000484488	0.000401481	0.000482385	0.0003645	0.000478602	0.000685441	0.000438622	0.000409391	0.000499807	0.000513983	0.000579297	0.000364796	0.000431574	0.000418966	0.000450049	0.000455382	0.000436054	0.000409397	0.000439934	0.000387233	0.000389439	0.000404567	0.000429499	0.000380387	0.000497847	0.000443429	0.000397661	0.000376002	0.000408602	0.000440349	0.000440999	0.00043506	0.000442419	0.000394286	0.000463439	0.00038871
K00527	9.47e-05	0.000151163	0.000102577	0.000178226	0.000129139	0.000274901	0.000112899	0.000102163	8.85e-05	8.58e-05	0.000202703	0.000108848	9.59e-05	0.000115849	6.92e-05	5.64e-05	0.000145082	8.5e-05	0.00119721	0.000180524	9.71e-05	0.000132067	0.000318778	0.000672209	0.000142395	0.000138705	0.00022261	6.2e-05	0.000178602	9.69e-05	0.000153755	0.000177354	0.000122244	0.000119816	0.000153	0.000111673	0.000109704	0.000167469	0.00029889	8.06e-05	0.000143142	0.000142086	0.000117411	0.000185132	0.000215301	9.49e-05	0.000147647	7.44e-05	7.8e-05
K00528	0.000355011	0.000299098	0.00034807	0.000344445	0.000349051	0.000295294	0.000369786	0.000576378	0.000310416	0.000367589	0.000286787	0.000406243	0.000294537	0.000292837	0.00043998	0.000310934	0.000315438	0.000317731	0.000346998	0.000360045	0.0003003	0.000417186	0.000257151	0.000253728	0.000298251	0.000335967	0.000286683	0.000369725	0.000449784	0.000387499	0.000329846	0.000290639	0.000357094	0.000360994	0.000317223	0.000387423	0.000266465	0.000356271	0.000367707	0.000427881	0.000311503	0.00033643	0.000328838	0.000309867	0.000272241	0.000322534	0.000308738	0.000300999	0.000462965
K00529	0.000322387	0.000318386	0.000300688	0.000359199	0.000306295	0.000408339	0.000292934	0.000522671	0.000263568	0.000324062	0.000340828	0.000486205	0.000533437	0.00022989	0.000371213	0.000233617	0.00040306	0.000264364	0.000147402	0.000423849	0.000277367	0.000381158	4.1e-05	0.000254195	0.000445257	0.000372121	0.000360103	0.000348128	0.000488423	0.000408655	0.0004045	0.00033354	0.000374207	0.000406804	0.000363863	0.000416922	0.000277322	0.000240255	0.000389604	0.000329434	0.000379066	0.000329261	0.000330181	0.000357358	0.000338302	0.000331647	0.000342816	0.000254435	0.000297728
K00531	1.81e-06	1.29e-06	1.37e-06	1.39e-06	1.1e-06	8.45e-06	1.36e-06	2.94e-06	1.18e-06	2.76e-06	1.62e-06	5.98e-06	1.15e-05	6.12e-07	1.23e-06	5.36e-07	7.22e-06	1.19e-06	2.11e-08	5.55e-06	5.02e-07	2.28e-06	4.27e-07	2.78e-06	7.22e-06	6e-06	4.46e-06	3.53e-06	1.54e-06	6e-06	3.86e-06	1.72e-06	3.59e-06	5.22e-06	2.1e-06	5.48e-06	2.05e-06	7.25e-07	4.09e-06	1.73e-06	3.27e-06	2.27e-06	1.32e-06	1.46e-06	8.2e-07	3.67e-06	1.5e-06	1.58e-06	2.19e-07
K00532	1.2e-06	1.38e-06	1.25e-06	2.61e-06	2.29e-06	6.25e-06	2.05e-06	2.85e-06	1.06e-06	1.61e-06	2.05e-06	3.68e-06	4.35e-06	1.18e-06	8.37e-07	9.02e-07	7.14e-06	1.32e-06	0.00012854	6.96e-06	7.26e-07	1.96e-06	5.37e-06	1.03e-05	3.47e-06	2.59e-06	2.44e-06	2.12e-06	2.66e-06	3.5e-06	2.31e-06	1.95e-06	2.16e-06	2.46e-06	1.58e-06	2.07e-06	1.2e-06	1.44e-06	9.74e-06	2.1e-06	1.89e-06	1.36e-06	1.41e-06	1.98e-06	1.66e-06	1.85e-06	8.26e-07	9.38e-07	6.16e-07
K00533	3.75e-08	6.81e-08	2.45e-07	2.35e-07	1.11e-06	1.56e-06	7.75e-07	0	2.35e-08	3.14e-08	1.52e-07	0	1.31e-06	2.94e-07	7e-08	3.57e-08	8.89e-06	7.2e-08	0.000245996	7.53e-06	3.88e-08	3.32e-08	2.45e-06	3.85e-06	2.7e-07	1.51e-08	2.3e-07	1.34e-09	7.33e-07	7.94e-08	5.12e-08	1.42e-07	3.74e-08	2.89e-08	7.95e-08	8.87e-08	9.7e-08	7.23e-08	1.06e-05	8.78e-07	4.25e-08	5.27e-08	4.05e-08	1.2e-07	1.91e-07	5.19e-08	4.13e-08	2.7e-08	1.12e-07
K00534	2.37e-05	3.73e-05	2.19e-05	2.85e-05	2.22e-05	3.77e-05	1.75e-05	1.94e-05	1.7e-05	3.48e-05	3.33e-05	4.35e-05	5.38e-05	3.16e-05	2.64e-05	3.22e-05	3.99e-05	3.27e-05	6.01e-06	3.72e-05	2.19e-05	2.44e-05	2.08e-06	1.21e-05	4.11e-05	3.13e-05	3.38e-05	1.81e-05	2.58e-05	2.69e-05	3.88e-05	3.32e-05	3.12e-05	3.48e-05	3.41e-05	3.06e-05	2.77e-05	2.16e-05	2.91e-05	2.11e-05	3.58e-05	2.72e-05	3.2e-05	3.16e-05	3.22e-05	3.64e-05	3.03e-05	3.41e-05	1.89e-05
K00535	2.34e-06	0	1e-06	0	3.69e-07	0	1.5e-06	0	7.27e-07	0	0	0	3.03e-07	0	1.1e-06	0	0	0	0	0	8.13e-07	0	2.54e-06	0	0	0	0	0	0	4.93e-07	1.69e-07	1.07e-07	5.62e-07	0	3.69e-07	0	3.52e-07	0	0	1.46e-06	9.2e-07	0	0	0	0	0	4.97e-07	0	2.92e-06
K00537	0.000172686	0.000215615	0.000172036	0.000207736	0.000178488	0.000319442	0.0001735	0.000143965	0.000166636	0.00020512	0.000243229	0.000223647	0.000303974	0.000206489	0.000160755	0.000183747	0.00027594	0.000194435	0.000371339	0.000252474	0.000169664	0.000189512	0.000177017	0.000402537	0.000280589	0.000255685	0.00026467	0.00019937	0.000225575	0.000221254	0.000235378	0.000234471	0.000213272	0.000236405	0.000218065	0.000228962	0.000188555	0.000205805	0.00026365	0.000169428	0.000221457	0.00022328	0.000196469	0.0002217	0.000237881	0.000221032	0.00021733	0.00019894	0.000146029
K00539	1.31e-06	2.67e-06	1.42e-06	2.42e-06	1.83e-06	2.91e-07	1.01e-06	2.89e-07	1.09e-06	1.12e-06	3.25e-06	1.53e-06	7.17e-07	9.83e-07	1.08e-06	8.47e-07	9.75e-07	9.81e-07	9.67e-07	8.34e-07	1.32e-06	9.99e-07	4.55e-08	1.5e-07	1.23e-06	3.49e-07	2.05e-06	5.49e-07	1.6e-06	4.24e-07	2.98e-06	2.77e-06	1.81e-06	1.67e-06	3.33e-06	1.05e-06	2.01e-06	8.09e-07	3.32e-07	1.02e-06	2.85e-06	2.27e-06	2.63e-06	3.08e-06	3.87e-06	8.94e-07	3.08e-06	9.24e-07	1.15e-06
K00540	0.00389411	0.00360821	0.00406175	0.00379052	0.004345	0.00336958	0.0042763	0.0060876	0.00395613	0.00329483	0.00395831	0.00390495	0.00376216	0.00303594	0.00449204	0.00291573	0.00344582	0.00305567	0.00298999	0.00383142	0.00414377	0.00442151	0.00208074	0.00344993	0.00365238	0.00333451	0.0038863	0.00306483	0.00578883	0.00325855	0.00394038	0.00383172	0.00391056	0.00382986	0.00395855	0.00360049	0.00332125	0.00321034	0.00363358	0.0040989	0.00383627	0.00383996	0.00362126	0.00395896	0.00408286	0.00340992	0.00414722	0.00304484	0.00416424
K00543	3.95e-06	6.9e-06	4.43e-06	7.75e-06	5.7e-06	8.6e-07	3.16e-06	9.21e-07	3.52e-06	2.87e-06	9.65e-06	7.24e-07	2.4e-06	3.09e-06	3.15e-06	2.56e-06	3.14e-06	3.08e-06	3.84e-06	2.2e-06	3.92e-06	3.07e-06	1.22e-07	4.82e-07	3.72e-06	4.87e-07	5.32e-06	1.63e-06	4.45e-06	1.35e-06	8.26e-06	8.71e-06	5.34e-06	4.73e-06	9.73e-06	3.12e-06	6.05e-06	2.24e-06	1e-06	3.16e-06	7.53e-06	6.97e-06	8.08e-06	9.98e-06	1.22e-05	2.51e-06	8.88e-06	2.71e-06	3.29e-06
K00544	2.71e-07	2.99e-08	2.75e-07	3.65e-08	1.83e-07	2.64e-07	2.85e-07	0	2.63e-07	3.83e-08	2.02e-08	0	3.41e-08	5.25e-08	1.52e-07	1.1e-08	1.61e-08	6.44e-09	4.85e-07	4.56e-08	2.84e-07	6.6e-09	3.97e-07	6.26e-07	2.13e-07	2.2e-07	1.04e-07	3.72e-09	3.98e-07	7.04e-07	2.05e-08	7.22e-09	4.12e-08	2.17e-08	7.18e-08	3.23e-08	3.01e-08	4.55e-07	2.82e-07	1.29e-07	4.95e-08	4.78e-08	3.05e-08	1.46e-08	1.66e-08	5.87e-08	1.24e-07	2.12e-08	1.02e-07
K00545	5.87e-06	0	4.55e-06	1.1e-06	6.07e-06	0	8.96e-06	3.88e-05	1.12e-05	1.82e-07	5.53e-08	1.95e-06	1.63e-06	0	1.19e-05	7.86e-08	0	0	2.98e-06	3.87e-06	9.63e-06	1.47e-05	0	6.08e-07	0	5.72e-07	0	2.55e-07	1.85e-05	1.23e-06	4.3e-07	3.91e-07	2.2e-06	1.04e-06	6.49e-07	2.88e-06	0	0	2.5e-06	7.5e-06	0	0	0	6.66e-07	0	2.2e-06	1.93e-06	0	9.17e-06
K00547	0.000175278	6.47e-05	0.0002357	6.41e-05	0.000216749	0.000139145	0.000216348	8.87e-05	0.000230065	8.91e-05	3.96e-05	5.24e-05	6.15e-05	0.000108335	0.000186162	0.000102463	0.000108108	9.38e-05	0.000169195	8.03e-05	0.000198056	8.1e-05	0.000309089	0.000292827	6.84e-05	8.71e-05	6.26e-05	9.39e-05	9.49e-05	9.78e-05	4.99e-05	4.98e-05	7.5e-05	5.96e-05	5.5e-05	7.56e-05	0.000209456	0.000108573	0.000175092	0.000185926	7e-05	6.4e-05	6.61e-05	4.66e-05	3.87e-05	8.93e-05	8.12e-05	0.000105557	0.000171777
K00548	0.00110443	0.00110802	0.00116838	0.00107224	0.00116076	0.000951079	0.00111683	0.00102502	0.0011615	0.0010723	0.0011819	0.00104548	0.00120667	0.00106782	0.00107146	0.00106327	0.00121806	0.00106658	0.00035597	0.00104915	0.00117898	0.00109828	0.000309998	0.0005902	0.00114869	0.00113671	0.00111172	0.00101714	0.00101194	0.00103669	0.00114986	0.00117306	0.00117453	0.00117463	0.00117399	0.00109346	0.00130949	0.00100445	0.00093361	0.00110671	0.00116124	0.00118302	0.0011452	0.00113224	0.00118515	0.001109	0.00118311	0.00109764	0.0010907
K00549	0.000625198	0.000612354	0.000589518	0.000636285	0.000623376	0.000704138	0.000658306	0.000644555	0.000653117	0.000647421	0.000592315	0.000543058	0.000480755	0.00067196	0.000659209	0.000660833	0.000517791	0.000649067	0.000707604	0.000605496	0.000644962	0.000627312	0.00142151	0.00104563	0.000537313	0.000578	0.000633516	0.000611004	0.00061798	0.000586035	0.000582436	0.000604825	0.000560305	0.000601149	0.000562105	0.000567824	0.000420338	0.000709742	0.000690058	0.000648496	0.000524297	0.000667367	0.000606964	0.00059896	0.000604037	0.000625456	0.000597636	0.000640122	0.000593289
K00551	2.07e-05	1.9e-05	1.76e-05	1.61e-05	1.42e-05	6.48e-05	1.74e-05	2.59e-05	1.71e-05	2.98e-05	1.62e-05	5.21e-05	9.21e-05	1.95e-05	2.12e-05	2.08e-05	5.89e-05	2.3e-05	1.12e-06	4.71e-05	1.25e-05	2.31e-05	3.3e-06	1.94e-05	6.06e-05	4.8e-05	3.55e-05	3.45e-05	1.57e-05	4.57e-05	3.11e-05	1.92e-05	3.34e-05	4.1e-05	2.03e-05	4.27e-05	2.01e-05	1.58e-05	3.89e-05	1.89e-05	2.87e-05	2.05e-05	1.88e-05	1.58e-05	9.99e-06	3.81e-05	1.62e-05	2.59e-05	9.19e-06
K00554	0.000259525	0.000246303	0.000243721	0.000257555	0.000244505	0.000275634	0.0002514	0.000264643	0.0002691	0.000254383	0.000241483	0.000256921	0.000227529	0.000264175	0.000238309	0.000265734	0.000259087	0.000263196	0.000396679	0.000259768	0.000272293	0.000261333	0.000319486	0.00036062	0.000247547	0.000269047	0.000242797	0.000265001	0.000229197	0.000266929	0.000246273	0.000241388	0.000249073	0.000242709	0.000243604	0.000254695	0.000245052	0.000249832	0.000275134	0.000242049	0.000241193	0.000238914	0.000258974	0.000241287	0.000233106	0.000258784	0.000242327	0.000260567	0.000237638
K00555	2.74e-08	0	2.83e-08	7.97e-10	1.55e-08	0	2.57e-08	0	3.61e-08	0	0	0	1.48e-08	0	1.59e-08	5.95e-10	0	0	8.17e-09	0	2.54e-08	0	0	3.68e-10	2.01e-08	8.46e-09	0	8.35e-10	3.15e-08	8.12e-08	0	0	3.49e-09	0	4.66e-09	0	0	4.55e-08	2.47e-09	1.07e-08	0	0	2.51e-09	0	0	0	1.11e-08	0	6.77e-09
K00556	2.17e-05	2e-05	2.06e-05	1.81e-05	2.38e-05	2.6e-05	2.5e-05	1.48e-05	1.11e-05	7.86e-06	3.54e-05	7.15e-06	1.36e-05	1.56e-05	9.07e-06	5.92e-06	2.08e-05	1.06e-05	1.08e-05	1.03e-05	3.26e-05	2.73e-05	0.000225785	5.28e-05	2.73e-05	3.83e-05	4.35e-05	8.18e-07	1.6e-05	4.11e-06	2.96e-05	2.6e-05	4.08e-05	2.23e-05	3.65e-05	8.28e-06	3.36e-05	3.48e-05	7.83e-06	1.3e-05	2.93e-05	4.02e-05	2.66e-05	2.71e-05	2.9e-05	2.02e-05	4.09e-05	1.15e-05	3.78e-05
K00557	2.68e-05	4.77e-05	2.74e-05	4.9e-05	3.33e-05	3.78e-05	3.06e-05	7.71e-06	2.32e-05	2.22e-05	7.31e-05	3.38e-05	2.12e-05	3.38e-05	1.32e-05	1.82e-05	4.25e-05	2.79e-05	0.000147228	5.23e-05	2.69e-05	3.63e-05	3.54e-05	7.15e-05	3.36e-05	4.68e-05	7.34e-05	2.05e-05	5.33e-05	2.54e-05	3.65e-05	6.27e-05	3.72e-05	2.55e-05	4.65e-05	2.69e-05	3.74e-05	7.65e-05	4.64e-05	1.97e-05	4.09e-05	4.73e-05	3.22e-05	6.43e-05	7.18e-05	2.57e-05	4.43e-05	2.41e-05	2.56e-05
K00558	0.000220541	0.000279373	0.000259837	0.000278607	0.00024495	0.000297206	0.000235778	0.000236357	0.000215467	0.000271414	0.000294601	0.000255163	0.000301957	0.000287904	0.000221147	0.00028381	0.000312124	0.000284746	0.000530396	0.00029993	0.00025386	0.000271623	0.000127932	0.00032873	0.000276646	0.000291428	0.000321485	0.00029338	0.000256475	0.000284838	0.000260835	0.000284048	0.000248682	0.000284138	0.000256104	0.00028225	0.000329268	0.000300384	0.000307839	0.00023639	0.000251696	0.000275402	0.000258069	0.000276693	0.000278517	0.000279106	0.000272421	0.000282543	0.000228606
K00560	0.000234605	0.000285322	0.000188872	0.00027786	0.000212224	0.000308251	0.000218023	0.000244798	0.000246692	0.000280362	0.000276152	0.000255666	0.000247322	0.000314568	0.00020463	0.000312744	0.000260387	0.00030423	0.000243654	0.000272965	0.000240181	0.000274701	0.000394908	0.000396746	0.000271138	0.000273166	0.000271428	0.000293208	0.000256606	0.000279082	0.000263444	0.000276865	0.00023556	0.000248471	0.00026355	0.000281572	0.000210551	0.000275002	0.000251798	0.000210028	0.00024637	0.000251992	0.000275735	0.000272025	0.000273098	0.000289588	0.000257402	0.000301743	0.000202804
K00561	3.67e-06	5.55e-07	3.81e-06	1.96e-06	3e-06	1.7e-05	4.48e-06	1.13e-06	3.56e-06	8.1e-07	3.8e-07	1.92e-07	6.13e-08	3.03e-06	2.14e-06	2.2e-07	1.18e-06	4.05e-07	3.11e-05	3.03e-06	2.8e-06	6.54e-07	2.65e-05	5.01e-05	2.43e-06	2.52e-06	3.38e-06	1.95e-07	7.61e-06	8.25e-07	3.5e-07	1.92e-07	4.34e-07	4.83e-07	7.25e-07	1.46e-06	1.12e-06	1.1e-06	1.71e-05	2e-06	8.63e-07	8.99e-07	1.71e-07	3.65e-07	6.34e-07	1.4e-06	1.35e-06	3.73e-07	2.33e-06
K00563	5.04e-05	4.16e-05	5.16e-05	5.71e-05	5.17e-05	6.6e-05	5.51e-05	7.07e-05	4.55e-05	3.13e-05	6.02e-05	5.34e-05	3.35e-05	3.67e-05	4.01e-05	2.39e-05	4.53e-05	3.28e-05	9.36e-05	5.06e-05	4.05e-05	6.29e-05	7.37e-05	0.000149505	4.03e-05	4.54e-05	5.35e-05	3.76e-05	6.5e-05	4.37e-05	3.69e-05	5.47e-05	3.68e-05	3.9e-05	3.95e-05	4.11e-05	6.37e-05	5.78e-05	9.02e-05	4.79e-05	3.98e-05	4.8e-05	2.84e-05	5.61e-05	5.73e-05	3.45e-05	3.82e-05	2.58e-05	5.3e-05
K00564	0.000137291	0.00018533	0.000123318	0.000185994	0.000118332	0.000212979	0.000126833	0.000151279	0.000134722	0.00019542	0.000174761	0.000182369	0.000168069	0.000227232	0.000116345	0.000220498	0.000189709	0.000222093	0.000166284	0.000201227	0.000131514	0.000187508	0.000181825	0.000266122	0.000178618	0.000238673	0.000190308	0.000230755	0.000131265	0.000212563	0.000149563	0.000173304	0.000159052	0.000147562	0.000152718	0.000195754	0.00020939	0.00026244	0.000212922	0.000125384	0.000143715	0.000146179	0.000165267	0.000176731	0.0001487	0.000199747	0.000133342	0.000215418	0.000139481
K00566	0.000417806	0.00040513	0.000401009	0.00040603	0.000404988	0.000470324	0.000411056	0.000382918	0.000462878	0.000425277	0.000399717	0.000391443	0.000371077	0.000449387	0.000399011	0.000448473	0.000426006	0.000437622	0.000640143	0.000411799	0.000451793	0.000413804	0.000638811	0.00058864	0.000405388	0.000440716	0.000411571	0.000432682	0.000377485	0.000419204	0.000396088	0.000402212	0.000395564	0.000408771	0.000394327	0.00041936	0.000447328	0.000408409	0.000461873	0.000402286	0.000379766	0.000414534	0.000423397	0.000389997	0.000390688	0.000428936	0.000406322	0.00044177	0.000394138
K00567	0.000216107	0.000205828	0.00021331	0.000221455	0.000221427	0.000233086	0.000215934	0.000244701	0.000209665	0.000197268	0.000219296	0.000252269	0.000236004	0.000177909	0.000221058	0.000174164	0.0002263	0.000184108	0.000281622	0.000230188	0.000222014	0.000218809	0.000177566	0.000252673	0.000227331	0.000211109	0.00022683	0.000189226	0.000239792	0.000211624	0.000228198	0.000212811	0.000212588	0.00022483	0.00021675	0.000207135	0.000178852	0.000184524	0.000236646	0.000211931	0.000215334	0.00021581	0.000207098	0.000217329	0.000220525	0.000198003	0.000224805	0.000180124	0.000193809
K00568	0.000278196	0.000333744	0.000241543	0.000310385	0.000253123	0.000330451	0.000249931	0.00020264	0.000286888	0.000342534	0.000329967	0.000325365	0.000395898	0.000329875	0.000269032	0.000338355	0.000349883	0.000338256	9.24e-05	0.000321989	0.000268558	0.000270892	0.000131789	0.00015285	0.000368411	0.000348348	0.000311868	0.000335033	0.000225888	0.000340108	0.000330397	0.000339512	0.000306912	0.00032311	0.000316412	0.000350815	0.000258425	0.000300617	0.000259832	0.000267504	0.000318675	0.000298462	0.000322272	0.000321048	0.000329841	0.000337584	0.000295133	0.000343893	0.000229197
K00569	4.44e-05	6.38e-05	3.88e-05	5.79e-05	3.55e-05	1.39e-05	3.56e-05	1.77e-05	4.52e-05	6.1e-05	6.45e-05	2.28e-05	1.85e-05	8.01e-05	3.52e-05	8.5e-05	4.63e-05	7.77e-05	1.28e-05	3.54e-05	5.12e-05	4.13e-05	8.83e-06	5.55e-06	3.43e-05	4.29e-05	3.2e-05	5.51e-05	3.73e-05	3.69e-05	4.58e-05	6.55e-05	3.76e-05	3.33e-05	5.47e-05	4.12e-05	4.31e-05	5.86e-05	1.76e-05	4.05e-05	4.35e-05	4.73e-05	6.01e-05	5.91e-05	6.65e-05	5.86e-05	5.05e-05	7.59e-05	4.09e-05
K00570	4.81e-05	1.57e-05	4.09e-05	1.81e-05	3.55e-05	8.2e-05	3.95e-05	5.02e-05	6.24e-05	2.86e-05	2.33e-05	6.85e-05	0.000116744	7.48e-06	4e-05	7.47e-06	7.77e-05	1.39e-05	2.36e-06	5.6e-05	4.44e-05	2.76e-05	7e-06	2.78e-05	7.59e-05	6.16e-05	4.8e-05	3.49e-05	2.22e-05	5.72e-05	4.07e-05	2.55e-05	5.53e-05	5.52e-05	2.76e-05	5.26e-05	2.42e-05	8.52e-06	5.41e-05	4.18e-05	4.13e-05	2.87e-05	2.72e-05	2.01e-05	1.59e-05	3.92e-05	2.64e-05	1.8e-05	1.58e-05
K00571	0.000159461	0.000143228	0.000157839	0.000134488	0.000137882	0.000167358	0.000147526	7.96e-05	0.000168814	0.000132105	0.00013048	8.25e-05	7.4e-05	0.000179874	0.00015281	0.00016779	0.000125491	0.000154729	0.000822197	0.000150192	0.000177958	0.000123643	0.000204628	0.000384489	0.000104562	9.47e-05	0.00013596	0.000108608	0.000161101	0.000100028	0.000120945	0.000134365	0.000112901	0.000111444	0.000142543	0.000112823	0.000122776	0.000125272	0.000229856	0.000136728	0.000123839	0.000136426	0.000145386	0.000129653	0.000144863	0.000136525	0.000138057	0.000157817	0.000143376
K00573	0.000361785	0.000466301	0.000322485	0.000425474	0.000340651	0.000462139	0.000327247	0.00034295	0.000362655	0.000486922	0.000431021	0.000452671	0.000548386	0.000480219	0.000364917	0.00050021	0.000464778	0.000489227	0.000107879	0.000435132	0.0003478	0.000405485	0.000407715	0.000241368	0.000500861	0.000457655	0.000423487	0.000474558	0.000318422	0.000462135	0.000460789	0.000450208	0.000417083	0.000456966	0.000434723	0.000478907	0.000403307	0.000401611	0.000358637	0.000350821	0.000443713	0.000423825	0.00044589	0.000431075	0.000432716	0.000489844	0.000405199	0.000497854	0.000319182
K00574	0.00058811	0.000592476	0.000533044	0.000547246	0.00056858	0.000520275	0.000585117	0.000917583	0.000655674	0.000643201	0.000523527	0.000580022	0.000630852	0.000633868	0.000715751	0.000656397	0.000570236	0.000636305	0.000217723	0.000627901	0.000619435	0.0007253	0.000283861	0.000330065	0.000578543	0.000578348	0.00050037	0.000608056	0.000832551	0.000595557	0.000566928	0.000554839	0.000570198	0.000578214	0.000549823	0.000649595	0.000473505	0.000582579	0.000516985	0.000645273	0.000547586	0.00053765	0.00057154	0.000541969	0.000524326	0.000641793	0.00055203	0.000645822	0.000629238
K00575	0.000397848	0.000357697	0.000415136	0.000320034	0.000368037	0.000380898	0.000394746	0.000249158	0.000395481	0.000397937	0.000339994	0.000326863	0.000457674	0.000390665	0.00040233	0.000403559	0.00042671	0.000387882	0.000223119	0.000351734	0.000403113	0.000323122	0.000438969	0.000206068	0.000414458	0.000398846	0.000352238	0.000399691	0.000274488	0.000394552	0.000374087	0.000354015	0.00038049	0.000382053	0.000359393	0.000386986	0.000438435	0.000359776	0.000375902	0.000407299	0.000402881	0.000378666	0.000353087	0.000333797	0.000341524	0.000402153	0.000373951	0.000404901	0.000440714
K00577	5.8e-06	9.4e-07	1.08e-05	1.21e-06	1.57e-05	8.01e-07	8.69e-06	7.28e-07	8.78e-06	5.96e-07	9.86e-07	1.67e-06	8.57e-07	3.27e-07	6.97e-06	3.39e-07	1.36e-05	4.32e-07	4.28e-07	7.18e-07	9.71e-06	7.55e-07	4.12e-08	6.09e-07	1.06e-06	1.06e-06	8.44e-07	6e-07	5.43e-07	7.21e-07	1.15e-06	9.14e-07	1.68e-06	9.88e-07	1.26e-06	6.67e-07	6.73e-07	5.06e-07	4.91e-07	6.56e-06	9.74e-07	7.94e-07	9.69e-07	9.94e-07	1.07e-06	5.7e-07	2.75e-06	1.46e-06	3.59e-07
K00580	5.4e-07	1.01e-06	5.41e-07	9.36e-07	6.32e-07	1.03e-07	3.95e-07	1.11e-07	4.2e-07	4.2e-07	1.19e-06	9.07e-07	2.89e-07	3.72e-07	4.49e-07	3.21e-07	3.75e-07	3.76e-07	5.39e-07	3.33e-07	5.63e-07	4.07e-07	1.46e-08	5.77e-08	4.9e-07	4.1e-08	7.3e-07	1.66e-07	6.04e-07	1.61e-07	1.14e-06	1.06e-06	7.05e-07	6.32e-07	1.3e-06	4.1e-07	7.68e-07	2.84e-07	1.2e-07	3.94e-07	1.09e-06	8.55e-07	1.03e-06	1.12e-06	1.5e-06	3.31e-07	1.29e-06	3.34e-07	4.76e-07
K00584	1.06e-07	8.58e-08	4.02e-08	8.46e-08	4.82e-08	6.61e-07	6.3e-08	2.49e-07	4.67e-08	1.93e-07	1.27e-07	5.11e-07	9.8e-07	4.08e-08	5.47e-08	3.89e-08	5.97e-07	8.93e-08	0	4.48e-07	0	1.64e-07	3.41e-08	2e-07	5.81e-07	4.24e-07	3.57e-07	2.63e-07	1.31e-07	4.32e-07	2.79e-07	1.41e-07	2.97e-07	3.89e-07	1.53e-07	3.97e-07	1.38e-07	4.04e-08	3.25e-07	7.85e-08	2.3e-07	1.7e-07	7.97e-08	1.12e-07	5.63e-08	2.99e-07	9.45e-08	1.16e-07	0
K00586	1.85e-08	3.21e-08	1.97e-08	4.43e-08	2.67e-08	1.77e-08	2.23e-08	2.81e-09	1.25e-08	1.75e-08	7.25e-08	7.6e-08	1.06e-08	1.87e-08	9.8e-09	3.73e-08	1.72e-08	2.95e-08	6.77e-09	1.26e-08	1.7e-08	1.82e-08	1.2e-09	7.76e-09	4.41e-08	2.96e-08	2.03e-08	2.82e-07	1.38e-08	1.62e-07	2.91e-08	6.26e-08	2.23e-08	2.32e-08	3.17e-08	1.51e-07	2.06e-08	4.55e-08	7.05e-09	4.12e-08	3.37e-08	3.66e-08	2.16e-08	7.26e-08	6.8e-08	1.89e-08	2.37e-08	2.06e-08	7.91e-09
K00587	1.31e-05	2.15e-05	6.87e-06	1.27e-05	7.35e-06	2.44e-06	1.01e-05	8.87e-06	1.82e-05	3.27e-05	3.13e-06	2.92e-08	1.21e-06	4.72e-05	1.47e-05	5.25e-05	9.68e-06	4.4e-05	4.85e-07	1.36e-05	1.54e-05	1.69e-05	5.68e-08	1.27e-06	7.19e-06	1.46e-05	8.91e-07	3.49e-05	6.8e-06	2.05e-05	3.96e-06	1.02e-05	5.53e-06	4.38e-06	6.19e-06	1.97e-05	9.12e-06	3.31e-05	5.58e-06	1.47e-05	3.6e-06	9.23e-06	1.79e-05	7.58e-06	2.62e-06	3.09e-05	5.62e-06	4.54e-05	1.41e-05
K00588	5.14e-05	1.89e-05	5.47e-05	2.42e-05	4.89e-05	4.23e-05	5.63e-05	3.22e-05	6.64e-05	2.19e-05	2.31e-05	2.29e-05	1.67e-05	1.9e-05	5.26e-05	1.89e-05	3.11e-05	1.84e-05	0.000146173	2.26e-05	6.71e-05	2.73e-05	0.000228903	6.31e-05	2.13e-05	2.46e-05	3.29e-05	2.3e-05	3.67e-05	2.62e-05	2.42e-05	2.09e-05	2.82e-05	3.19e-05	2.72e-05	1.95e-05	1.78e-05	2.3e-05	4.5e-05	5.05e-05	2.39e-05	4.08e-05	3.2e-05	2.18e-05	2.29e-05	2.16e-05	4.4e-05	1.87e-05	4.67e-05
K00590	7.36e-06	1.15e-05	9.92e-06	1.06e-05	8.08e-06	8.55e-06	7.51e-06	9.37e-06	7.95e-06	1.07e-05	1.08e-05	1.28e-05	1.07e-05	1.04e-05	7.48e-06	1.08e-05	1e-05	1.04e-05	3.2e-06	9.75e-06	8.97e-06	8.52e-06	1.48e-06	6.01e-06	1.09e-05	8.89e-06	9.2e-06	1.03e-05	1.1e-05	9.35e-06	1.14e-05	1.11e-05	1.12e-05	9.82e-06	1.18e-05	9.68e-06	8.69e-06	8.29e-06	6.64e-06	7.41e-06	1.09e-05	9.5e-06	1.19e-05	1.16e-05	1.19e-05	1e-05	1.1e-05	1.06e-05	7.11e-06
K00594	3.74e-05	9.04e-06	4.15e-05	2.67e-05	4.6e-05	8.77e-06	4.07e-05	5.65e-05	3.91e-05	1.32e-05	5.96e-06	3.35e-05	1.24e-06	4.12e-06	2.91e-05	9.04e-06	1.47e-05	1.15e-05	1.47e-05	1.81e-05	3.66e-05	3.07e-05	3.71e-07	3.06e-05	7.28e-06	1.63e-05	9.04e-06	2.24e-05	4.5e-06	2.64e-05	1.43e-05	4.78e-06	1.87e-05	1.62e-05	1.02e-05	1.37e-05	8.15e-06	1.11e-05	3.13e-05	2.95e-05	1.16e-05	5.28e-06	1.34e-05	1.19e-05	1.52e-06	1.29e-05	8.21e-06	8.42e-06	8.08e-06
K00595	0.000129589	0.00011101	0.00012655	0.000114095	0.000117349	0.000156814	0.000121902	0.000203275	0.000136804	0.000112354	0.000114093	0.000182176	0.000216106	8.22e-05	0.000129392	8.51e-05	0.000155817	9.24e-05	3.93e-05	0.000149691	0.000124437	0.000139702	1.07e-05	7.49e-05	0.000174468	0.000143019	0.000129986	0.000135989	0.000144329	0.000152985	0.000141216	0.000113971	0.000145915	0.000149975	0.000127789	0.000157689	0.000107491	7.5e-05	0.000130021	0.000121821	0.000145893	0.000122696	0.000113539	0.000118403	0.000110577	0.000126086	0.000120893	9.48e-05	9.71e-05
K00596	3.3e-05	2.88e-05	3.7e-05	3.04e-05	3.87e-05	1.29e-05	3.03e-05	2.3e-05	2.73e-05	2.04e-05	3.48e-05	3.1e-05	1.72e-05	1.13e-05	3.52e-05	1.03e-05	2.42e-05	1.31e-05	1.47e-05	1.94e-05	2.66e-05	2e-05	6.87e-06	1.09e-05	2.11e-05	1.44e-05	2.78e-05	1.4e-05	3.59e-05	1.67e-05	3.52e-05	3.03e-05	2.85e-05	2.84e-05	3.66e-05	2.08e-05	2.39e-05	1.66e-05	2.04e-05	3.51e-05	3.47e-05	3.1e-05	2.97e-05	3.47e-05	3.82e-05	1.42e-05	3.78e-05	1.21e-05	3.47e-05
K00598	8.05e-05	7.06e-05	8.11e-05	7.98e-05	8.39e-05	0.00011754	8.68e-05	0.000136492	6.87e-05	6.75e-05	8.41e-05	0.000132107	0.000158435	4.44e-05	8.35e-05	4.37e-05	0.000113625	5.39e-05	2.83e-05	0.000105689	7.95e-05	9.91e-05	9.92e-06	6.05e-05	0.000119869	0.000105245	0.00010891	9.3e-05	9.73e-05	0.000105955	9.68e-05	7.99e-05	0.000114632	0.00010855	9.09e-05	0.000104219	7.25e-05	5.9e-05	9.65e-05	7.85e-05	0.000103766	7.83e-05	8.21e-05	8.66e-05	7.57e-05	8.2e-05	8.61e-05	5.39e-05	8.19e-05
K00599	0.000736423	0.000441721	0.000733317	0.000622748	0.000747894	0.00115015	0.000835577	0.0016091	0.000810467	0.000490481	0.000512418	0.000986013	0.000964436	0.000349438	0.000829935	0.00032014	0.00079996	0.000379912	0.00136728	0.000864038	0.000764172	0.000958011	0.00133048	0.00160104	0.000844583	0.000730857	0.000684381	0.000650164	0.00122163	0.000842386	0.000659675	0.000498809	0.000724377	0.00077445	0.000572061	0.000759822	0.000546377	0.000377973	0.00105473	0.000743131	0.000619257	0.000543289	0.000527118	0.00054241	0.00048325	0.000579549	0.000610346	0.000362934	0.000700935
K00600	0.000563007	0.000570139	0.000522841	0.000607252	0.00053484	0.000606902	0.00053904	0.000659326	0.000602889	0.000567622	0.000573076	0.000615675	0.000520389	0.000573811	0.000531548	0.000580799	0.00055773	0.000580699	0.000811733	0.000576123	0.000583565	0.00061509	0.000670548	0.000742739	0.000560862	0.000590679	0.00056674	0.000620539	0.00052127	0.000611164	0.000576171	0.000567	0.000554431	0.000570582	0.000566903	0.000593887	0.000559768	0.00054436	0.000622534	0.000529568	0.00054917	0.0005561	0.00059176	0.000576398	0.000564345	0.000577396	0.000554986	0.000569527	0.000499035
K00602	0.000571583	0.000575242	0.000534313	0.000595306	0.000539164	0.000626501	0.000553235	0.000611586	0.000610743	0.00060388	0.000545441	0.000600132	0.000502902	0.000630204	0.000541566	0.000643102	0.000571474	0.000628661	0.000883925	0.000594219	0.000602268	0.000600535	0.00075238	0.000785726	0.000556363	0.00061292	0.000555496	0.000637974	0.000528357	0.000623059	0.000558773	0.000551887	0.000554739	0.000567856	0.000549675	0.000599149	0.000559139	0.000588014	0.000620317	0.000548767	0.000530373	0.000551193	0.000602607	0.000549805	0.000529528	0.00060579	0.000542986	0.000624908	0.000521753
K00603	4.28e-05	0	8.14e-05	1.15e-06	7.4e-05	8.8e-06	5.59e-05	0	6.75e-05	5.43e-06	1.5e-07	0	3.17e-06	1.45e-06	5.39e-05	0	2.04e-05	1.23e-07	1.59e-05	3.4e-06	4.5e-05	0	1.44e-05	2.71e-05	1.19e-06	7.4e-07	3.02e-06	0	1.12e-05	0	2.26e-06	1.18e-07	6e-06	8e-06	1.74e-06	1.1e-06	7.61e-05	6.02e-06	3.78e-05	5.82e-05	0	1.75e-05	2.91e-06	1.99e-07	2.44e-07	1.86e-07	1.69e-05	4.77e-06	3.9e-05
K00604	0.000357493	0.000376857	0.000341139	0.000394547	0.000353671	0.000423661	0.000354471	0.00038685	0.000365361	0.000365185	0.000389841	0.000410734	0.000365183	0.000365776	0.000329806	0.000362528	0.000381035	0.000365565	0.000594287	0.000383728	0.000369912	0.000399946	0.000567167	0.000499548	0.00038675	0.000383023	0.000393606	0.000362963	0.000369315	0.000374612	0.000394606	0.000382742	0.000380281	0.000400106	0.000392725	0.000376112	0.000368165	0.000342822	0.000385258	0.000338886	0.000379955	0.000390168	0.000392937	0.000384405	0.000390997	0.000373479	0.000384244	0.000362805	0.000331856
K00605	0.000504922	0.000422868	0.000494004	0.000427804	0.000461722	0.00053213	0.000463493	0.000483861	0.000523776	0.000467698	0.000414064	0.000524589	0.000563106	0.000434226	0.00048661	0.000451884	0.000520645	0.000451979	0.000205208	0.000483457	0.000512187	0.000464138	0.000444911	0.000414826	0.000522729	0.000539014	0.000457298	0.000515824	0.000412916	0.000529533	0.000455172	0.000419038	0.000474224	0.000493739	0.000424429	0.000507941	0.000476654	0.000420754	0.000462984	0.000479603	0.000435375	0.00043228	0.000448875	0.000412198	0.000381425	0.000480762	0.000426741	0.000459548	0.00041255
K00606	0.00031186	0.000309179	0.000279317	0.000318306	0.000284889	0.000305672	0.000293246	0.000318166	0.000319679	0.000316745	0.000300031	0.000333978	0.000287315	0.000316991	0.000283483	0.000329048	0.000302062	0.00032487	0.000157445	0.000300276	0.000323779	0.000316025	0.000354223	0.00029198	0.000307087	0.000333755	0.000296848	0.000332006	0.000262156	0.000331676	0.000312602	0.000300068	0.000308715	0.000311067	0.000304318	0.000313785	0.000244368	0.000307143	0.000267505	0.00028532	0.000296798	0.000300619	0.000321242	0.000301224	0.000289365	0.000320055	0.000300697	0.000323416	0.000259467
K00609	0.000386325	0.000394132	0.00036588	0.00040369	0.000381466	0.000386588	0.00036784	0.000365063	0.00043288	0.000384849	0.000393271	0.000378754	0.000325486	0.000401346	0.000358643	0.000402899	0.000366776	0.000398421	0.000520295	0.000359743	0.000406289	0.00038174	0.000437092	0.000470478	0.000362646	0.000376608	0.000362877	0.000388431	0.000346999	0.000382272	0.000387823	0.00039243	0.000371255	0.000371014	0.000394898	0.000382792	0.000416439	0.000369636	0.000393154	0.000362613	0.000370887	0.000377411	0.000413183	0.000393947	0.000398741	0.000382582	0.000386972	0.00039624	0.000344786
K00610	2.87e-06	1.42e-05	4.18e-06	1.27e-05	6.91e-06	2.5e-06	4.9e-06	1.63e-06	1.61e-06	5.15e-06	2.05e-05	2.43e-06	5.84e-06	9.9e-06	1.3e-06	4.59e-06	8.55e-06	8.13e-06	7.18e-05	8.74e-06	3.91e-06	1.13e-05	3.62e-07	1.13e-06	4.72e-06	1.25e-05	1.98e-05	3.42e-07	7.14e-06	1.11e-06	8.15e-06	1.74e-05	6.73e-06	5.92e-06	9.82e-06	2.63e-06	6.03e-06	2.69e-05	5.94e-06	3.03e-06	8.27e-06	1.4e-05	5.32e-06	1.7e-05	1.97e-05	6.7e-06	1.04e-05	7.21e-06	2.94e-06
K00611	0.000316015	0.000330896	0.000320376	0.000356991	0.000330301	0.000396613	0.000313613	0.000319777	0.000316266	0.000295859	0.000372801	0.000355559	0.00033145	0.000284213	0.000286464	0.000262895	0.000355509	0.000284671	0.000889648	0.000348394	0.000302132	0.000310244	0.000390204	0.000514862	0.000338079	0.000333537	0.000348221	0.000286532	0.000320438	0.000318613	0.000342259	0.000359293	0.000334237	0.000316499	0.000348071	0.000327728	0.000344162	0.0003045	0.000395701	0.000294818	0.000347929	0.000309648	0.00032896	0.000364352	0.000375267	0.000295222	0.000324274	0.00027588	0.000279659
K00612	0.000256155	0.000120056	0.000261578	0.000145936	0.000188079	0.000144181	0.000233646	0.000113565	0.000191741	0.00010227	0.000191301	0.000153258	0.00020184	5.6e-05	0.000206608	5.41e-05	0.000203016	6.75e-05	5.26e-05	0.000118991	0.000233337	0.000129208	0.000196081	7.13e-05	0.000175189	0.000142505	0.00017467	0.00011383	0.000140785	0.000135348	0.000193823	0.000162597	0.000200106	0.00021854	0.000207662	0.000131361	0.000169294	7.47e-05	0.000136419	0.000235261	0.000221512	0.000220764	0.000165691	0.000168666	0.000186371	0.000106389	0.000228532	6.59e-05	0.000256012
K00613	1.4e-05	4.6e-06	1.72e-05	5.41e-06	1.59e-05	1.67e-05	1.76e-05	1.12e-05	4.44e-06	1.54e-05	5.66e-06	1.49e-05	2.5e-05	3.48e-06	2.64e-05	1.85e-06	1.62e-05	4e-06	1.3e-06	1.47e-05	2.29e-06	8.55e-06	8.89e-07	6.52e-06	1.56e-05	1.29e-05	1.37e-05	7.22e-06	1.67e-05	1.16e-05	1.2e-05	5.83e-06	1.46e-05	2.09e-05	7.41e-06	1.18e-05	4.64e-06	1.64e-05	2.25e-05	2.57e-05	9.88e-06	2.27e-05	4.85e-06	5.48e-06	3.93e-06	9.15e-06	1.05e-05	4.09e-06	2.65e-05
K00614	2.31e-05	2.66e-05	2.42e-05	2.65e-05	2.85e-05	6.1e-05	2.61e-05	1.19e-05	2.61e-05	2.3e-05	2.82e-05	2.56e-05	2.3e-05	3.39e-05	1.93e-05	2.56e-05	4e-05	2.66e-05	0.000142917	3.56e-05	2.63e-05	2.1e-05	0.000122228	0.000128288	2.86e-05	2.81e-05	3.16e-05	2.23e-05	4.49e-05	2.13e-05	2.09e-05	2.76e-05	2.06e-05	1.87e-05	2.3e-05	2.31e-05	2.18e-05	3.69e-05	5.67e-05	2.07e-05	2.2e-05	2.43e-05	2.13e-05	2.71e-05	2.98e-05	2.54e-05	2.44e-05	2.7e-05	1.59e-05
K00615	0.00109634	0.00107067	0.00108731	0.00112162	0.00107157	0.00128002	0.00110533	0.00111908	0.00111381	0.00102979	0.00113794	0.00123422	0.00117844	0.000989477	0.00105886	0.000959662	0.0011953	0.00099389	0.00144773	0.00115119	0.00119439	0.0011124	0.0011529	0.00145435	0.0011557	0.00120456	0.00124241	0.00107582	0.00104892	0.00112933	0.00114394	0.00109895	0.00114623	0.00117576	0.0011067	0.00109819	0.0010583	0.00106337	0.00126979	0.00105001	0.00110949	0.00113482	0.00111798	0.001105	0.00110971	0.00105805	0.00114979	0.000991727	0.0010189
K00616	0.000379273	0.000345081	0.000389843	0.000378163	0.000405638	0.000409001	0.000398688	0.000431874	0.000407808	0.00032768	0.000353143	0.000402691	0.000290237	0.000314573	0.000381081	0.00030909	0.000335019	0.000322164	0.000486946	0.000360225	0.000397739	0.000391302	0.00102757	0.00052747	0.000310703	0.000351882	0.00037829	0.000337645	0.000359851	0.000349923	0.00035625	0.000337647	0.000351582	0.000355373	0.000349523	0.000326763	0.000387274	0.000376818	0.000403146	0.000381823	0.000336793	0.000362657	0.000365391	0.000357682	0.000345784	0.000322559	0.00036598	0.000311842	0.000374628
K00619	4.41e-05	1.92e-05	5.58e-05	3.65e-05	5.59e-05	1.75e-05	5.16e-05	8.69e-05	5.12e-05	1.86e-05	2.31e-05	4.3e-05	1.53e-05	8.92e-06	4.8e-05	1.18e-05	2.83e-05	1.58e-05	2.31e-05	2.98e-05	5.41e-05	4.68e-05	3.2e-06	3.48e-05	1.98e-05	2.75e-05	1.91e-05	2.54e-05	4.63e-05	3.35e-05	2.93e-05	1.98e-05	4e-05	2.56e-05	3.17e-05	2.67e-05	5.76e-05	1.63e-05	3.98e-05	4.3e-05	3.06e-05	1.87e-05	3.67e-05	2.91e-05	1.88e-05	1.89e-05	3.16e-05	1.21e-05	5.05e-05
K00620	0.000302733	0.000252649	0.000326321	0.000296849	0.000312465	0.000352351	0.000290822	0.000340511	0.000311723	0.000229455	0.000313076	0.000404211	0.000377905	0.000135641	0.000293265	0.00012835	0.000320224	0.000162257	0.000179947	0.000299049	0.000279324	0.000263746	8.23e-05	0.00029406	0.000345427	0.000296623	0.000300983	0.000217381	0.000299442	0.000304291	0.000347571	0.000292532	0.000331235	0.000340002	0.000328735	0.000313498	0.000347916	0.000150812	0.000339152	0.000288662	0.000337974	0.000280238	0.000296851	0.000304769	0.000316848	0.000223287	0.00030963	0.00015841	0.000255772
K00622	9.79e-06	9.3e-07	9.37e-06	2.25e-06	1.12e-05	4.28e-06	1.24e-05	4.17e-05	1.27e-05	2.39e-06	1.1e-06	3.72e-06	8.57e-06	4.63e-07	1.99e-05	3.51e-07	3.95e-06	8.25e-07	3.08e-06	1.27e-05	1.03e-05	1.68e-05	1.6e-07	2.62e-06	4.15e-06	4.96e-06	2.8e-06	2.54e-06	4.58e-05	4.74e-06	3.15e-06	1.42e-06	4.76e-06	4.92e-06	2.29e-06	7.42e-06	1.58e-06	5.78e-07	5.25e-06	1.39e-05	2.23e-06	1.61e-06	8.18e-07	1.67e-06	3.89e-07	4.45e-06	4.87e-06	1.09e-06	1.63e-05
K00624	5.49e-06	3.33e-06	3.27e-06	9.86e-06	3.36e-06	3.32e-06	4.85e-06	2.77e-05	4.01e-06	5.82e-06	2.09e-06	1.29e-05	7.95e-07	1.85e-06	5.04e-06	3.12e-06	1.18e-06	4.27e-06	5.58e-06	7.36e-06	3.5e-06	1.39e-05	1.35e-07	1.2e-05	3e-06	5.72e-06	2.38e-06	8.29e-06	8.21e-06	1.01e-05	4.47e-06	2.38e-06	4.71e-06	5.53e-06	2.81e-06	6.16e-06	2.03e-06	3.95e-06	1.04e-05	4.74e-06	3.37e-06	2.69e-06	4.16e-06	4.75e-06	5.57e-07	4.42e-06	1.3e-06	1.76e-06	4.97e-06
K00625	0.000172885	0.000186838	0.000196217	0.000187246	0.00018524	0.000271751	0.00017181	0.000154717	0.000171414	0.000165516	0.00020988	0.000226874	0.000258905	0.000154997	0.000175861	0.000141773	0.000240733	0.000152855	0.000538082	0.00021595	0.000198641	0.000153029	0.000155751	0.000357854	0.000237071	0.000194526	0.00021541	0.00014879	0.0001797	0.000184627	0.000216839	0.000199586	0.000196343	0.000195056	0.000203348	0.000189475	0.000240081	0.000133733	0.000275983	0.000160288	0.000209605	0.000168065	0.000191504	0.000198938	0.000209826	0.00017807	0.000197957	0.000152202	0.000160819
K00626	0.00194576	0.00170243	0.00188975	0.0017746	0.00194153	0.00190551	0.00187098	0.00256741	0.00174993	0.00171388	0.00183654	0.00214019	0.002202	0.00133059	0.00220645	0.00132373	0.00196414	0.00142336	0.00116756	0.00205909	0.00170636	0.00197881	0.00157258	0.00151424	0.00198802	0.0018128	0.0017807	0.00159384	0.00296382	0.00185029	0.00204813	0.00175402	0.00193084	0.00202671	0.00197723	0.00200174	0.00196711	0.00139325	0.00198006	0.00204681	0.00194449	0.00189556	0.00177313	0.00183818	0.00181288	0.00166938	0.00200842	0.00139785	0.00222524
K00627	0.00237088	0.00233957	0.00226206	0.00220545	0.00220094	0.00181063	0.00224704	0.00213452	0.00208749	0.0025853	0.00201544	0.00222931	0.00200794	0.00250273	0.00254378	0.00266076	0.00197567	0.00253299	0.00101649	0.0021433	0.00203504	0.00214986	0.00133571	0.00159706	0.00209791	0.00204294	0.00191693	0.00245383	0.00209733	0.00230253	0.00231063	0.00211639	0.00238621	0.00228279	0.00235942	0.00228482	0.00240866	0.00235456	0.00214777	0.00253299	0.00239861	0.0023057	0.00242138	0.00214474	0.00207384	0.00237316	0.00224378	0.00253015	0.00288921
K00630	3.36e-08	8.17e-09	3.93e-08	4.73e-09	3.14e-08	4.43e-09	4.45e-08	9.37e-09	3.49e-08	1.28e-08	5.5e-09	0	0	3.17e-09	2.02e-08	2.06e-09	0	8.07e-10	9.92e-09	1.54e-09	2.84e-08	3.21e-09	1.43e-09	6.9e-10	0	3.94e-08	1.99e-08	1.01e-09	2.62e-09	1.98e-09	5.59e-09	1.97e-09	5.5e-09	5.93e-09	7.46e-09	4.94e-09	5.18e-09	1.33e-08	8.56e-09	2.05e-08	1.35e-08	1.31e-08	2.2e-09	1.43e-08	2.66e-09	1.46e-08	1.34e-08	5.79e-09	1.27e-08
K00631	0.000205369	0.000374422	0.000155825	0.000271629	0.000175704	6.52e-05	0.000211793	0.000335416	0.000251792	0.000461578	0.00020044	9.37e-05	6.55e-05	0.00066212	0.000248679	0.000701718	0.000223951	0.000616764	0.000112741	0.000315463	0.000243867	0.000384063	1.98e-05	3.87e-05	0.000150093	0.000292272	0.000165687	0.000486806	0.000315285	0.000301385	0.000125039	0.000268798	0.000142819	0.000115345	0.000158556	0.00030157	0.000176125	0.000579637	0.000128268	0.000250416	0.000131441	0.000205092	0.000256483	0.000232542	0.000186442	0.000457822	0.000148239	0.000624659	0.000269408
K00632	0.0009195	0.000902818	0.000949847	0.00090571	0.000958298	0.000721729	0.000898138	0.000974638	0.000772098	0.000852239	0.000953975	0.000906891	0.000751452	0.00075748	0.00102083	0.000748307	0.00079834	0.000773239	0.000488389	0.000853576	0.000802636	0.000900008	0.00107556	0.000700324	0.000796314	0.000784953	0.000857872	0.000741625	0.00123083	0.000762806	0.000960469	0.000903419	0.000911654	0.000916331	0.000992076	0.000835146	0.00115007	0.000840121	0.000909541	0.000982223	0.000930185	0.00100953	0.000905451	0.000954182	0.000964624	0.000786828	0.00100719	0.00075131	0.00117317
K00633	2.88e-05	2.82e-05	3.8e-05	3.1e-05	3.9e-05	3.07e-05	3.79e-05	2.55e-05	2.02e-05	2.38e-05	3.86e-05	2.65e-05	2.85e-05	1.96e-05	3.46e-05	1.08e-05	2.71e-05	1.7e-05	3.79e-05	2.94e-05	2.31e-05	3.03e-05	1.95e-05	5.63e-05	2.78e-05	3.55e-05	4.81e-05	1.44e-05	3.71e-05	1.99e-05	3.19e-05	3.39e-05	2.88e-05	3.44e-05	2.86e-05	1.91e-05	1.83e-05	4.97e-05	3.79e-05	3.57e-05	2.65e-05	4.62e-05	1.9e-05	3.48e-05	3.75e-05	2.3e-05	3.41e-05	1.64e-05	3.31e-05
K00634	6.91e-05	8.51e-05	7.66e-05	7.56e-05	7.08e-05	0.000118322	6.29e-05	5.11e-05	6.7e-05	8.04e-05	9.01e-05	0.000106516	0.000146819	6.83e-05	7.07e-05	6.78e-05	0.000118342	7.18e-05	4.53e-05	9.41e-05	7.55e-05	5.88e-05	3e-05	7.9e-05	0.000119895	9.1e-05	9.08e-05	6.66e-05	6.19e-05	8.96e-05	0.000101228	8.9e-05	9.22e-05	9.67e-05	9e-05	9.01e-05	7.36e-05	5.42e-05	9.01e-05	6.2e-05	9.55e-05	7.21e-05	8.23e-05	8.44e-05	8.86e-05	8.56e-05	8.21e-05	7.5e-05	4.73e-05
K00635	0.000170601	1.93e-05	0.000171126	4.81e-05	0.000194343	4.25e-05	0.000206725	0.000598497	0.000180657	4.27e-05	2.14e-05	8.66e-05	4.68e-05	9.89e-06	0.000332659	1.02e-05	2.98e-05	1.47e-05	5.08e-05	0.000174029	0.000159794	0.000244335	0.000244968	6.16e-05	2.03e-05	3.18e-05	2.42e-05	2.32e-05	0.000716398	3.95e-05	3.28e-05	2.55e-05	6.42e-05	5.48e-05	3.2e-05	8.58e-05	2.11e-05	2.99e-05	0.000119674	0.00024274	2.14e-05	4.78e-05	2.02e-05	3.71e-05	1.84e-05	5.23e-05	7.7e-05	9.15e-06	0.000296288
K00638	5.84e-05	4.66e-05	6.35e-05	5.24e-05	6.25e-05	0.000117606	7.14e-05	5.86e-05	5.75e-05	5.43e-05	5.71e-05	9.53e-05	0.000116191	4.06e-05	5.21e-05	3.68e-05	9.18e-05	4.17e-05	4.67e-05	8.32e-05	5.9e-05	6.33e-05	6.74e-05	9.53e-05	9.61e-05	9.42e-05	9.78e-05	6.93e-05	6.71e-05	8.38e-05	6.26e-05	5.63e-05	7.65e-05	8.65e-05	5.32e-05	7.15e-05	5.03e-05	5.29e-05	8.35e-05	5.64e-05	6.27e-05	6.41e-05	4.87e-05	5.42e-05	5.02e-05	6.18e-05	6.25e-05	4.69e-05	4.77e-05
K00639	0.000334408	0.000230771	0.000364942	0.000219972	0.000334654	0.000276073	0.000369121	0.000202893	0.000364821	0.000267954	0.000236657	0.000157533	0.000197073	0.00029054	0.000328755	0.000282162	0.00022256	0.000263729	0.000136106	0.00019323	0.000368045	0.000288858	0.000804784	0.000347283	0.000220691	0.000287242	0.000302348	0.000271976	0.000218124	0.000242098	0.000238745	0.000236773	0.00028334	0.000317717	0.000254089	0.000225462	0.000347147	0.000302375	0.000250795	0.000355495	0.000240269	0.000364291	0.000254946	0.000223211	0.000225144	0.000276812	0.000306408	0.000286957	0.000385586
K00640	0.000265361	0.000281443	0.000289857	0.000305307	0.000282411	0.000341845	0.000264044	0.000246805	0.00026412	0.000230328	0.000361846	0.000365196	0.000374912	0.000183571	0.000249033	0.00016698	0.000329769	0.000194804	0.000275965	0.000299348	0.000261984	0.00026463	0.000147551	0.000319572	0.000355225	0.000295949	0.00035239	0.000245497	0.000263148	0.000284289	0.000350979	0.000336197	0.00033046	0.000348034	0.000340063	0.000289549	0.000333861	0.00020813	0.000320858	0.000254429	0.000353978	0.000324338	0.000292521	0.00033842	0.000370085	0.00024644	0.000323173	0.000191373	0.000239408
K00641	0.000421433	0.000543656	0.000462058	0.000483757	0.000458184	0.000363288	0.000427309	0.000440244	0.00042297	0.000601734	0.000426718	0.00041594	0.000389756	0.000681383	0.000480665	0.000733132	0.00044298	0.000669654	0.000198367	0.00047946	0.000450198	0.000477198	0.000401315	0.000302213	0.000431393	0.000431923	0.000374232	0.000599971	0.000486596	0.000494405	0.000449191	0.000470197	0.000434536	0.000421945	0.000468473	0.000515174	0.000573026	0.000540254	0.000377762	0.000472369	0.000428597	0.000435043	0.000537978	0.000461819	0.000437784	0.000580821	0.000445114	0.000681587	0.000492394
K00643	0.000110485	7.76e-05	9.47e-05	8.06e-05	7.22e-05	0.000310936	9.64e-05	0.000150531	9.26e-05	0.000139901	7.65e-05	0.00024194	0.00039819	6.25e-05	0.000112016	6.48e-05	0.000261188	8.14e-05	9.29e-06	0.000210899	9.46e-05	0.000125993	2.18e-05	0.000118105	0.000278511	0.000254486	0.000171786	0.000174127	7.21e-05	0.000248111	0.000160154	8.82e-05	0.000183793	0.000224586	0.000102958	0.000225711	9.47e-05	6.68e-05	0.000183323	0.000108357	0.000148821	0.000110094	9.57e-05	7.2e-05	4.98e-05	0.000161437	9.41e-05	9.87e-05	5.4e-05
K00645	0.000576625	0.000492619	0.00052238	0.00054662	0.000520512	0.000492049	0.000569132	0.000733399	0.000581977	0.000494026	0.000487816	0.000537635	0.000440952	0.000493698	0.00054232	0.000501151	0.000458602	0.000505878	0.000370795	0.000498942	0.000581962	0.000598316	0.000590335	0.000607345	0.000471529	0.000495777	0.000475491	0.000508764	0.00053385	0.000528835	0.000498646	0.000494953	0.000521728	0.000501904	0.000507267	0.000499372	0.000491779	0.000468425	0.000531439	0.000537242	0.000526315	0.0004857	0.000522727	0.000504029	0.000490481	0.00050843	0.000506373	0.000489523	0.000577085
K00646	1.58e-05	6e-06	1.52e-05	8.32e-06	1.75e-05	4.33e-06	1.71e-05	6.85e-06	2.16e-05	3.72e-06	9.3e-06	2.26e-06	4.86e-06	3.36e-06	1.49e-05	2.51e-06	6.89e-06	3.25e-06	7.67e-06	4.2e-06	2.07e-05	6.32e-06	3.42e-06	7.06e-06	6.8e-06	2.23e-06	6.94e-06	3.38e-06	1.18e-05	4.79e-06	8.5e-06	9.45e-06	1.34e-05	8.65e-06	1.28e-05	5.9e-06	5.93e-06	3.27e-06	8.9e-06	1.41e-05	1.65e-05	1.34e-05	1.21e-05	9.89e-06	1.28e-05	4.57e-06	1.41e-05	2.88e-06	1.36e-05
K00647	0.000390854	0.000488955	0.000355586	0.00042518	0.000365484	0.000418999	0.000379726	0.000284594	0.000448351	0.000526359	0.000451141	0.00041856	0.000490737	0.000586067	0.000353269	0.00060777	0.000483923	0.000577268	0.000151464	0.000471392	0.000404097	0.000453924	0.000134185	0.00025141	0.000478182	0.000514639	0.000458773	0.000552844	0.000336662	0.00048827	0.000407649	0.000466819	0.000402106	0.000466815	0.000415184	0.000493252	0.000455293	0.000518493	0.000343575	0.000386264	0.000431524	0.000472707	0.000438788	0.000428737	0.000425405	0.000544416	0.000390137	0.000592849	0.000322636
K00648	0.00068878	0.000700255	0.000649468	0.000703466	0.000622056	0.000626439	0.00067326	0.000721297	0.000702658	0.000773375	0.000631455	0.000643541	0.000576806	0.000840404	0.000648747	0.000885807	0.000635923	0.000837082	0.000392144	0.000671073	0.000715573	0.000752095	0.00059224	0.000724848	0.000645673	0.000738427	0.0006508	0.000850338	0.000652877	0.000772519	0.000646584	0.000654203	0.000666514	0.00069265	0.000651587	0.000714596	0.000727715	0.000732788	0.000645057	0.000673735	0.000647461	0.000688597	0.000715673	0.000642624	0.000602551	0.000787827	0.000657062	0.000835367	0.000717852
K00651	5.86e-05	5.47e-05	5.05e-05	5.79e-05	5.35e-05	0.000129725	5.85e-05	3.64e-05	6.85e-05	4.81e-05	7.49e-05	6.65e-05	0.000121595	4.73e-05	4.89e-05	3.12e-05	9.78e-05	4.23e-05	0.00033014	8.49e-05	6.21e-05	5.9e-05	6.92e-05	0.000152094	9.3e-05	9.47e-05	0.00010268	5.37e-05	5.95e-05	7.3e-05	6.2e-05	7.09e-05	6.4e-05	7.99e-05	5.37e-05	6.5e-05	4.04e-05	7.41e-05	0.000106715	5.16e-05	5.8e-05	7.22e-05	4.4e-05	6.46e-05	6.9e-05	6.01e-05	5.82e-05	4.44e-05	3.46e-05
K00652	0.00041513	0.000425574	0.000409995	0.00041828	0.000402378	0.000434521	0.000435137	0.000444285	0.00043839	0.000449396	0.000445076	0.000364066	0.000446005	0.000439943	0.000430038	0.00044019	0.000425129	0.000431968	0.00019138	0.000403821	0.000435348	0.000438996	0.000656995	0.000318758	0.000431054	0.000441997	0.00044142	0.000439818	0.000400888	0.000425882	0.0004333	0.000456954	0.000443902	0.000472327	0.000432698	0.000434072	0.000447225	0.000431566	0.000370786	0.000447338	0.000430261	0.000481355	0.000431044	0.00043271	0.000459276	0.000437987	0.00045091	0.00044379	0.000454017
K00655	0.000601651	0.000544194	0.000595681	0.000563217	0.000625056	0.000483974	0.000603656	0.000663869	0.000674491	0.000551091	0.000543446	0.000559002	0.000481528	0.000546247	0.000609672	0.00056384	0.000547708	0.000554666	0.000494368	0.000516418	0.000659557	0.000594316	0.000408005	0.000520727	0.000523778	0.00053046	0.000508044	0.000571448	0.000539709	0.000551992	0.000552774	0.000541559	0.000539541	0.000547487	0.000552194	0.000545295	0.000619299	0.000497089	0.000562824	0.000596068	0.000533434	0.000555922	0.000571632	0.000542995	0.00054699	0.000547318	0.000572525	0.000550826	0.000571797
K00656	0.000124936	0.00028698	0.000148025	0.00031075	0.000189364	0.000410157	0.000178191	0.000154334	0.000104844	0.00013934	0.000407175	0.000127041	0.000171576	0.000236748	8.75e-05	9.87e-05	0.000202465	0.000174017	0.000725341	0.000274844	0.000145217	0.000272749	0.000467723	0.000955143	0.000193116	0.00030204	0.000471205	6.2e-05	0.000276399	0.000118703	0.000202822	0.000351462	0.000173882	0.000171154	0.000215314	0.000139167	0.000153177	0.000482648	0.000425631	0.000115245	0.000201102	0.000273313	0.000136323	0.000344788	0.00039132	0.000175569	0.000216998	0.000149906	0.000114164
K00657	9.83e-05	9.3e-05	9.09e-05	9.51e-05	9.51e-05	0.000103836	9.23e-05	7.3e-05	0.000116353	8.25e-05	9.31e-05	7.52e-05	7e-05	0.000100921	8.6e-05	9.48e-05	7.25e-05	9.54e-05	0.000101025	8.2e-05	0.000100426	8.76e-05	0.000248112	0.000164657	7.7e-05	8.07e-05	8.86e-05	8.82e-05	0.000100114	8.93e-05	7.98e-05	9.08e-05	7.37e-05	7.48e-05	8.93e-05	8.41e-05	0.00011814	0.000108543	0.000106632	8.77e-05	7.9e-05	8.86e-05	9.03e-05	9.36e-05	9.54e-05	8.55e-05	9.17e-05	9.31e-05	8.26e-05
K00658	0.0017783	0.0015223	0.00174652	0.00151651	0.00167535	0.0012684	0.00174171	0.00173437	0.00153272	0.00164965	0.00141012	0.00165647	0.00144308	0.00147047	0.00189124	0.00156705	0.00138894	0.00152705	0.000707464	0.00149719	0.00154553	0.00157681	0.00106667	0.00111928	0.00144845	0.00143629	0.00142267	0.00159758	0.00157646	0.00159972	0.00165608	0.00142484	0.00172686	0.00168749	0.00165642	0.0015467	0.00174499	0.00149073	0.00154406	0.00188676	0.00171324	0.0016472	0.0016313	0.00147104	0.00142606	0.00152491	0.00164624	0.00151968	0.00218213
K00661	0.000168833	0.000123358	0.000173021	0.000131455	0.000158594	0.000230622	0.000185301	0.000158812	0.000171121	0.000155732	0.000112112	0.000171417	0.000194415	0.000146549	0.000160138	0.000142122	0.000171434	0.000140394	0.000415013	0.000176204	0.000153101	0.000155632	0.000162584	0.000326134	0.000178503	0.000186028	0.000181818	0.00018283	0.000145644	0.000190826	0.00013879	0.000117257	0.000151871	0.000177856	0.000119986	0.000166531	0.00011953	0.000159785	0.000219795	0.000170775	0.000131648	0.000158686	0.000122662	0.000115283	0.000102769	0.000164202	0.000136992	0.000146382	0.0001515
K00662	2.9e-05	8.54e-06	1.51e-05	1.33e-05	1.1e-05	2.29e-05	1.75e-05	1.86e-05	1.37e-05	7.56e-06	1.22e-05	1.5e-05	1.1e-05	6.09e-06	1.2e-05	4.07e-06	8.71e-06	5.74e-06	3.15e-05	1.18e-05	1.76e-05	1.79e-05	3.35e-05	5.34e-05	1.58e-05	1.42e-05	1.16e-05	8.12e-06	1.77e-05	1.8e-05	1.76e-05	9.29e-06	3.83e-05	2.04e-05	3.12e-05	1.58e-05	3.61e-05	8.65e-06	2.4e-05	1.41e-05	2.63e-05	1.62e-05	2.79e-05	1.55e-05	8.82e-06	7.57e-06	2.15e-05	4.28e-06	4.21e-05
K00663	5.93e-06	3.48e-06	5.49e-06	4.87e-06	6.6e-06	1.85e-05	7.49e-06	8.78e-06	5.1e-06	5.88e-06	5.2e-06	1.26e-05	2.14e-05	2.46e-06	3.71e-06	2.79e-06	1.4e-05	3.05e-06	4.97e-06	1.19e-05	3.9e-06	8.17e-06	4.82e-06	1.23e-05	1.71e-05	1.28e-05	1.36e-05	1.07e-05	7.29e-06	1.57e-05	9.63e-06	4.83e-06	1.22e-05	1.49e-05	6.34e-06	1.07e-05	5.67e-06	3.82e-06	1.1e-05	5.73e-06	9.93e-06	7.76e-06	4.87e-06	4.74e-06	4.34e-06	7.8e-06	8.48e-06	4.12e-06	4.26e-06
K00666	0.00252714	0.00189046	0.00233659	0.00207534	0.00242398	0.00198339	0.0024105	0.00419406	0.00224186	0.00188877	0.00207015	0.00250664	0.00265578	0.0013263	0.00306791	0.00130828	0.00210588	0.0014735	0.000875679	0.00253039	0.00219254	0.00265191	0.00054186	0.00130959	0.00224315	0.00194701	0.00194805	0.00166236	0.00449118	0.00215996	0.00237163	0.00201212	0.00231043	0.0023489	0.00228984	0.00245626	0.001923	0.00136882	0.0023068	0.0027034	0.00233316	0.00212452	0.00198956	0.00212863	0.00208512	0.00188435	0.00236275	0.00141697	0.0029893
K00672	2.04e-05	1.89e-05	1.94e-05	1.9e-05	1.9e-05	1.56e-05	1.48e-05	6.1e-06	2.43e-05	1.1e-05	2.67e-05	1.97e-05	2.4e-05	7.23e-06	2.8e-05	6.97e-06	1.85e-05	9.24e-06	5.01e-06	1.46e-05	3.15e-05	1.02e-05	1.02e-06	4.79e-06	2.18e-05	1.32e-05	1.96e-05	9.54e-06	1.39e-05	1.14e-05	2.38e-05	2.39e-05	2.29e-05	2.01e-05	2.37e-05	1.6e-05	1.75e-05	6.4e-06	2.77e-05	1.79e-05	2.34e-05	1.83e-05	2.46e-05	2.29e-05	2.79e-05	1.18e-05	2.4e-05	8.71e-06	1.59e-05
K00673	5.41e-05	8.78e-05	5.54e-05	9.76e-05	6.88e-05	5.7e-05	5.54e-05	2.52e-05	4.3e-05	5.35e-05	0.00013958	7.73e-05	6.31e-05	4.86e-05	3.48e-05	3.52e-05	9.24e-05	5.09e-05	3.85e-05	6.74e-05	5.87e-05	6.38e-05	1.58e-05	2.52e-05	8.08e-05	9.24e-05	9.58e-05	6.39e-05	7.23e-05	6.96e-05	9.53e-05	0.0001205	7.23e-05	7.42e-05	9.77e-05	7.41e-05	6.34e-05	8.71e-05	4.41e-05	5.07e-05	9.71e-05	9.07e-05	7.23e-05	0.000122335	0.000140148	5.25e-05	0.000101503	4.51e-05	4.86e-05
K00674	0.000317619	0.000338649	0.00029825	0.000335563	0.000315115	0.000356728	0.000310906	0.000363488	0.000349856	0.000353955	0.000315465	0.000333961	0.000316106	0.000381686	0.000303674	0.000390258	0.000338667	0.000377444	0.000220756	0.000336928	0.000346722	0.000359084	0.000454121	0.000380901	0.000332199	0.000353015	0.000320884	0.000377555	0.000289863	0.000362593	0.000313975	0.000326145	0.000295771	0.000320923	0.000301951	0.000357738	0.000319193	0.000334641	0.000324613	0.000302823	0.000294862	0.000312573	0.000327798	0.000314246	0.000309806	0.000365739	0.000303781	0.000380951	0.000258487
K00675	3.84e-05	5.36e-05	3.99e-05	5.84e-05	4.23e-05	5.42e-05	4.09e-05	4.61e-05	4.1e-05	4.16e-05	6.97e-05	3.49e-05	5.47e-05	4.4e-05	3.09e-05	3.62e-05	5.01e-05	4.25e-05	5.15e-05	4.78e-05	3.34e-05	5.08e-05	2.81e-05	6.46e-05	5.33e-05	5.36e-05	6e-05	3.79e-05	5.47e-05	5.02e-05	5.34e-05	6.53e-05	4.48e-05	4.94e-05	5.53e-05	4.62e-05	4.25e-05	5.75e-05	4.69e-05	3.64e-05	5.56e-05	5.23e-05	4.25e-05	6.51e-05	7.13e-05	4.41e-05	5.31e-05	4e-05	3.29e-05
K00676	6.47e-05	3.03e-05	6.17e-05	3.66e-05	6.1e-05	8.34e-05	6.98e-05	3.14e-05	7.54e-05	3.4e-05	4.14e-05	3.73e-05	5.56e-05	3.31e-05	5.69e-05	2.76e-05	5.63e-05	2.95e-05	8.84e-05	4.46e-05	7.17e-05	5.21e-05	0.000102334	0.000155846	5.7e-05	4.31e-05	4.6e-05	3.88e-05	7.42e-05	6.8e-05	3.95e-05	3.5e-05	5.01e-05	7.15e-05	5.25e-05	4.29e-05	5.96e-05	4.51e-05	8.27e-05	5.66e-05	4.61e-05	7.23e-05	4.12e-05	3.5e-05	3.57e-05	3.55e-05	5.2e-05	2.88e-05	5.31e-05
K00677	0.000233616	0.000249367	0.000247783	0.000218636	0.000267086	0.000166863	0.000239756	0.000116599	0.000304401	0.000234673	0.000251016	0.000179207	0.000208458	0.000270903	0.000230134	0.000272783	0.000251456	0.00026204	8.92e-05	0.000205418	0.000306442	0.000199554	2.72e-05	9.73e-05	0.000223997	0.000232316	0.000235139	0.000223593	0.000164191	0.000191999	0.000220572	0.000253061	0.000209195	0.000204922	0.000224382	0.000210572	0.000269427	0.000244884	0.000178673	0.000229387	0.000210815	0.000234301	0.000249906	0.000234705	0.000256363	0.000244613	0.000248127	0.000273865	0.000188542
K00680	0.000755709	0.000690989	0.000808834	0.00072553	0.00086328	0.00078878	0.000844546	0.0011301	0.000792713	0.000659563	0.000741855	0.000834261	0.00077045	0.000627801	0.00088131	0.000618071	0.000726134	0.000623032	0.000626906	0.000813337	0.000816077	0.000875441	0.000595575	0.00097031	0.000789413	0.000676017	0.000727599	0.000673417	0.00134841	0.000765741	0.000770189	0.000715708	0.000733317	0.000781364	0.000770892	0.000757858	0.000714235	0.000600191	0.000795604	0.00079209	0.000729924	0.000744777	0.00070664	0.000745247	0.000756106	0.000702568	0.000791602	0.000626283	0.000776164
K00681	0.000965957	0.00104043	0.00100961	0.000950161	0.000990167	0.000939021	0.000950511	0.000807275	0.0009089	0.00105916	0.000986556	0.000953506	0.00107681	0.00106206	0.000981869	0.00109515	0.00103191	0.00105954	0.000388863	0.000939158	0.000930634	0.000867887	0.00127945	0.000645093	0.00102471	0.000973139	0.000950437	0.0010334	0.000880909	0.000998156	0.00104418	0.00101086	0.00101178	0.00098882	0.00104537	0.00102916	0.00122513	0.000975649	0.000846942	0.000997793	0.00104248	0.000990841	0.00103407	0.000988122	0.00101431	0.00105303	0.00103386	0.00109015	0.00104544
K00683	5.34e-05	4.15e-05	6.32e-05	3.04e-05	5.89e-05	2.93e-05	6.17e-05	3.99e-05	6.9e-05	6.14e-05	1.77e-05	1.4e-05	2.39e-05	8.25e-05	5.62e-05	8.85e-05	3.69e-05	7.54e-05	1.06e-05	3.47e-05	7.14e-05	5.05e-05	1.14e-05	3e-05	3.11e-05	4.79e-05	2.92e-05	7.28e-05	2.44e-05	5.35e-05	2.53e-05	2.76e-05	4.43e-05	3.54e-05	3.25e-05	5.51e-05	9.83e-05	6.01e-05	4.17e-05	6e-05	2.7e-05	3.69e-05	5.57e-05	2.51e-05	1.36e-05	6.31e-05	4.38e-05	8.24e-05	7.68e-05
K00684	0.000131285	0.000190207	0.000114848	0.000167055	0.000117421	0.000164458	0.000115675	0.000109254	0.000120689	0.000195034	0.000178495	0.000158299	0.00018556	0.000214919	0.00011373	0.000223061	0.000184121	0.000211443	4.3e-05	0.000164462	0.000139862	0.00015681	0.000204035	9.52e-05	0.000189937	0.000190258	0.00016641	0.000196967	0.000118078	0.000175923	0.000177991	0.00018583	0.000176432	0.000170898	0.000177559	0.000182561	0.000145054	0.000177849	0.000106364	0.000122203	0.000174054	0.000169086	0.000186528	0.000174212	0.000177415	0.00020218	0.000168458	0.000217375	0.000124993
K00685	0.000114152	0.00018706	9.78e-05	0.000157023	0.000105648	0.000132489	9.85e-05	8.87e-05	0.00011923	0.000198827	0.000154406	0.000149998	0.000173728	0.000221432	0.000111628	0.000236449	0.000167786	0.000219631	2.99e-05	0.000155631	0.000119452	0.000131296	7.03e-06	4.66e-05	0.000172076	0.000156474	0.000127345	0.000191543	0.000106229	0.00016625	0.000159264	0.000170127	0.000144465	0.000146258	0.000160155	0.000178174	0.000130521	0.000164544	9.47e-05	0.000113741	0.000157524	0.000138669	0.000178327	0.00015809	0.000162708	0.000196195	0.000140933	0.000224875	9.66e-05
K00686	2.24e-06	0	2.28e-06	4.26e-07	1.87e-06	3.89e-06	2.56e-06	0	2.94e-06	0	0	0	6.88e-07	6.42e-07	1.28e-06	6.34e-08	1.27e-06	5.46e-08	7.09e-06	6.48e-07	2.19e-06	9.32e-08	6.15e-06	1.07e-05	1.6e-06	4.5e-07	4.95e-07	2.33e-09	3.36e-06	4.21e-06	0	0	1.29e-07	0	2.94e-07	2.23e-07	1.75e-07	2.42e-06	3.98e-06	1.27e-06	0	0	1.34e-07	0	1.08e-07	8.22e-08	8.46e-07	0	9.77e-07
K00687	1.55e-05	9.97e-07	1.65e-05	1.14e-05	1.54e-05	0.000113885	2.17e-05	9.23e-06	1.88e-05	9.36e-07	1.07e-06	7.29e-07	1.92e-06	1.97e-05	9.34e-06	8.18e-07	1.06e-05	1.95e-06	0.000207303	2.07e-05	1.43e-05	4.78e-06	0.000179416	0.000352336	1.9e-05	4.07e-06	1.61e-05	6.4e-07	5.56e-05	1.47e-05	1.19e-06	8.43e-07	1.37e-06	8.68e-07	3.32e-06	9.3e-06	5.94e-06	8.54e-06	0.000111013	1.05e-05	1.48e-06	1.35e-06	1.21e-06	9.81e-07	4.24e-06	4.23e-06	5.99e-06	5.96e-07	1.36e-05
K00688	0.000556283	0.000480424	0.000584218	0.000553604	0.000613411	0.000570943	0.000592746	0.000619545	0.000678525	0.000356832	0.000601912	0.000475859	0.000494532	0.00037293	0.000502603	0.000302818	0.000510952	0.000367154	0.00147491	0.000536909	0.000612536	0.000537786	0.000867879	0.00081745	0.000475462	0.000495082	0.000600589	0.000326088	0.000550731	0.000410786	0.000503735	0.000564078	0.000553472	0.000443426	0.000527296	0.000421716	0.000592114	0.000514527	0.00063049	0.000511159	0.000538774	0.000478192	0.000498023	0.000580229	0.000600407	0.00040853	0.000501655	0.000345499	0.000502596
K00689	8.98e-07	1.21e-07	1.49e-06	2.63e-06	2.7e-06	2.69e-05	3.16e-06	4.09e-07	9.75e-07	1.27e-07	1.47e-07	2.25e-08	6.06e-08	4.52e-06	5.44e-07	7.4e-08	1.81e-06	4.72e-07	4.88e-05	5.33e-06	7.3e-07	2.65e-07	4.25e-05	0.000105748	3.83e-06	1e-07	3.5e-06	4.23e-08	1.19e-05	4.86e-07	1.17e-07	1.52e-07	1.11e-07	1.11e-07	4.94e-07	1.68e-06	1.32e-06	2.64e-07	2.59e-05	1.46e-06	1.26e-07	1.58e-07	1.34e-07	1.87e-07	9.16e-07	6.64e-07	3.93e-07	4.86e-08	2.02e-06
K00690	3.89e-05	3.41e-05	3.88e-05	4.26e-05	4.02e-05	8.33e-05	5e-05	1.81e-05	4.69e-05	1.63e-05	4.76e-05	1.54e-05	1.45e-05	3.31e-05	2.92e-05	1.28e-05	3.43e-05	2.08e-05	0.000578129	4.49e-05	4.57e-05	2.92e-05	0.000119354	0.000243281	2.42e-05	3.23e-05	5.34e-05	7.69e-06	5.12e-05	1.15e-05	2.59e-05	4.06e-05	2.59e-05	1.9e-05	3.17e-05	1.65e-05	2.29e-05	5.19e-05	0.000105114	2.98e-05	2.79e-05	3.34e-05	3.16e-05	4.26e-05	4.8e-05	1.98e-05	4.02e-05	1.72e-05	3.45e-05
K00691	6.72e-05	7.23e-06	5.69e-05	1.41e-05	5.45e-05	5.93e-05	7.22e-05	3.28e-05	8.29e-05	1.08e-05	1.17e-05	2.08e-05	2.61e-05	9.78e-06	5.92e-05	5.81e-06	1.58e-05	5.35e-06	0.000108632	2.63e-05	7.2e-05	1.67e-05	7.17e-05	0.000168797	2.05e-05	1.58e-05	4.88e-05	8.15e-06	5.95e-05	1.94e-05	1.42e-05	6.71e-06	2.51e-05	2.08e-05	1.95e-05	1.75e-05	1.16e-05	1.07e-05	7.84e-05	5.11e-05	1.83e-05	2.74e-05	2e-05	6.89e-06	8.54e-06	1.54e-05	4.16e-05	4.61e-06	4.72e-05
K00692	2.03e-05	3e-05	2.1e-05	4.29e-05	2.19e-05	5.09e-05	2.01e-05	4.84e-05	2.04e-05	3.12e-05	3.55e-05	5.75e-05	3.4e-05	1.41e-05	1.45e-05	1.39e-05	3.14e-05	1.93e-05	3.02e-05	3.49e-05	2.05e-05	3.33e-05	1.24e-05	5.44e-05	4.26e-05	5.12e-05	3.36e-05	3.93e-05	2.05e-05	5.81e-05	4.56e-05	3.27e-05	3.99e-05	4.89e-05	3.64e-05	4.77e-05	2.54e-05	2.32e-05	3.03e-05	2.01e-05	4.11e-05	2.77e-05	3.75e-05	3.6e-05	3.37e-05	2.71e-05	3.27e-05	1.89e-05	1.14e-05
K00693	2.33e-06	0	3.49e-06	0	2.65e-06	0	5.79e-06	0	5.06e-07	0	1.04e-06	0	0	0	0	9.75e-07	0	0	0	0	0	0	0	0	0	0	1.98e-06	0	0	0	2.36e-06	0	2.73e-06	2.5e-06	2.69e-06	0	0	0	0	6.18e-07	2.33e-06	0	0	0	3.28e-06	2.3e-06	3.9e-06	0	0
K00694	0.000281181	0.000313393	0.000389538	0.000323433	0.000416602	0.000306108	0.000334328	0.000225977	0.000311754	0.000273492	0.000339132	0.000357276	0.000360357	0.000258327	0.000298491	0.000244713	0.000351233	0.000270305	0.00012549	0.000301017	0.000355228	0.000284078	0.000145155	0.000174337	0.000332441	0.000358147	0.000344226	0.000299361	0.000233072	0.000322719	0.00032481	0.000326474	0.000319643	0.000324188	0.000310675	0.00031738	0.000235158	0.000336865	0.00021845	0.000302527	0.000315688	0.000286589	0.000286757	0.000333027	0.000335872	0.000285204	0.000308168	0.000288217	0.000164269
K00695	4.12e-05	2.4e-05	2.73e-05	2.88e-05	4.16e-05	3.18e-06	3.44e-05	1.97e-06	7.43e-05	1.07e-05	4.08e-05	1.58e-06	7.7e-06	1.14e-05	3.48e-05	1e-05	1.58e-05	1.34e-05	7.72e-06	8.89e-06	5.06e-05	1.13e-05	6.72e-07	2.63e-06	1.24e-05	3.93e-06	1.48e-05	2.73e-06	1.59e-05	4.53e-06	2.25e-05	3.82e-05	1.69e-05	1.21e-05	2.89e-05	7.6e-06	1.32e-05	8.3e-06	1.76e-05	2.96e-05	1.89e-05	2.88e-05	2.99e-05	3.47e-05	4.47e-05	8.4e-06	3.15e-05	9.5e-06	1.92e-05
K00696	6.9e-05	6.15e-05	5.56e-05	7.44e-05	6.75e-05	2.98e-05	5.66e-05	1.81e-05	0.000104533	3.56e-05	9.31e-05	2.02e-05	4.36e-05	3.72e-05	6.02e-05	3.46e-05	4.44e-05	4.07e-05	1.7e-05	3.38e-05	8.08e-05	3.69e-05	6.25e-05	2.1e-05	4.64e-05	2.29e-05	4.81e-05	2.28e-05	4.5e-05	2.62e-05	6.58e-05	8.95e-05	5.19e-05	4.49e-05	7.7e-05	3.46e-05	4.17e-05	2.71e-05	3.92e-05	5.47e-05	5.84e-05	6.9e-05	7.35e-05	8.41e-05	0.000106199	3.5e-05	7.2e-05	3.38e-05	4.07e-05
K00697	0.000324272	0.000343064	0.000302202	0.000335726	0.000287934	0.000338455	0.000309465	0.000450282	0.000319693	0.000376483	0.000290358	0.000388147	0.000373398	0.00037099	0.000312536	0.000390342	0.000341129	0.000378644	0.000128886	0.00036195	0.000300468	0.00038543	0.000469529	0.000239259	0.000341658	0.000356881	0.000330398	0.000392607	0.00031901	0.000382893	0.000342062	0.000307951	0.000367603	0.000362607	0.00032788	0.000368846	0.000280378	0.000362262	0.000295866	0.000335524	0.000352605	0.000327623	0.000350926	0.000321848	0.000288712	0.000377039	0.000322167	0.000382217	0.000327264
K00700	0.000613525	0.000633854	0.000557602	0.000637385	0.000534926	0.000605659	0.00055956	0.000730951	0.000676738	0.000661029	0.000555982	0.000551825	0.000554671	0.000751714	0.000571453	0.000780637	0.000557987	0.000742525	0.00143555	0.000642432	0.000600982	0.000665184	0.00106162	0.000672901	0.000560084	0.000594746	0.00058437	0.000715808	0.000560556	0.000654545	0.000559187	0.00059364	0.000614105	0.000546132	0.000580916	0.000627707	0.000706647	0.00067427	0.000667555	0.000584585	0.000573971	0.000546356	0.000659374	0.000597403	0.000558493	0.000687319	0.000547248	0.000733479	0.000622972
K00701	2.97e-05	5.78e-05	1.89e-05	3.47e-05	1.78e-05	2.37e-05	2.51e-05	2.38e-05	3.86e-05	8.76e-05	9.46e-06	2.41e-06	4.04e-06	0.000126445	3.35e-05	0.000140252	2.62e-05	0.00011751	4.17e-06	3.67e-05	3.31e-05	4.54e-05	0.000155414	2.6e-05	2.08e-05	4.08e-05	5.09e-06	9.32e-05	1.84e-05	5.53e-05	1.18e-05	2.82e-05	1.5e-05	1.28e-05	1.67e-05	5.17e-05	2.45e-05	8.95e-05	1.32e-05	3.53e-05	1.02e-05	2.44e-05	4.49e-05	2.1e-05	8.16e-06	8.41e-05	1.31e-05	0.000121352	3.55e-05
K00703	0.000311003	0.0002946	0.000345676	0.000270821	0.000323892	0.000295319	0.000323448	0.000180871	0.000372701	0.000290303	0.000286464	0.000208015	0.000265802	0.000347841	0.000290806	0.000342895	0.000279959	0.000324426	0.000644493	0.000272145	0.000352051	0.000261746	0.000429539	0.000361264	0.000273622	0.000290956	0.000327476	0.000293589	0.000223756	0.000257004	0.000272333	0.00029843	0.000325044	0.000287875	0.000294486	0.000257514	0.000451228	0.000313433	0.000318602	0.000306163	0.000301115	0.000308737	0.000317647	0.000281769	0.00029388	0.000314556	0.000302414	0.000340015	0.00035118
K00705	0.000419078	0.000375618	0.000441535	0.000382507	0.000432772	0.000352821	0.000424169	0.000449612	0.000470144	0.000354706	0.000370267	0.000288564	0.000299563	0.000418306	0.000421679	0.000405369	0.000349808	0.000401472	0.000754345	0.000377277	0.00046299	0.000400172	0.000673031	0.000492943	0.000317467	0.000336522	0.000357276	0.000347931	0.000401329	0.000324788	0.000339243	0.000381112	0.000376883	0.00030261	0.000366785	0.000347269	0.000407092	0.000402146	0.000422918	0.000413278	0.000361194	0.000332366	0.000395657	0.000382167	0.000382004	0.000382001	0.000358888	0.00039928	0.000418304
K00712	3.94e-05	6.99e-06	3.93e-05	1.37e-05	2.82e-05	0.000107014	4.24e-05	5.97e-06	3.36e-05	9.18e-06	4.91e-06	9.66e-06	4.26e-06	1.93e-05	2.53e-05	2.64e-06	1.35e-05	3.4e-06	0.000189995	2.49e-05	3.01e-05	4.98e-06	0.000164645	0.000327213	1.68e-05	3.05e-05	2.97e-05	4.24e-06	5.14e-05	7.52e-06	6.34e-06	2.42e-06	7.53e-06	6.7e-06	8.44e-06	1.15e-05	1.15e-05	1.13e-05	0.000110722	2.17e-05	1.36e-05	1.02e-05	3.6e-06	4.57e-06	5.12e-06	1.42e-05	1.48e-05	5.1e-06	2.48e-05
K00713	7.72e-07	4.79e-06	1.26e-06	4.25e-06	2.25e-06	8.61e-07	1.58e-06	4.28e-07	4.16e-07	1.74e-06	6.96e-06	8.37e-07	1.95e-06	3.29e-06	3.4e-07	1.47e-06	2.05e-06	2.75e-06	3.62e-06	3.15e-06	1.29e-06	3.79e-06	8.02e-08	1.46e-07	1.56e-06	4.34e-06	7.91e-06	9.22e-08	2.34e-06	1.87e-07	2.52e-06	5.87e-06	2.26e-06	1.91e-06	3.03e-06	6.3e-07	2.06e-06	9.03e-06	1.24e-06	8.8e-07	2.64e-06	4.46e-06	1.66e-06	5.66e-06	6.53e-06	2.27e-06	3.35e-06	2.41e-06	9.88e-07
K00720	9.81e-05	6.67e-05	0.000157973	6.27e-05	0.000182911	4.69e-05	0.000142753	4.37e-05	0.000137962	7.09e-05	6.17e-05	5.27e-05	5.8e-05	7.57e-05	0.000119836	7.91e-05	0.000113773	7.48e-05	1.95e-05	5.16e-05	0.000169584	5.06e-05	4.07e-06	2.32e-05	6.31e-05	6.63e-05	5.27e-05	7.06e-05	3.61e-05	6.3e-05	6.6e-05	6.71e-05	8.24e-05	6.49e-05	6.96e-05	6.72e-05	5.89e-05	6.22e-05	3.01e-05	0.000117139	7.19e-05	5.76e-05	8.39e-05	6.62e-05	6.86e-05	6.84e-05	8.7e-05	9e-05	5.82e-05
K00721	0.000667587	0.000597316	0.000755504	0.000579461	0.000686015	0.00066532	0.000710361	0.000634313	0.00078106	0.000674099	0.000520256	0.000564151	0.000657931	0.000726175	0.000660205	0.000759102	0.00065309	0.000712228	0.000343012	0.000601634	0.000755691	0.000618936	0.000844127	0.000722748	0.000636668	0.000645509	0.00056866	0.000716443	0.000498538	0.000673459	0.00058592	0.000562105	0.00060956	0.000622401	0.000563448	0.000638296	0.000736958	0.000594529	0.000632647	0.000679674	0.000573491	0.000597031	0.000630492	0.000530488	0.000521862	0.000715388	0.000598524	0.000739511	0.000612004
K00729	1.1e-05	5.38e-06	1.24e-05	6.99e-06	5.75e-06	2.79e-06	8.56e-06	1.04e-05	1.91e-05	4.53e-06	5.27e-06	3.73e-06	4.15e-06	3.68e-06	6.91e-06	3.07e-06	3.84e-06	3.92e-06	1.49e-06	3.25e-06	9.62e-06	7.28e-06	4.59e-07	3.82e-06	4.12e-06	3.67e-06	4.62e-06	3.24e-06	3.17e-06	4.07e-06	5.46e-06	5.37e-06	4.66e-06	4.43e-06	6.09e-06	5.3e-06	6.3e-06	2.79e-06	6.52e-06	1.09e-05	5.85e-06	5.65e-06	7.27e-06	5.99e-06	6.26e-06	4.85e-06	7.12e-06	3.32e-06	7.01e-06
K00737	3.32e-06	1.13e-05	4.3e-06	1.21e-05	1e-05	3.82e-06	5.49e-06	3.93e-06	2.18e-06	5.42e-06	1.45e-05	1.29e-05	5.91e-06	4.79e-06	5.22e-06	3.84e-06	6.8e-06	4.9e-06	1.14e-06	4.22e-06	6.1e-06	5.12e-06	2.25e-07	1.62e-06	1.45e-05	2.83e-06	9.88e-06	2.7e-06	7.33e-06	3.2e-06	1.45e-05	1.35e-05	1.12e-05	8.37e-06	1.54e-05	6.91e-06	8.54e-06	3.68e-06	6.55e-06	4.17e-06	1.17e-05	1.07e-05	1.25e-05	1.39e-05	2.02e-05	4.31e-06	1.61e-05	4.52e-06	5.46e-06
K00748	0.000292335	0.000383155	0.000304646	0.000325836	0.000322652	0.000267864	0.000293335	0.000175633	0.000356518	0.000380965	0.000363334	0.000285857	0.000322812	0.000439056	0.000284638	0.000451171	0.000369269	0.000426336	0.000104432	0.000319556	0.000358927	0.000304348	0.000118825	0.000134245	0.000339784	0.000361591	0.000349507	0.000368292	0.000238506	0.000307841	0.000328574	0.00037149	0.000299711	0.000319391	0.000328857	0.00033639	0.000367636	0.000373422	0.000233683	0.000293906	0.000310797	0.000340131	0.000359964	0.000341791	0.000362888	0.000391885	0.00033729	0.000444191	0.000245467
K00752	1.6e-05	5.61e-06	1.87e-05	1.22e-05	1.72e-05	1.89e-05	2.03e-05	2.41e-05	6.34e-06	1.28e-05	4.96e-06	2e-05	5.51e-06	4.53e-06	2.52e-05	4.31e-06	2.9e-06	5.01e-06	3.34e-05	1.74e-05	6.68e-06	1.34e-05	2.27e-05	6.34e-05	8.84e-06	1.3e-05	1.98e-05	1.09e-05	3.27e-05	1.43e-05	1.45e-05	2.72e-06	1.46e-05	1.8e-05	9.93e-06	7.71e-06	7.24e-06	1.53e-05	3.21e-05	2.45e-05	6.89e-06	1.85e-05	9.42e-06	5.92e-06	1.52e-06	8.44e-06	1.3e-05	3.51e-06	3.09e-05
K00754	0.000499893	0.000427263	0.000570298	0.000458324	0.000557887	0.000667447	0.000504666	0.000354112	0.000579386	0.000368698	0.000511075	0.000456352	0.00058998	0.000352322	0.000465738	0.000323222	0.000534848	0.000341458	0.000445504	0.000428144	0.000567153	0.000363511	0.00137388	0.000774944	0.000566212	0.000425628	0.000514944	0.000381882	0.000454992	0.000439875	0.000547131	0.000491536	0.000531867	0.000512203	0.00055988	0.000455843	0.000517391	0.000303928	0.000515369	0.000460177	0.000541795	0.000507333	0.000530284	0.000514627	0.000564249	0.000405655	0.000584936	0.000359779	0.00038174
K00756	0.000119026	3.69e-05	0.000155401	6.49e-05	0.000140976	0.000184381	0.000137213	0.000126789	0.000120641	3.23e-05	5.28e-05	6.7e-05	5.17e-05	4e-05	0.000110807	1.94e-05	9.68e-05	2.93e-05	0.000651668	8.28e-05	0.000137652	8.33e-05	0.000582571	0.000413325	6.67e-05	8.11e-05	6.57e-05	3.97e-05	0.00011647	7.45e-05	5.7e-05	4.21e-05	9.42e-05	4.76e-05	7.05e-05	5.87e-05	0.00016221	6.14e-05	0.000206323	0.000109039	6.92e-05	3.75e-05	6.68e-05	5.46e-05	4.4e-05	4.09e-05	8.38e-05	2.69e-05	0.000142364
K00757	4.33e-05	3.42e-05	4.16e-05	3.47e-05	4.63e-05	3.73e-05	5.24e-05	2.02e-05	5.48e-05	1.95e-05	5.79e-05	1.44e-05	2.64e-05	2.96e-05	3.99e-05	1.41e-05	2.72e-05	2.01e-05	6.07e-05	3.42e-05	6.18e-05	4.58e-05	3.79e-05	8.67e-05	2.88e-05	4.58e-05	8.86e-05	1.52e-05	4.39e-05	1.1e-05	3.53e-05	4.91e-05	3.88e-05	5.21e-05	3.75e-05	1.39e-05	3.16e-05	5.75e-05	4.82e-05	4.11e-05	3.03e-05	7.8e-05	2.95e-05	4.46e-05	5.41e-05	3e-05	5.34e-05	2.21e-05	4.37e-05
K00758	0.000151184	0.000146856	0.000162226	0.000179568	0.000165895	0.000198096	0.000155799	0.000274882	0.00014083	0.000129899	0.000171694	0.000208482	0.000196027	0.000106555	0.00015323	9.47e-05	0.000180201	0.000118776	0.000370259	0.000188834	0.000144987	0.000210591	0.000219502	0.000227309	0.000173964	0.000193194	0.000178744	0.000145294	0.000180389	0.000186646	0.000173471	0.000157004	0.000175294	0.000164656	0.000160817	0.000167811	0.000223598	0.000159252	0.000216209	0.000150684	0.000168158	0.000133145	0.000147316	0.000173951	0.000155379	0.000140899	0.000151175	0.000107451	0.000170584
K00759	0.000174894	0.000159945	0.00017625	0.00017002	0.000172516	0.000181274	0.000166247	0.000193335	0.000173718	0.000159452	0.000164492	0.000167131	0.000165063	0.000164508	0.000169597	0.000159072	0.000164882	0.000161423	0.000290935	0.000177097	0.000169263	0.000178431	0.000101658	0.00026259	0.000170487	0.000169989	0.000168341	0.000160579	0.000177428	0.000165061	0.000166918	0.000164106	0.000187089	0.000163281	0.000173858	0.000168249	0.000210684	0.000161335	0.000211069	0.000166991	0.000166761	0.000155453	0.000177431	0.000168205	0.00016203	0.000165104	0.000161704	0.000159452	0.000183355
K00760	0.00020096	0.000157647	0.000182936	0.000175155	0.000188789	0.000177877	0.00020133	0.000226324	0.000229817	0.000178138	0.000132864	0.000159212	0.000112828	0.000204671	0.000191855	0.000209803	0.000154606	0.000199797	0.000309325	0.000178753	0.000216355	0.000199934	0.000296615	0.000318171	0.000146623	0.000170841	0.000146015	0.000209557	0.000178162	0.000193211	0.000144391	0.000139036	0.000152662	0.000146247	0.000146513	0.00016748	0.000170667	0.000200937	0.00021204	0.000192807	0.000132961	0.000161705	0.000177431	0.000147421	0.000126701	0.000182354	0.000157563	0.000194591	0.000192676
K00761	0.000143349	0.00017121	0.000142183	0.000168759	0.000140313	0.000180858	0.000138687	0.000202895	0.000128183	0.000165687	0.00016159	0.000161755	0.000134813	0.000194332	0.000137232	0.000192277	0.000148083	0.000184639	0.0002933	0.000177616	0.000146585	0.000194836	0.000316863	0.000278403	0.000158581	0.000165917	0.000167536	0.000174278	0.000207812	0.00015816	0.000158301	0.000160999	0.000163383	0.000153606	0.000161425	0.000158256	0.000205216	0.000178909	0.000184732	0.000135459	0.000153611	0.000155026	0.000164906	0.000165079	0.000157774	0.000177524	0.000154936	0.000182125	0.000167309
K00762	0.000273998	0.000280859	0.000247768	0.000293405	0.000252144	0.000293571	0.00025803	0.000305615	0.000292495	0.000278464	0.000271799	0.000288728	0.000229998	0.000290812	0.000253442	0.00029724	0.000261118	0.000293073	0.000408056	0.000280288	0.000291958	0.000295018	0.000487249	0.000368832	0.000253227	0.000272657	0.000263748	0.000284696	0.000256785	0.000282625	0.000270964	0.00027028	0.000266423	0.000262246	0.000274079	0.00027235	0.000268286	0.000273827	0.000287155	0.00025353	0.000261366	0.000263399	0.000296286	0.000274891	0.000268066	0.000276564	0.000268592	0.000286121	0.000247111
K00763	0.000462507	0.000446102	0.000394132	0.0004571	0.000394174	0.000468386	0.000439975	0.000553237	0.00049733	0.000488494	0.000354905	0.000446102	0.000295366	0.000559572	0.000430961	0.000582387	0.000364386	0.000546088	0.000874277	0.000455117	0.000489544	0.00050408	0.000731454	0.000766081	0.000378934	0.000436936	0.00037182	0.000543147	0.000425918	0.00048745	0.000394468	0.000381219	0.00043048	0.000384557	0.000404133	0.000446243	0.000338921	0.000504734	0.000490594	0.000426983	0.000386896	0.00038667	0.000484523	0.000398527	0.000347489	0.000492043	0.000392496	0.000539823	0.00043602
K00764	0.000553108	0.000534545	0.000521602	0.000556502	0.000530352	0.000616934	0.000538363	0.000596802	0.000588662	0.000552583	0.000524328	0.000585131	0.00051632	0.000564949	0.000525234	0.000572267	0.000541483	0.000565199	0.000667453	0.000569807	0.000574707	0.000572966	0.000734319	0.000742254	0.000549192	0.000574813	0.000552808	0.000587577	0.000556769	0.000580687	0.000535847	0.000527229	0.000542499	0.000562449	0.000524837	0.000568216	0.00053067	0.000525721	0.00058289	0.000526932	0.000511214	0.000539493	0.000560832	0.000523342	0.000510728	0.000563855	0.000528043	0.000563464	0.000495606
K00765	0.00025042	0.000287893	0.000252124	0.000272587	0.000250707	0.000253574	0.000252253	0.000280517	0.000259004	0.000303873	0.000255983	0.000250036	0.000250379	0.000334006	0.000244717	0.000345497	0.000262763	0.000329585	0.000140799	0.000272623	0.000263218	0.000288684	0.000364465	0.000222634	0.000253793	0.000280234	0.000261932	0.000308026	0.000238504	0.000282027	0.00024987	0.00026866	0.000262883	0.000258866	0.000256399	0.00027897	0.000288694	0.000308038	0.000232262	0.000250609	0.000253144	0.000265369	0.000277063	0.000263517	0.000251774	0.000307248	0.00024914	0.000333767	0.000248355
K00766	0.00039793	0.000389997	0.000375887	0.000382742	0.000372499	0.000372277	0.000377799	0.000371532	0.000417143	0.000390188	0.000375158	0.00036271	0.000349858	0.000417809	0.000362986	0.000421487	0.000362958	0.00041119	0.00024659	0.000371309	0.000393829	0.000372963	0.000521255	0.000410798	0.000365053	0.000370804	0.000364457	0.000387211	0.000349067	0.000378306	0.000370424	0.000385747	0.000371121	0.000351392	0.000377176	0.000374586	0.000379695	0.000385185	0.000350964	0.00037722	0.000367618	0.000366066	0.000390213	0.000379454	0.000379039	0.000397278	0.000370907	0.000413616	0.00036633
K00767	0.000300871	0.000311053	0.000291403	0.0003034	0.000307935	0.000242355	0.000296052	0.00026913	0.000339812	0.000303143	0.000302116	0.000263243	0.000229538	0.000331957	0.000289205	0.000340303	0.000265614	0.000329533	0.000156088	0.000259245	0.00033091	0.000289195	0.000326175	0.000246475	0.000258333	0.000264825	0.000262881	0.000293887	0.000265775	0.000272937	0.000278664	0.00030548	0.000272035	0.000269308	0.000291997	0.000273788	0.00029762	0.000301471	0.000254607	0.000290316	0.000276284	0.00029456	0.000310253	0.000300439	0.000307819	0.000298608	0.00030162	0.000329181	0.000269021
K00768	0.000234558	0.000222983	0.000218381	0.000219197	0.000206805	0.000207855	0.000206935	0.000268478	0.000236809	0.000212021	0.000229311	0.000252488	0.000270348	0.000196225	0.000211153	0.000194645	0.000231816	0.000202743	7.17e-05	0.000224778	0.000218603	0.000233525	3.19e-05	0.000109287	0.000247527	0.000234361	0.000225951	0.00021681	0.000205213	0.000230062	0.000234108	0.00022711	0.000249353	0.000224074	0.000240589	0.000251076	0.00029024	0.000189656	0.000225792	0.000210289	0.00025643	0.000211489	0.000227842	0.000231452	0.000226959	0.000221283	0.000224245	0.000202809	0.000217824
K00769	2.13e-05	2.45e-05	2.17e-05	2.45e-05	1.81e-05	6.58e-05	2.04e-05	4.24e-05	1.44e-05	2.66e-05	3.15e-05	5.66e-05	9.03e-05	1.45e-05	2e-05	8.85e-06	6.22e-05	1.67e-05	1.64e-05	5.52e-05	2.09e-05	3.93e-05	3.28e-06	2.24e-05	6.19e-05	6.09e-05	5.8e-05	2.91e-05	1.83e-05	4.67e-05	3.73e-05	3.07e-05	4.43e-05	4.79e-05	2.67e-05	4.56e-05	2.37e-05	3.22e-05	4.19e-05	2.03e-05	3.61e-05	2.97e-05	2.09e-05	2.73e-05	2.53e-05	3.5e-05	2.34e-05	1.93e-05	8.93e-06
K00772	0.000143664	0.000119306	0.000151763	0.000104833	0.000143952	8.46e-05	0.000146004	0.000124369	0.000170649	0.000160738	8.23e-05	7.37e-05	8.22e-05	0.00017832	0.000171697	0.000194566	0.000126288	0.000174637	2.35e-05	0.000105197	0.000175604	0.000115199	0.000167974	5.74e-05	9.37e-05	0.000119353	6.82e-05	0.000154183	0.000100347	0.000126469	8.98e-05	0.000101095	0.000107035	9.75e-05	9.28e-05	0.000125602	8.38e-05	0.000144628	0.00010303	0.000163127	9.08e-05	0.000104983	0.00012344	8.97e-05	8.2e-05	0.000148114	9.98e-05	0.000182043	0.000139513
K00773	0.000371653	0.000373736	0.000391629	0.000357038	0.000382402	0.000406038	0.00036967	0.000288189	0.000409333	0.000384383	0.000379488	0.000354051	0.000390796	0.000404585	0.000359764	0.000396589	0.000422632	0.000389882	0.000461379	0.0003809	0.000400632	0.000354274	0.000181853	0.00045147	0.000397	0.000413755	0.000389583	0.000376464	0.000349287	0.000375107	0.000371652	0.000379068	0.000362978	0.000377454	0.000370166	0.000393839	0.000475232	0.000363473	0.00041132	0.000368176	0.000357547	0.00038203	0.00037973	0.000360827	0.000372729	0.000393911	0.00037931	0.000400344	0.000361639
K00776	4.79e-07	0	3.02e-07	1.63e-07	5.85e-07	0	8.06e-07	6.31e-06	5.64e-07	0	2.06e-08	4.09e-07	6.89e-08	3.89e-07	5.02e-07	1.36e-07	6.14e-07	0	6.14e-07	1.27e-07	1.11e-06	3.01e-06	0	4.8e-08	0	1.02e-07	0	4.4e-07	0	1.29e-06	8.86e-08	5.09e-08	1.47e-07	5.79e-08	5.6e-08	2.38e-06	0	0	7.15e-07	7.35e-07	0	0	0	2.74e-08	0	4.6e-07	2.26e-07	0	8.92e-07
K00777	2.18e-05	2.03e-05	2.13e-05	2.44e-05	1.9e-05	2.73e-05	1.57e-05	1.69e-05	1.96e-05	1.54e-05	2.92e-05	2.68e-05	4.02e-05	9.05e-06	2.13e-05	8.26e-06	2.8e-05	1.2e-05	7.03e-06	2.41e-05	2.28e-05	1.7e-05	1.56e-06	1.06e-05	3.17e-05	2.23e-05	2.63e-05	1.67e-05	2.31e-05	2.12e-05	2.91e-05	2.73e-05	2.68e-05	2.71e-05	2.82e-05	2.42e-05	2.01e-05	8.65e-06	2.04e-05	1.89e-05	2.7e-05	2.21e-05	2.42e-05	2.76e-05	3.05e-05	1.75e-05	2.47e-05	1.1e-05	1.33e-05
K00782	0.000109154	9.44e-05	0.000137089	0.000109145	0.000138794	6.86e-05	0.000129701	0.000118928	9.66e-05	7.87e-05	0.000119341	0.000101083	6.08e-05	7.03e-05	0.000121106	6.55e-05	7.4e-05	6.83e-05	8.59e-05	7.96e-05	0.000135403	0.000106147	2.45e-05	7.5e-05	8.01e-05	8.01e-05	0.000134	7.6e-05	0.000121194	7.93e-05	0.000110495	0.000112289	0.000132845	0.000122913	0.000121397	7.47e-05	9.31e-05	9.32e-05	9.19e-05	0.000117378	0.000114984	0.000127904	0.000116746	0.000123126	0.000129708	7.23e-05	0.000139507	6.98e-05	0.000135096
K00783	0.000128026	0.000159964	0.000121127	0.000142691	0.000129702	0.000158554	0.000126673	7.86e-05	0.000135321	0.000159946	0.00015382	0.000126157	0.000146066	0.000180637	0.000117245	0.000177813	0.000159826	0.000170983	0.000241041	0.000147294	0.000141788	0.000128141	8.02e-05	0.000183122	0.000156012	0.000158927	0.000154022	0.000153993	0.000118317	0.000143011	0.00014711	0.000156141	0.000143472	0.000142573	0.000151586	0.000152035	0.000144719	0.000156167	0.000138963	0.00012061	0.000145718	0.000145808	0.000158611	0.000147813	0.000153877	0.000162606	0.000150081	0.000177045	0.000120814
K00784	0.000117653	6.12e-05	0.000151996	7.57e-05	0.000127983	0.000206338	0.000143237	0.000133774	0.000119291	6.42e-05	8.02e-05	8.55e-05	0.000102145	5.36e-05	0.000133961	2.88e-05	8.42e-05	3.95e-05	0.000182412	0.000101828	0.000107453	0.000106661	0.000664915	0.000368545	9.74e-05	0.000102209	0.000136398	5.93e-05	0.000182272	7.59e-05	9.23e-05	7.07e-05	0.000105487	0.000114607	9.01e-05	7.9e-05	0.00018606	9e-05	0.000201483	0.000133474	8.67e-05	0.000123183	6.76e-05	7.74e-05	7.74e-05	7.37e-05	0.000109458	4.24e-05	0.000175916
K00785	5.5e-07	8.17e-07	5.39e-07	6.49e-07	5.25e-07	4.37e-07	2.66e-07	1.39e-07	7.03e-08	3.64e-07	2.03e-06	1.66e-06	4.75e-07	5.43e-07	4.95e-08	8.35e-07	4.59e-06	6.11e-07	1.8e-05	9.03e-06	2.21e-07	1.31e-06	2.46e-08	2.62e-07	5.66e-07	1.06e-06	7.25e-06	2.26e-08	2.42e-06	5.69e-08	4.31e-07	1.3e-06	4.02e-07	7.04e-07	8.43e-07	6.85e-07	1.36e-06	1.59e-06	3.2e-06	2.11e-07	1.04e-06	1.42e-06	2.63e-07	1.14e-06	1.44e-06	4.89e-07	1.62e-06	4.33e-07	1.7e-07
K00786	8.22e-05	8.02e-05	9.23e-05	9.06e-05	9.83e-05	0.000122509	9.31e-05	5.14e-05	0.000104576	5.1e-05	0.000100238	9.15e-05	7.93e-05	5.18e-05	6.91e-05	4.06e-05	7.53e-05	4.7e-05	0.000130554	6.8e-05	9.71e-05	5.98e-05	0.000217397	0.000221608	9.77e-05	6.04e-05	9.91e-05	5.38e-05	0.000103663	9.15e-05	0.000100461	9.04e-05	8.36e-05	8.34e-05	0.00010356	6.41e-05	6.95e-05	6.51e-05	9.86e-05	7.29e-05	9.43e-05	8.46e-05	9.33e-05	9.8e-05	0.000113077	5.71e-05	0.00010764	4.55e-05	6.53e-05
K00788	0.000315118	0.000284198	0.000314886	0.000282399	0.000308823	0.000389231	0.000315795	0.000282255	0.000329529	0.000309117	0.000279897	0.000337266	0.000373929	0.000287035	0.000305588	0.000289142	0.000341511	0.000289686	0.000297582	0.000319957	0.00031083	0.000287205	0.00045086	0.000334451	0.00034115	0.000336636	0.000325107	0.000311728	0.000268568	0.000334176	0.000306868	0.000285652	0.000315777	0.000341257	0.000292636	0.000333477	0.000307232	0.000267294	0.000328238	0.000307691	0.000306969	0.000299216	0.000295622	0.000276617	0.000273702	0.000312502	0.000295437	0.000301449	0.000275581
K00789	0.000492765	0.000469201	0.000478247	0.000490292	0.000485513	0.000519699	0.000495348	0.000500147	0.000534317	0.000493162	0.000457597	0.000490262	0.000432503	0.000493278	0.000485526	0.000496734	0.000480654	0.000490947	0.000751243	0.0004874	0.00051916	0.00049984	0.000560988	0.000656539	0.000467627	0.000499659	0.00047687	0.000502333	0.000452215	0.00049859	0.000477476	0.000459404	0.000471701	0.000490378	0.000471018	0.000489414	0.000475168	0.000472363	0.000532956	0.000486735	0.000451478	0.000492774	0.000501855	0.000460167	0.000452055	0.00048738	0.000476042	0.000489747	0.000468319
K00790	0.00055664	0.000523711	0.00051724	0.000548574	0.000530748	0.000642775	0.000537696	0.000536225	0.000587903	0.000538452	0.000512086	0.000522966	0.000452753	0.000567005	0.000516792	0.000554368	0.000510944	0.000548176	0.000835569	0.000532033	0.000556165	0.000536013	0.000755822	0.000976493	0.000512398	0.000525394	0.000522866	0.000536828	0.000539611	0.000540579	0.000509805	0.000514554	0.000498597	0.000510944	0.000516529	0.000533356	0.000526574	0.000517743	0.000665883	0.000518544	0.000489704	0.000522721	0.00054139	0.000515667	0.000512936	0.000531201	0.000521088	0.000542447	0.000494575
K00791	0.000361109	0.000352162	0.000339383	0.000360293	0.000339644	0.000389362	0.000353217	0.000359401	0.000385996	0.000368795	0.000334787	0.000362697	0.000314291	0.000385116	0.000335454	0.000393395	0.000349589	0.000380803	0.000524112	0.000359594	0.000378554	0.000367098	0.00047805	0.000480671	0.000345603	0.000371511	0.000351624	0.00039361	0.000321285	0.000377508	0.000346582	0.000340188	0.000351197	0.000357788	0.00034474	0.000364255	0.000346536	0.00034894	0.000376202	0.000343235	0.000337468	0.000351306	0.000371367	0.000338328	0.000330111	0.000371152	0.000346677	0.000382828	0.000333151
K00793	0.000234303	0.000242132	0.000219139	0.00024145	0.000227345	0.00021398	0.000224206	0.000238123	0.000257337	0.000247211	0.000232343	0.000230026	0.000193077	0.000260252	0.000220682	0.000268931	0.000219896	0.000261648	0.000252912	0.000225955	0.000244307	0.000236665	0.000301629	0.00021547	0.000218488	0.000235374	0.000217552	0.00025303	0.000200479	0.000240076	0.000224718	0.000235946	0.000224651	0.000216548	0.000229058	0.000239093	0.000246202	0.000241156	0.000217824	0.000224357	0.000219539	0.000225651	0.000249249	0.000233512	0.000229209	0.000244885	0.000225667	0.000259813	0.000215472
K00794	0.000215286	0.000222043	0.000217342	0.000225451	0.000226212	0.000232292	0.000213614	0.000204858	0.000229913	0.000221209	0.000226562	0.000237451	0.000244857	0.000215359	0.000213395	0.000220105	0.000242884	0.000221731	0.000236521	0.000230503	0.000226102	0.000211385	0.000232216	0.000189882	0.000237176	0.000231435	0.000221879	0.000223909	0.000200448	0.000228421	0.000228136	0.000226107	0.000221774	0.000227265	0.00022529	0.00022907	0.000224781	0.000206395	0.000211208	0.00021067	0.000218294	0.000217827	0.000228323	0.000223379	0.000224725	0.000222906	0.00021987	0.000222689	0.000186218
K00795	0.000266546	0.000312368	0.000249186	0.000280464	0.000259796	0.000274607	0.000245508	0.000170278	0.000297782	0.000323653	0.000297176	0.000263357	0.000301424	0.000340458	0.000264079	0.000346803	0.000316248	0.000337172	0.00024906	0.000287357	0.000279515	0.000247851	0.000122616	0.000175261	0.000302584	0.000297761	0.00026916	0.000298461	0.000211932	0.000289326	0.000280277	0.000308617	0.000255853	0.000270824	0.000277285	0.000304427	0.000280594	0.000304679	0.000248843	0.000265152	0.000265538	0.000273092	0.000297365	0.000285808	0.000299417	0.000311372	0.000268944	0.000344598	0.000219163
K00796	0.000335918	0.000312586	0.000305223	0.000344665	0.000310304	0.000315674	0.000330137	0.000468518	0.00033541	0.000344532	0.000286015	0.000353852	0.000250076	0.000344404	0.000343818	0.000359663	0.000294331	0.000351818	0.000260831	0.000343981	0.000353364	0.000386074	0.000400453	0.000432112	0.000283714	0.000334462	0.000295368	0.000365448	0.000346747	0.000356673	0.000302748	0.00029142	0.000317611	0.00032309	0.000292876	0.000324572	0.000245928	0.000344727	0.000353549	0.000335257	0.000285959	0.000321928	0.00032953	0.000300062	0.000268697	0.000336603	0.000295656	0.000340883	0.000322473
K00797	0.000255796	0.00035115	0.000271201	0.000310244	0.000279529	0.000138727	0.000250156	0.000214325	0.000282295	0.000313468	0.000330184	0.000182183	0.000170611	0.000384156	0.000243176	0.000392863	0.000245021	0.000369581	0.000141921	0.000211974	0.000288901	0.000271963	7.68e-05	0.000125337	0.00022746	0.000226024	0.000222679	0.000279582	0.000234002	0.000231935	0.000284282	0.000333734	0.000258194	0.000229573	0.000325671	0.000255529	0.000376251	0.000324678	0.000172172	0.000253707	0.000301428	0.000280729	0.000334695	0.000326192	0.0003553	0.000306393	0.000309899	0.000368232	0.000294958
K00798	0.000263801	0.000261987	0.000265382	0.000248347	0.000255614	0.000252361	0.000240223	0.000267783	0.000275772	0.000253098	0.000269147	0.000266156	0.000309702	0.000249044	0.000253978	0.00024897	0.000280432	0.000250365	9.24e-05	0.000253187	0.000258567	0.000254182	0.000196316	0.000170146	0.000290477	0.000265123	0.000250569	0.000248396	0.00024791	0.000252274	0.000275089	0.000267828	0.000285903	0.000261971	0.000283473	0.000275575	0.000370474	0.000230657	0.000247549	0.000251954	0.000277449	0.00025928	0.000278698	0.000267158	0.000268107	0.000263287	0.000270787	0.000253969	0.000267722
K00799	0.000921449	0.00137373	0.00084121	0.00120348	0.000878359	0.00148851	0.000824793	0.000767663	0.000808073	0.00137311	0.00134542	0.00150444	0.00197073	0.00128538	0.000863013	0.00130758	0.00165062	0.00132005	0.000337458	0.0014283	0.000840113	0.00105994	0.000170226	0.000576158	0.00167329	0.00148679	0.00133574	0.00139504	0.000913066	0.00146329	0.00146316	0.00136268	0.00131098	0.0014187	0.00136051	0.0015186	0.001063	0.00114916	0.000980973	0.000901913	0.00148034	0.00119038	0.00125793	0.00130802	0.00134514	0.00142131	0.00121908	0.00136931	0.000759316
K00800	0.0005381	0.000576078	0.000505125	0.000588668	0.000525948	0.000527644	0.000510314	0.000532383	0.00057477	0.000563083	0.000569025	0.000555308	0.00045111	0.000589693	0.000494208	0.000599625	0.000508811	0.00058856	0.000400759	0.000530117	0.000546845	0.000558807	0.000546601	0.0006296	0.000518049	0.000535959	0.00052914	0.000572378	0.000508274	0.000547536	0.000558989	0.000568721	0.000533876	0.000536229	0.000567774	0.000547202	0.000587952	0.000535397	0.000541506	0.000504241	0.000543867	0.000546477	0.000593237	0.000573712	0.000578154	0.000559995	0.000549173	0.000581979	0.000486796
K00801	4.7e-05	4.57e-05	6.29e-05	5.1e-05	5.59e-05	6.35e-06	3.77e-05	5.9e-06	7.17e-05	2.28e-05	6.43e-05	1.87e-05	1.77e-05	2.67e-05	3.82e-05	2.39e-05	2.17e-05	2.65e-05	1.72e-05	1.46e-05	3.99e-05	2.84e-05	2.67e-06	6.29e-06	2.52e-05	6.53e-06	3.31e-05	1.25e-05	3.54e-05	1.13e-05	4.79e-05	5.85e-05	3.31e-05	3.85e-05	6.28e-05	1.99e-05	0.000133892	2e-05	3.63e-05	4.54e-05	4.33e-05	5.66e-05	5.13e-05	6.15e-05	7.69e-05	1.91e-05	5.46e-05	2.37e-05	4.58e-05
K00802	1.48e-06	5.82e-08	5.54e-07	8.97e-09	8.13e-07	3.15e-08	1.01e-06	0	2.53e-06	7.44e-08	3.92e-08	0	0	2.25e-08	1.33e-06	6.7e-09	1.47e-06	5.75e-09	7.07e-08	1.1e-08	2.06e-06	1.28e-08	1.02e-08	5.01e-08	5.74e-07	2.81e-07	1.41e-07	7.23e-09	2.45e-07	8.46e-08	9.34e-08	1.4e-08	1.58e-07	4.22e-08	2.87e-07	1.77e-07	3.69e-08	9.44e-08	7.03e-07	1.02e-06	9.62e-08	5.43e-07	6.48e-07	2.83e-08	6.48e-08	1.04e-07	6.57e-07	4.13e-08	6.16e-07
K00803	0.000241027	0.000104254	0.000196692	0.000122149	0.000210499	0.000118928	0.000241352	0.000280234	0.000221447	0.000133138	0.000128215	0.00017832	0.000164459	5.26e-05	0.000297805	5.11e-05	0.000122794	6.62e-05	5.75e-05	0.000145762	0.000195094	0.000170966	3.98e-05	7.9e-05	0.00013358	0.000111925	0.000144966	9.75e-05	0.000254607	0.000129036	0.000156932	0.00012208	0.000176926	0.000188392	0.000154149	0.000136834	9.56e-05	0.000114075	0.000197487	0.000272201	0.000159893	0.000206064	0.000127784	0.000129212	0.000130902	0.000101761	0.000179737	5.99e-05	0.000297194
K00805	0.000128348	4.61e-05	0.00012087	0.000108609	0.000103729	0.000133941	0.000130338	0.000284519	0.000134187	5.67e-05	4.03e-05	0.000148435	2.35e-05	3.42e-05	0.000117973	3.64e-05	3.98e-05	4.47e-05	0.000210217	0.000101837	0.000103619	0.000154006	0.000249496	0.000370656	5.14e-05	6.93e-05	6.19e-05	8.91e-05	0.000159041	0.000122653	6.96e-05	3.39e-05	7.58e-05	8.2e-05	5.63e-05	7.29e-05	7.41e-05	6.47e-05	0.000191666	0.000112462	5.59e-05	6.73e-05	6.8e-05	6.09e-05	2.97e-05	5.43e-05	6.11e-05	2.55e-05	0.000111959
K00806	0.000281958	0.00026158	0.000289941	0.000283377	0.00028491	0.000284644	0.000286319	0.000335569	0.000305466	0.000279139	0.000243931	0.00028744	0.000226951	0.000288099	0.000282738	0.00029597	0.000260025	0.000290172	0.000418365	0.00028254	0.000292981	0.000303606	0.000377764	0.000404277	0.000246104	0.000268363	0.000247192	0.00029801	0.000272409	0.000293303	0.000253272	0.000248592	0.000249999	0.00025975	0.000242817	0.000268373	0.000316612	0.000275077	0.000322662	0.000288162	0.000238456	0.000257914	0.00027003	0.000251645	0.000237674	0.000279027	0.00024956	0.000283452	0.000275273
K00808	6.25e-05	5.88e-05	5.79e-05	6.44e-05	4.9e-05	0.00020285	5.38e-05	7.39e-05	4.59e-05	7.25e-05	8.2e-05	0.000162922	0.000288123	2.51e-05	6.31e-05	2.32e-05	0.000183617	4.07e-05	6.11e-06	0.000140165	3.87e-05	7.84e-05	1.03e-05	6.07e-05	0.000194995	0.000146993	0.000124085	8.83e-05	5.14e-05	0.000131429	0.000111535	8.25e-05	0.000115393	0.000136622	7.94e-05	0.00012473	6.39e-05	2.72e-05	0.000123112	5.38e-05	0.00010308	7.42e-05	5.98e-05	7.22e-05	6.64e-05	9.54e-05	6.08e-05	4.58e-05	2.1e-05
K00809	8.43e-05	7.24e-06	0.000116131	8.96e-06	0.000108494	3.72e-05	0.000102028	2.26e-05	0.000142618	1.28e-05	1.28e-05	1.95e-05	4.13e-05	8.24e-06	8.15e-05	5.15e-06	4.25e-05	4.7e-06	1.6e-06	1.91e-05	0.00011689	2.97e-05	1.17e-05	4.62e-05	3.84e-05	4.12e-05	4.84e-05	2.77e-05	1.73e-05	3.17e-05	3.17e-05	1.35e-05	4.32e-05	5.16e-05	2.46e-05	2.75e-05	8.79e-05	4.05e-06	5.16e-05	8.98e-05	3.31e-05	5.15e-05	2.83e-05	8.1e-06	1.45e-05	2.71e-05	6.15e-05	1.7e-05	6.65e-05
K00810	0	1.83e-07	2.07e-07	2.82e-08	2.13e-07	9.9e-08	1.23e-06	0	1.29e-06	2.34e-07	1.23e-07	0	0	1.52e-07	5.5e-07	2.1e-08	0	1.81e-08	2.22e-07	3.45e-08	2.02e-06	4.03e-08	6.88e-08	0	1e-07	8.82e-07	4.44e-07	2.27e-08	5.87e-08	2.02e-08	5.08e-07	4.41e-08	3.7e-07	2.34e-07	3.76e-07	1.1e-07	6.47e-07	2.96e-07	8.75e-08	1.34e-07	8.8e-07	4.26e-07	1.62e-07	8.9e-08	2.51e-07	5.13e-07	1.29e-07	1.67e-07	1.34e-06
K00812	0.000658899	0.000502059	0.000677938	0.000569591	0.000645505	0.00084394	0.000676191	0.0006902	0.000724138	0.000534035	0.000536814	0.000761972	0.000736176	0.000470399	0.000597369	0.000479451	0.000696598	0.00048978	0.000447708	0.00062023	0.000745854	0.000623797	0.00114971	0.0010179	0.000711815	0.00070843	0.00065476	0.000639794	0.000524992	0.000700112	0.00064208	0.00052106	0.000663881	0.000729351	0.000577474	0.000618462	0.000633802	0.000428762	0.000700102	0.000610759	0.000606899	0.000626291	0.000604834	0.00052159	0.000496064	0.000593072	0.000616994	0.000505654	0.000523816
K00813	6.77e-05	0.000157524	6.5e-05	0.000123565	6.87e-05	4.44e-05	6.16e-05	4.96e-05	6.99e-05	0.000162161	0.000124254	4.41e-05	5.02e-05	0.000219872	6.94e-05	0.000222833	9.13e-05	0.000206256	6.7e-05	0.000114561	7.32e-05	0.000116608	2.59e-06	1.88e-05	7.51e-05	0.000124832	0.000110135	0.000149949	7.06e-05	0.000105104	8.04e-05	0.000135892	6.95e-05	6.88e-05	9.03e-05	0.000111699	0.000111165	0.000216678	5.62e-05	7.74e-05	8.04e-05	0.00010445	0.000109593	0.000123167	0.000120993	0.000158195	8.04e-05	0.000207368	7.57e-05
K00817	0.000728541	0.000739825	0.000747518	0.000751861	0.000744436	0.000645473	0.000742926	0.000875663	0.00075312	0.000759878	0.000696203	0.000708644	0.000656021	0.000782602	0.000734414	0.000813192	0.000703903	0.000791298	0.000408986	0.000719322	0.000775598	0.000781111	0.000561523	0.000624578	0.000687981	0.000704717	0.000641124	0.000766835	0.000709876	0.000750643	0.000706163	0.00071329	0.000715035	0.000687097	0.000726051	0.000752342	0.000806913	0.000693839	0.000668498	0.000730382	0.000712661	0.000664806	0.000773774	0.000718964	0.000697225	0.000757745	0.000710794	0.000786948	0.00074253
K00818	0.00056467	0.000526357	0.000618484	0.000556258	0.000613781	0.000515199	0.000588023	0.000575479	0.000546685	0.000509128	0.000575671	0.000587676	0.000565333	0.000464876	0.000570007	0.000468106	0.000562163	0.000482707	0.000262964	0.000529209	0.000549389	0.000544264	0.000551803	0.000449539	0.000554326	0.000530007	0.00056601	0.000506811	0.000554319	0.000532262	0.000571654	0.000559177	0.000571725	0.000584311	0.000565514	0.000520378	0.000602749	0.00049593	0.000525506	0.000572499	0.000563269	0.000587949	0.000541381	0.000566685	0.000573232	0.000509485	0.000574626	0.000480253	0.00056116
K00819	0.000381288	0.000254545	0.000391359	0.000300929	0.000373368	0.00038824	0.000365868	0.000408607	0.00036361	0.000270274	0.000289945	0.000385851	0.000466269	0.00021212	0.000349806	0.000204807	0.000381009	0.000231191	0.000203011	0.00035717	0.000332907	0.0003271	0.000126892	0.000383502	0.000395639	0.000365528	0.000342097	0.00027836	0.000337374	0.00034799	0.000337109	0.000281455	0.000389887	0.000358861	0.000334277	0.000329617	0.000432699	0.000243181	0.000412202	0.000340693	0.000339051	0.000323103	0.00030796	0.000296603	0.000266228	0.000299805	0.000312203	0.000230533	0.000337191
K00820	0.00095889	0.000898087	0.000958592	0.000912016	0.000956723	0.000922207	0.000965369	0.000932988	0.000950614	0.00102818	0.000804652	0.000907538	0.000820138	0.00103581	0.00101011	0.00107546	0.000903928	0.00103618	0.00110829	0.000939082	0.000942546	0.000942575	0.000960039	0.00105755	0.000872739	0.000938726	0.000832869	0.001034	0.000881447	0.000982554	0.000876028	0.000835229	0.000890352	0.000926846	0.000861027	0.000951896	0.000852359	0.000989107	0.000964742	0.00100528	0.000819267	0.000925661	0.00093859	0.000839163	0.000780321	0.000977255	0.000872047	0.00103915	0.000972821
K00821	0.000558331	0.000591725	0.000608224	0.000570716	0.000601784	0.000568263	0.000564046	0.000442492	0.00053262	0.000602875	0.000602931	0.000564997	0.000622382	0.000609941	0.000560412	0.000604305	0.000641115	0.000605146	0.000267802	0.000568587	0.000533041	0.000535807	0.000566632	0.000422575	0.000604578	0.00062018	0.000604606	0.000604461	0.000517753	0.000599104	0.000576568	0.000606855	0.000573695	0.00058655	0.000575611	0.000595456	0.000638041	0.000650091	0.000533195	0.000580596	0.000571607	0.000612789	0.000559199	0.000594444	0.000600482	0.00059778	0.00057364	0.000618198	0.000546562
K00822	0.000373573	0.000412543	0.000387339	0.000384267	0.000370869	0.000414415	0.000345803	0.000337662	0.000312027	0.000448799	0.000395053	0.000472768	0.00054415	0.000389967	0.000428457	0.00041123	0.000451681	0.000405884	0.000116479	0.00042205	0.000316075	0.000355628	0.00016445	0.000198449	0.000481832	0.00040274	0.000386603	0.000428049	0.000366277	0.000422797	0.000449058	0.00040303	0.000414792	0.000456802	0.000421373	0.00044344	0.000471662	0.000358689	0.000412968	0.000406191	0.000422311	0.000432094	0.000404704	0.000402403	0.000399655	0.000421046	0.000402638	0.000412561	0.000390454
K00823	0.000545461	0.00043513	0.000611949	0.000482472	0.000587698	0.000528893	0.000568346	0.000503223	0.000452513	0.000427934	0.000511043	0.000562546	0.000597158	0.000324699	0.000575663	0.000307929	0.000541832	0.000347517	0.000294886	0.000495508	0.000482156	0.000454426	0.000449027	0.000473121	0.000539876	0.000496905	0.000534541	0.000400583	0.000527004	0.000475973	0.000536334	0.000484108	0.000553953	0.000566549	0.000525975	0.000468505	0.000516805	0.000431498	0.000547988	0.00056247	0.000536691	0.000583237	0.00046668	0.000503166	0.000504986	0.000413319	0.00054457	0.00034434	0.000571232
K00824	0.000138657	0.000142067	0.000144752	0.00014931	0.000133893	0.000225353	0.00012121	7.25e-05	0.000139759	0.000112787	0.000187662	0.000162508	0.000239354	8.06e-05	0.000120122	7.05e-05	0.000187403	8.72e-05	9.62e-05	0.000144964	0.000126323	0.00010848	0.000337871	0.000173259	0.000195234	0.000150415	0.000177588	9.2e-05	0.000119861	0.000135753	0.000189711	0.000173506	0.000159617	0.000178253	0.000180536	0.000142052	0.000169415	7.66e-05	0.000154598	0.000122447	0.000177186	0.000155721	0.000151521	0.000170326	0.000195177	0.000118276	0.000173594	8.81e-05	0.000103054
K00826	0.000512683	0.000425689	0.000501321	0.000454888	0.000453621	0.000593321	0.000507945	0.000517851	0.00046845	0.000477228	0.000431855	0.000529051	0.000513162	0.000432696	0.000485523	0.000434671	0.000498495	0.000433908	0.000344365	0.000485499	0.00049388	0.000499364	0.000810819	0.000677511	0.000511768	0.000548482	0.000531454	0.0005096	0.000444008	0.000544857	0.000502362	0.000426467	0.000512472	0.000568352	0.000469396	0.000499569	0.000454832	0.000431856	0.000532533	0.00050899	0.000480191	0.000529826	0.000460301	0.000423636	0.000411875	0.000482233	0.000498005	0.000443657	0.000525445
K00830	0.000183053	0.000129595	0.000186387	0.0001416	0.000172451	0.000186559	0.000150727	8.44e-05	0.000186637	0.000103694	0.000180718	0.000194465	0.000267546	6.02e-05	0.00013838	5.44e-05	0.000208832	7.45e-05	4.68e-05	0.000150004	0.000146494	9.47e-05	4.62e-05	8.88e-05	0.000210271	0.000144577	0.00017305	9.25e-05	0.00010677	0.000135461	0.000194641	0.000171446	0.000210976	0.000175152	0.000199021	0.000145771	0.000245407	5.69e-05	0.000151539	0.000160821	0.000197057	0.000148653	0.00016659	0.000171923	0.000188264	0.000113448	0.00017529	7.57e-05	0.000155143
K00831	0.000365402	0.000409504	0.000311893	0.000405401	0.000329029	0.000385779	0.000339739	0.000380902	0.000374692	0.000411108	0.000411936	0.000390908	0.000376912	0.000420104	0.000346618	0.000426818	0.000383642	0.000420457	0.000207619	0.000390299	0.000380588	0.000405827	0.000428618	0.000340461	0.000392168	0.000411812	0.000401778	0.000407354	0.000358759	0.000402435	0.000400362	0.000413015	0.000372506	0.00040726	0.000396156	0.00041079	0.000312312	0.000389355	0.000340062	0.000344328	0.000378052	0.000417306	0.000408914	0.000399401	0.000411109	0.000412965	0.000392753	0.000420626	0.000311166
K00832	0.000179109	0.000399271	0.00018207	0.000336539	0.000209457	0.000108624	0.00015957	0.000107746	0.000176041	0.000340368	0.000370531	0.00019948	0.000137704	0.00043042	0.000174374	0.000434129	0.000228939	0.000410594	0.000440871	0.000245381	0.000193411	0.000251114	7.11e-06	4.78e-05	0.000211055	0.000232065	0.000266398	0.000307849	0.000214147	0.00022215	0.000285795	0.000372193	0.000212739	0.000208344	0.000320383	0.000265995	0.000305119	0.000400514	0.000136548	0.000188701	0.000280495	0.000287849	0.000327223	0.000367051	0.000397842	0.000321982	0.000288914	0.000408155	0.000191245
K00833	0.000612388	0.000625184	0.000584933	0.000610342	0.000591446	0.000500378	0.000595655	0.000589921	0.000634488	0.000629439	0.00063908	0.00054211	0.000600917	0.000640271	0.000621595	0.000638902	0.00059283	0.000632275	0.00030023	0.0005798	0.000591462	0.000606622	0.000159621	0.000400285	0.000599208	0.000592413	0.000605537	0.000591909	0.00061176	0.000577365	0.00060421	0.000645958	0.000579536	0.000611051	0.000614119	0.000603176	0.000658883	0.000623269	0.00056905	0.000614822	0.000590832	0.000671057	0.000604083	0.00062563	0.000649656	0.000624212	0.000614442	0.00063405	0.00061598
K00835	1.26e-05	3.95e-05	1.35e-05	3.63e-05	2.14e-05	9.02e-06	1.69e-05	5.11e-06	1.2e-05	1.53e-05	5.86e-05	1.34e-05	1.49e-05	2.74e-05	7.19e-06	1.33e-05	2.66e-05	2.29e-05	3.29e-05	2.6e-05	1.61e-05	3.18e-05	2.37e-06	5.59e-06	1.63e-05	3.55e-05	5.3e-05	8.28e-07	3.21e-05	3.86e-06	2.33e-05	4.99e-05	1.92e-05	1.66e-05	2.81e-05	7.38e-06	1.84e-05	7.26e-05	1.69e-05	1.08e-05	2.41e-05	3.99e-05	1.63e-05	4.89e-05	5.64e-05	1.91e-05	3.01e-05	2e-05	9.45e-06
K00836	0.000257303	0.000156155	0.00025229	0.000189791	0.000236083	0.000169289	0.0002425	0.000208041	0.000236903	0.000127884	0.000205954	0.000215169	0.000173447	9.35e-05	0.000225975	7.94e-05	0.000181131	9.98e-05	0.000122309	0.000181998	0.000221214	0.000180344	0.000302466	0.000182021	0.000177473	0.000173753	0.000217316	0.000137029	0.000265585	0.000174833	0.000200346	0.000189655	0.000212675	0.00019657	0.000217502	0.00017589	0.000236663	0.000141737	0.000204894	0.000239415	0.00021568	0.000207096	0.000181194	0.000204202	0.00021693	0.000131048	0.000230785	9.54e-05	0.000263023
K00837	0.000688384	0.000622012	0.000708123	0.000642738	0.000709245	0.000617411	0.000693948	0.000684198	0.000551424	0.000624762	0.000662762	0.000776458	0.000785406	0.000460605	0.000787267	0.000471745	0.000682576	0.000497887	0.0002987	0.00065577	0.000611626	0.000593433	0.00011801	0.000417918	0.000714851	0.000607171	0.000684668	0.000607314	0.000781573	0.000649494	0.000763748	0.00062803	0.000749554	0.000763478	0.000767927	0.000690866	0.000613109	0.000530221	0.000653447	0.000746496	0.000729878	0.000738115	0.000722359	0.000686913	0.000676603	0.000561408	0.00078959	0.000496102	0.000817647
K00839	0.000102808	8.91e-05	0.000105306	6.6e-05	9.41e-05	6.36e-05	0.000103822	7.25e-05	0.000133697	0.000123516	3.61e-05	3.18e-05	4.24e-05	0.000165058	9.95e-05	0.000172906	6.99e-05	0.000150954	6.26e-05	7.12e-05	0.000113831	7.64e-05	5.74e-05	0.000104525	5.92e-05	8.91e-05	3.83e-05	0.000123867	5.09e-05	9.42e-05	4.37e-05	5.72e-05	5.87e-05	4.45e-05	4.7e-05	8.64e-05	0.000111749	0.000141084	8.43e-05	0.000106744	4.61e-05	5.72e-05	8.11e-05	4.88e-05	3.63e-05	0.000118325	5.63e-05	0.000159288	9.7e-05
K00840	6.57e-05	0.00014259	6.82e-05	0.000124074	8.3e-05	6.25e-05	7.28e-05	5.8e-05	6.29e-05	0.000125065	0.000144021	7.86e-05	6.66e-05	0.000163332	6.51e-05	0.000154047	0.000102299	0.000153393	5.83e-05	0.000107646	7.1e-05	0.000115292	9.74e-05	3.73e-05	8.48e-05	0.000116568	0.00011844	0.0001109	0.000103549	8.55e-05	9.1e-05	0.000143186	8.43e-05	8.13e-05	0.000101193	9.01e-05	8.38e-05	0.000201171	6.24e-05	7.5e-05	9.24e-05	0.000118844	9.92e-05	0.000137234	0.00014349	0.000123141	9.53e-05	0.000150927	6.99e-05
K00841	6.24e-05	3.38e-05	6.07e-05	4.82e-05	5.43e-05	0.000174494	6.75e-05	3.86e-05	6.22e-05	3.05e-05	3.97e-05	4.61e-05	4.89e-05	4.55e-05	4.75e-05	2.4e-05	5.11e-05	2.68e-05	0.000253135	5.78e-05	5.63e-05	3.82e-05	0.000278749	0.000439049	6.23e-05	4.5e-05	6.28e-05	3e-05	9.23e-05	4.65e-05	4.33e-05	3.86e-05	4.34e-05	4.72e-05	4.44e-05	4e-05	3.9e-05	2.98e-05	0.000164262	4.58e-05	4.59e-05	4.28e-05	3.62e-05	3.89e-05	4.63e-05	3.78e-05	5.18e-05	2.68e-05	4.95e-05
K00842	7.76e-07	2.95e-06	9.11e-07	3.42e-06	1.34e-06	5.88e-07	9.71e-07	1.14e-06	5.51e-07	1.34e-06	3.69e-06	3.66e-06	7.13e-07	1.22e-06	5.92e-07	1.1e-06	1.25e-06	1.34e-06	6.09e-07	1.04e-06	1.17e-06	1.52e-06	1.28e-07	9.04e-07	1.72e-06	4.34e-07	2.31e-06	8.61e-07	1.91e-06	9.21e-07	3.23e-06	3.35e-06	2.13e-06	2.03e-06	4e-06	1.5e-06	2.12e-06	1.06e-06	5.32e-07	9.07e-07	2.87e-06	2.62e-06	3.25e-06	3.59e-06	4.65e-06	9.94e-07	3.2e-06	1.1e-06	1.08e-06
K00843	3.32e-06	1.05e-06	3.47e-06	2.06e-06	2.89e-06	6.14e-06	3.54e-06	1.41e-06	3.8e-06	6.62e-07	1.23e-06	1.75e-06	1.47e-06	1.32e-06	2.49e-06	6e-07	2.27e-06	7.2e-07	1.08e-05	1.79e-06	3.14e-06	1.14e-06	8.69e-06	1.53e-05	2.55e-06	1.09e-06	1.69e-06	9.76e-07	4.58e-06	4.86e-06	1.43e-06	1.04e-06	1.18e-06	1.1e-06	1.63e-06	1.1e-06	1.09e-06	2.79e-06	7.03e-06	2e-06	1.28e-06	8.46e-07	1.41e-06	1.39e-06	1.45e-06	7.43e-07	2.09e-06	4.69e-07	1.97e-06
K00844	1.77e-08	1.03e-08	2.12e-06	4.23e-08	1.57e-06	0	2.4e-06	1.26e-07	2.46e-08	1.43e-08	2.88e-07	3.96e-09	2.47e-09	1.17e-08	4.81e-07	5.34e-09	5.95e-09	1.62e-08	5.95e-09	5.97e-09	2.04e-08	1.6e-06	0	3.22e-08	0	1.58e-08	1.02e-08	5.8e-09	4.75e-09	1.66e-08	3.52e-07	8.98e-07	4.68e-06	2.62e-06	1.92e-06	3.14e-08	6.9e-09	0	6.47e-08	1.74e-06	6.38e-06	1.48e-06	4.19e-07	1.26e-08	1.51e-06	7.12e-07	5.21e-07	3.64e-09	4.06e-06
K00845	0.00064334	0.000597099	0.000666489	0.000640585	0.000636443	0.000689244	0.000689388	0.000838795	0.000601231	0.00075971	0.000427407	0.000623742	0.000523607	0.000803812	0.000657196	0.000843344	0.000579854	0.000792426	0.00115919	0.000668179	0.000609497	0.00075616	0.000628678	0.00103937	0.00058002	0.000674126	0.000560759	0.000846414	0.000544806	0.000764288	0.000536749	0.000485433	0.000598732	0.000647331	0.000491603	0.000659444	0.000518063	0.000760673	0.000779345	0.000679511	0.000495284	0.000604467	0.000593171	0.00050611	0.000390038	0.000742014	0.00051247	0.000792622	0.000656837
K00846	1.22e-05	2.69e-07	5.19e-06	4.7e-08	8.83e-06	1.65e-07	9.55e-06	1.62e-07	2.53e-05	3.49e-07	1.81e-07	7.16e-09	7.88e-09	1.07e-07	1.1e-05	3.11e-08	5.55e-09	2.68e-08	3.72e-07	5.41e-08	1.69e-05	1.15e-07	7.8e-08	4.69e-07	1.06e-08	1.31e-06	6.55e-07	3.33e-08	1.96e-06	7.02e-07	6.24e-07	6.59e-08	1.16e-06	2.01e-07	2.17e-06	1.33e-06	1.71e-07	4.54e-07	6.09e-06	8.64e-06	4.44e-07	4.12e-06	5.25e-06	1.38e-07	4.64e-07	4.88e-07	5.29e-06	1.9e-07	5.42e-06
K00847	0.000390866	0.000371228	0.000407057	0.000379715	0.000383826	0.000525629	0.00039109	0.000395488	0.000367518	0.000413062	0.000342651	0.000451344	0.000526026	0.000394845	0.000387032	0.000387866	0.000455708	0.000397217	0.000563935	0.000458039	0.000391766	0.000405326	0.000206867	0.000548294	0.000462644	0.000490443	0.000437259	0.000437805	0.000333257	0.000472633	0.000388914	0.000354258	0.000431363	0.0004297	0.000362386	0.000441442	0.000379798	0.000426211	0.000497745	0.000382529	0.000379834	0.000358164	0.000374915	0.000356062	0.000318418	0.000422747	0.000361468	0.000407251	0.000344082
K00848	8.12e-05	4.77e-05	0.000114562	6.63e-05	0.000114963	6.2e-05	0.000106151	7.18e-05	6.58e-05	4.27e-05	6.06e-05	4.97e-05	2.31e-05	3.68e-05	0.000103388	2.16e-05	3.86e-05	3.42e-05	0.000112857	6.28e-05	8.35e-05	6.32e-05	6.95e-05	0.00016765	3.39e-05	5.56e-05	7.16e-05	2.66e-05	0.000115638	4.03e-05	4.66e-05	5.27e-05	6.39e-05	5.24e-05	4.73e-05	3.25e-05	3.52e-05	0.00010071	0.000101046	0.0001	4.05e-05	6.6e-05	4.46e-05	6e-05	5.46e-05	3.14e-05	6.23e-05	3.02e-05	9.18e-05
K00849	0.000120386	6.85e-05	0.000155828	0.000104975	0.000152119	0.000103651	0.000159277	0.000218544	0.000115743	5.08e-05	8.77e-05	9.65e-05	3.74e-05	5.5e-05	0.000109489	3.85e-05	7.03e-05	4.93e-05	0.00018096	8.91e-05	0.000140621	0.000147208	0.000118161	0.000261352	5.2e-05	7.91e-05	0.000132151	7.26e-05	9.58e-05	8.65e-05	7.35e-05	7.88e-05	0.000102451	8.92e-05	7.73e-05	6.64e-05	0.000115419	9.57e-05	0.000151052	0.000119426	8.36e-05	8.32e-05	6.88e-05	9.14e-05	8.49e-05	6.12e-05	9.51e-05	4.44e-05	0.000130044
K00850	0.00042037	0.000341979	0.000377005	0.000336141	0.000382891	0.000286947	0.00040556	0.000386937	0.000519579	0.000358107	0.000291419	0.000214042	0.000163808	0.000439109	0.000409051	0.000442328	0.000277861	0.00041382	0.00083424	0.000317865	0.00046353	0.000387665	0.000787634	0.000488327	0.000223634	0.000302714	0.000304431	0.000368714	0.000387541	0.000305486	0.000267711	0.000305331	0.000290892	0.000265544	0.000296991	0.000293006	0.000308067	0.00041795	0.000377522	0.000403334	0.000261195	0.000337797	0.000351295	0.000308052	0.000290656	0.000361009	0.000328351	0.000409711	0.000417297
K00851	0.000161852	0.000131697	0.000169443	0.000147623	0.000151227	0.000183287	0.000168715	0.000189411	0.000148169	0.000133931	0.000123361	0.000156086	0.000130251	0.000142942	0.00012565	0.000138612	0.000133193	0.000136329	0.000195778	0.000149253	0.000164368	0.000157441	0.000130473	0.000308417	0.000147411	0.000153388	0.000163201	0.000162555	0.00015382	0.000170571	0.000131072	0.000124999	0.000165263	0.000144164	0.000134145	0.000146663	0.000113936	0.000154422	0.000182489	0.000132991	0.000147129	0.000133424	0.000138907	0.000134878	0.000119164	0.000143368	0.000138942	0.000136554	0.000127791
K00852	0.000338441	0.000292874	0.000370071	0.000286975	0.00034726	0.00034544	0.000350874	0.000340632	0.000304249	0.000330985	0.000274302	0.000303148	0.000352886	0.00033144	0.000363172	0.000318773	0.000345799	0.00032173	0.000450805	0.0003421	0.000344145	0.000344396	0.000359779	0.000373146	0.000330177	0.000382446	0.000339026	0.000331159	0.00028706	0.000338602	0.000304271	0.000278837	0.000374001	0.000330564	0.000305424	0.000333794	0.000307833	0.000403262	0.000369345	0.000359606	0.000299594	0.000326701	0.000307686	0.000285365	0.000251806	0.000334844	0.000309635	0.000332775	0.000366281
K00853	0.000120212	7.9e-05	0.000173544	0.000102479	0.000173866	0.000117763	0.000175758	0.000115458	0.000115694	5.57e-05	0.00010507	9.64e-05	7.98e-05	5.97e-05	0.000103508	4.25e-05	9.32e-05	5.27e-05	0.000122031	9e-05	0.000156277	0.000123047	7.75e-05	0.000177099	8.06e-05	0.000117374	0.000175298	8.68e-05	9.65e-05	8.23e-05	8.32e-05	9.62e-05	0.000127243	0.000131024	8.02e-05	5.77e-05	6.02e-05	0.000122388	0.000115927	0.000116503	0.000100439	0.000120739	6.92e-05	0.000101574	0.000101618	7.13e-05	0.000117341	6.12e-05	9.23e-05
K00854	0.000466719	0.000319892	0.000451732	0.00034938	0.000443023	0.000334149	0.00046348	0.000457786	0.000422393	0.000342026	0.000325126	0.00035445	0.000335906	0.000310375	0.000497573	0.000314429	0.00031074	0.000317385	0.000207551	0.000365104	0.000446821	0.000375798	0.00060034	0.000326074	0.000329313	0.000332322	0.000369381	0.000355524	0.000487977	0.000349428	0.000348957	0.0003302	0.000413978	0.000382761	0.000360231	0.0003385	0.000269975	0.000377298	0.000367821	0.000472337	0.000356322	0.000394262	0.000362808	0.000350754	0.000331012	0.000322791	0.000390475	0.00031582	0.000488214
K00855	7.59e-05	0.000108838	6.3e-05	0.000103791	7.85e-05	8.85e-05	6.35e-05	4.41e-05	7.86e-05	7.5e-05	0.000141914	9.2e-05	0.00013411	7.07e-05	6.4e-05	5.88e-05	0.000108533	7.35e-05	2.99e-05	9.03e-05	7.72e-05	7.46e-05	5.29e-06	2.97e-05	0.000107567	9.51e-05	0.000121493	4.16e-05	6.66e-05	6.22e-05	0.000112598	0.000131645	9.89e-05	9.88e-05	0.000111693	7.32e-05	7.41e-05	8.9e-05	7.4e-05	6.12e-05	0.000109289	0.000117952	9.49e-05	0.000125858	0.000142883	8.16e-05	0.000105888	7.04e-05	4.51e-05
K00856	0.000166306	0.000216261	0.000145442	0.000208122	0.000159193	0.000174178	0.000150393	0.0002009	0.000181612	0.000209058	0.000210985	0.000184084	0.00022331	0.000215871	0.000163929	0.000225801	0.000191794	0.000220658	5.21e-05	0.000188729	0.000164657	0.000201106	0.000134571	9.5e-05	0.000207789	0.000175412	0.000175984	0.000194045	0.000187056	0.000185473	0.000206685	0.000218366	0.000180821	0.000194276	0.00020651	0.000206745	0.000193867	0.000161186	0.00014486	0.000157811	0.00019476	0.000187285	0.000214809	0.00020935	0.000219712	0.000214686	0.000190188	0.000218973	0.000147858
K00857	9.18e-05	8.45e-05	8.82e-05	8.75e-05	8.02e-05	0.000127228	9.08e-05	8.67e-05	0.00010776	0.000101104	6.42e-05	6.51e-05	4.37e-05	0.000129605	8.09e-05	0.000127579	7.14e-05	0.000119496	0.000315368	9.47e-05	0.000110195	0.000100206	0.000334295	0.000254625	7.04e-05	0.000109277	9e-05	0.000117613	6.77e-05	0.000103483	6.42e-05	6.78e-05	7.54e-05	7.48e-05	6.57e-05	8.61e-05	0.00010922	0.000124935	0.000130858	8.42e-05	5.61e-05	8.03e-05	8.9e-05	6.79e-05	5.22e-05	0.000106366	7.17e-05	0.00011978	8.99e-05
K00858	0.000323401	0.000320151	0.000311499	0.000353708	0.000308947	0.000357436	0.000317608	0.000378558	0.000357276	0.000328259	0.000304301	0.000357698	0.000267502	0.000340778	0.000305296	0.000348773	0.000300503	0.00034411	0.00048916	0.000333791	0.00033467	0.000359912	0.000422756	0.00052283	0.000303033	0.000332275	0.000316186	0.000365817	0.000304834	0.000365504	0.000317575	0.00030459	0.000289646	0.000322556	0.000299258	0.000324334	0.000341923	0.000322887	0.000384018	0.000308377	0.000287336	0.000303583	0.000325724	0.000310535	0.000298212	0.000332067	0.000298148	0.000334281	0.000285075
K00859	0.00025217	0.000200435	0.000238013	0.000233382	0.000234279	0.000250067	0.000242469	0.000299851	0.000269326	0.000203274	0.00021093	0.000255169	0.000193881	0.000189676	0.000243486	0.000191974	0.0002116	0.000197882	0.00038362	0.000235531	0.000259331	0.000251204	0.000329974	0.000346109	0.000211491	0.000229913	0.000216765	0.00021948	0.000246187	0.000237621	0.000221625	0.000205186	0.000227662	0.000223127	0.000214963	0.000220255	0.000248612	0.000194035	0.000277688	0.00023632	0.000212158	0.000209506	0.00022908	0.000212003	0.000201184	0.000205941	0.000215241	0.000189615	0.000236142
K00860	0.000184676	0.000174197	0.000155024	0.000161535	0.000145747	0.000185783	0.000161433	0.000166243	0.000192855	0.000209775	0.000138438	0.000154084	0.000207246	0.000218312	0.000183598	0.000227706	0.000188299	0.000217936	0.00017225	0.000180838	0.000181533	0.000179803	0.000240813	0.000115639	0.000186955	0.00019563	0.000145627	0.000207072	0.000130431	0.000204741	0.000158137	0.000157243	0.000175335	0.00016761	0.000160602	0.000201579	0.000136249	0.000199429	0.000168945	0.000181054	0.000161051	0.000161965	0.000182956	0.000150897	0.000136123	0.000207916	0.000153516	0.00022244	0.000168517
K00862	2.11e-05	1.55e-05	1.88e-05	1.51e-05	1.44e-05	8.03e-05	2e-05	2.98e-05	1.64e-05	2.43e-05	1.61e-05	6.91e-05	0.000112184	5.04e-06	1.85e-05	5.56e-06	6.86e-05	1.09e-05	5.24e-07	5.32e-05	1.15e-05	2.4e-05	3.92e-06	2.36e-05	7.72e-05	5.98e-05	4.16e-05	3.59e-05	1.57e-05	5.02e-05	3.63e-05	1.77e-05	4.29e-05	5.08e-05	2.21e-05	4.59e-05	2.25e-05	8.53e-06	3.86e-05	1.64e-05	3.25e-05	2.02e-05	1.72e-05	1.48e-05	8.63e-06	3.3e-05	1.73e-05	1.46e-05	3.57e-06
K00863	0.000122888	0.00010641	0.00013963	0.000142187	0.000137473	0.000143564	0.00013127	0.000154075	7.07e-05	0.000104211	0.000133016	0.000146951	0.000135935	6.08e-05	0.000155602	5.32e-05	0.000110482	6.81e-05	0.000316433	0.000144684	7.38e-05	0.000118384	7.64e-05	0.000211887	0.00012868	0.000100956	0.000139164	9.15e-05	0.000231529	0.000116919	0.0001473	0.00012452	0.000147906	0.000160364	0.000140091	0.000107748	8.99e-05	0.000107156	0.000173105	0.000151716	0.00013009	0.000164245	0.000115088	0.000138951	0.000140641	8.25e-05	0.000140195	5.71e-05	0.000165205
K00864	0.000496634	0.000436159	0.000488227	0.000458249	0.000490213	0.000547748	0.000504113	0.000555235	0.000492327	0.000454532	0.00042727	0.000473509	0.000448678	0.000472252	0.000484666	0.000466173	0.000480725	0.000461256	0.000916322	0.000501594	0.000527321	0.000499881	0.000706879	0.000717579	0.000459096	0.000475814	0.000473977	0.000478142	0.000532025	0.000476557	0.000432486	0.000433025	0.000487158	0.000456291	0.000434182	0.000454712	0.00045117	0.000468674	0.00056481	0.000475674	0.000439104	0.000450827	0.000456234	0.000440654	0.000417753	0.000458087	0.000463207	0.000459607	0.00048878
K00865	0.000181019	0.000197724	0.000175997	0.000223929	0.00018009	0.000198488	0.000199452	0.000278823	0.000169469	0.000189962	0.000196582	0.000159519	7e-05	0.000227611	0.000176315	0.000204537	0.00012415	0.000207377	0.000535295	0.000201448	0.000163605	0.000240767	0.000202394	0.000473032	0.000120401	0.000187194	0.000224946	0.000200635	0.000262007	0.000183543	0.000156702	0.000190106	0.000160898	0.000165302	0.000167731	0.000167135	0.000164021	0.00029145	0.000278908	0.000185098	0.000154976	0.000208509	0.000169198	0.000203583	0.000196215	0.00018433	0.000177292	0.000193035	0.000207643
K00867	0.00013788	8.32e-05	0.000120364	0.000133858	0.000112758	0.000257136	0.000135572	0.000271347	0.000154282	9.58e-05	9.45e-05	0.000247956	0.000219216	5.49e-05	0.000125125	4.66e-05	0.000155916	7.14e-05	0.000195865	0.000197684	0.000116595	0.00017808	0.000109955	0.000338853	0.000172686	0.000192404	0.000181589	0.000146738	0.000145597	0.000198557	0.000129235	8.76e-05	0.000142944	0.000163605	9.27e-05	0.000160235	0.000156461	0.000109336	0.00025194	0.000121723	0.000117614	9.71e-05	9.93e-05	9.89e-05	6.86e-05	0.000115679	8.48e-05	6.09e-05	0.00010422
K00868	0.000119069	0.000150486	0.000104381	0.000149552	0.000100898	0.000220961	0.000107522	0.000138062	0.000105797	0.000156987	0.000134377	0.000143898	0.000180501	0.000188894	0.000102872	0.000175292	0.00017146	0.000176004	0.000530519	0.000189822	0.000106446	0.000153233	0.000145834	0.000341431	0.00016886	0.000180317	0.000166553	0.000178441	0.00013451	0.000176454	0.000131038	0.000138753	0.000143769	0.000127968	0.000132941	0.000168467	0.00014936	0.000201681	0.000219857	0.000106872	0.000129149	0.000120049	0.000139247	0.000141782	0.000123478	0.00016741	0.000114948	0.00017301	0.000116052
K00869	9.97e-05	7.43e-06	6.33e-05	1.38e-05	6.75e-05	7.72e-05	8.53e-05	1.5e-05	0.000140466	5.9e-06	1.96e-05	6.03e-06	9.86e-06	1.78e-05	8.13e-05	2.79e-06	2.66e-05	4.67e-06	0.000133653	1.85e-05	0.00012923	2.27e-05	0.000133298	0.000257098	2.56e-05	3.22e-05	3.34e-05	2.52e-06	5.44e-05	1.2e-05	2.3e-05	1.19e-05	2.41e-05	2.62e-05	3.12e-05	1.58e-05	2.25e-05	4.9e-06	0.000105165	7.03e-05	2.12e-05	5.04e-05	3.57e-05	7.89e-06	1.67e-05	1.87e-05	5.6e-05	6.31e-06	6.5e-05
K00870	3.55e-05	1.57e-05	3.64e-05	1.89e-05	3.67e-05	9.12e-06	4.44e-05	2.68e-05	3.14e-05	1.76e-05	1.16e-05	1.95e-05	7e-06	1.74e-05	3.77e-05	2.03e-05	2.02e-05	1.96e-05	9.6e-06	1.44e-05	4.86e-05	1.9e-05	1.62e-05	1.97e-05	1.28e-05	1.53e-05	8.58e-06	1.92e-05	8.14e-06	2.12e-05	1.68e-05	1.28e-05	2.58e-05	1.35e-05	1.95e-05	1.54e-05	1.68e-05	1.63e-05	1.68e-05	3.67e-05	2.26e-05	1.05e-05	3.34e-05	1.51e-05	1.08e-05	1.66e-05	2.79e-05	1.92e-05	5.16e-05
K00872	0.000141193	0.00013716	0.000130951	0.000132504	0.000130117	0.000137248	0.00015463	0.000210037	0.000129462	0.000184184	6.9e-05	8.42e-05	3.16e-05	0.000242236	0.000145517	0.000253999	9e-05	0.000225418	0.000174586	0.000141354	0.000144044	0.000183118	0.000418636	0.000289253	7.21e-05	0.000132781	0.000108022	0.000210003	0.000149358	0.000159313	7.18e-05	9.22e-05	0.000113244	9.16e-05	8.54e-05	0.000136171	9.11e-05	0.000223333	0.000152515	0.000149177	7.71e-05	0.000111751	0.000128097	9.59e-05	5.95e-05	0.000178914	9.64e-05	0.000225764	0.000174482
K00873	0.000673688	0.000690245	0.000636754	0.000695874	0.000648298	0.000685576	0.000641648	0.000645324	0.000733504	0.000683496	0.000668062	0.000647958	0.000602951	0.000737341	0.000647723	0.000735779	0.000646226	0.000727546	0.00100938	0.000673065	0.000707321	0.000691057	0.000751481	0.000855062	0.000631942	0.000691945	0.0006646	0.000693828	0.000641622	0.000682752	0.000650093	0.000669265	0.000631015	0.000632014	0.000651874	0.000664077	0.00063189	0.000721582	0.000707158	0.000647358	0.000620821	0.00065472	0.000688238	0.000666536	0.000657441	0.000697907	0.00064384	0.000720563	0.000607985
K00874	0.000223343	0.000221331	0.000241544	0.000233045	0.000240141	0.000242245	0.000244878	0.000209582	0.000223044	0.000222182	0.000206346	0.000241427	0.000230225	0.000225575	0.000228821	0.000223524	0.000234068	0.000225611	0.000620675	0.000246738	0.000262501	0.000225305	0.000104582	0.000306359	0.000226104	0.000237396	0.000252893	0.00025312	0.000190212	0.000249035	0.000222551	0.000206718	0.000230809	0.00023358	0.000215183	0.000224148	0.000162271	0.000253814	0.000257895	0.000227835	0.000220046	0.000225891	0.000227529	0.000217819	0.000202667	0.000225047	0.000227719	0.000226379	0.000196664
K00875	3.25e-05	3.17e-05	3.15e-05	3.29e-05	2.43e-05	0.000109771	2.88e-05	4.61e-05	2.25e-05	3.9e-05	4.04e-05	9.3e-05	0.000151925	1.54e-05	3.37e-05	1.18e-05	9.75e-05	2.19e-05	4.93e-06	7.54e-05	2.59e-05	4.01e-05	5.44e-06	3.38e-05	0.000105882	8.83e-05	6.89e-05	4.84e-05	2.69e-05	7.19e-05	5.87e-05	4.13e-05	6.76e-05	7.54e-05	4.08e-05	6.79e-05	3.58e-05	2.88e-05	6.59e-05	2.81e-05	5.47e-05	4.03e-05	3.16e-05	3.65e-05	3.23e-05	5.04e-05	3.26e-05	2.62e-05	1.01e-05
K00876	0.000106122	4.05e-05	0.000113166	5.78e-05	0.000114538	0.000128275	0.000114537	5.43e-05	0.000132426	2.94e-05	6.87e-05	4.86e-05	4.51e-05	3.8e-05	8.95e-05	2.09e-05	9.15e-05	2.89e-05	0.000341453	6.64e-05	0.000145745	6.03e-05	0.00033754	0.000280435	5.6e-05	8.17e-05	9.18e-05	3.7e-05	7.83e-05	5.36e-05	5.65e-05	5.26e-05	6.71e-05	5.98e-05	6.18e-05	4.05e-05	0.000104432	5.88e-05	0.000144627	9.1e-05	4.95e-05	6.78e-05	6.4e-05	5.54e-05	5.86e-05	3.97e-05	9.31e-05	2.88e-05	9.48e-05
K00878	3.75e-05	4.33e-05	5.21e-05	4.73e-05	4.39e-05	8.04e-05	4.19e-05	3.18e-05	3.91e-05	3.25e-05	4.38e-05	4.37e-05	2.46e-05	4.71e-05	2.81e-05	3.3e-05	3.94e-05	3.68e-05	0.000261579	5.86e-05	2.94e-05	4.07e-05	9.81e-05	0.000207651	3.37e-05	4.2e-05	6.09e-05	1.77e-05	6.31e-05	2.98e-05	3.57e-05	3.94e-05	3.18e-05	3.01e-05	3.64e-05	2.4e-05	9.07e-05	5.93e-05	0.000109273	3.11e-05	3.36e-05	3.46e-05	3.15e-05	4.22e-05	4.41e-05	3.64e-05	3.52e-05	3.42e-05	3.98e-05
K00879	4.74e-06	2.67e-05	7.3e-06	2.44e-05	1.3e-05	9.97e-06	9.3e-06	2.35e-06	2.81e-06	9.67e-06	3.92e-05	4.45e-06	1.06e-05	1.92e-05	2.21e-06	8.3e-06	1.7e-05	1.55e-05	3.95e-05	2.89e-05	7.48e-06	2.19e-05	8.79e-06	1.67e-05	9.55e-06	2.36e-05	5.09e-05	5.09e-07	1.53e-05	1.17e-06	1.42e-05	3.32e-05	1.25e-05	1.07e-05	1.7e-05	4.68e-06	1.27e-05	5.01e-05	1.55e-05	5.33e-06	1.48e-05	2.5e-05	9.39e-06	3.18e-05	3.72e-05	1.26e-05	1.85e-05	1.34e-05	5.86e-06
K00880	2.13e-05	4.85e-05	2.55e-05	4.58e-05	3.19e-05	4.7e-05	2.73e-05	2.37e-05	1.59e-05	2.74e-05	6.61e-05	4.22e-05	6.7e-05	2.93e-05	1.96e-05	1.57e-05	5.54e-05	2.79e-05	3.96e-05	5.61e-05	2.32e-05	4.3e-05	6.03e-06	2.28e-05	5.15e-05	5.9e-05	8.37e-05	1.99e-05	2.93e-05	2.87e-05	4.5e-05	5.86e-05	4.29e-05	4.3e-05	4.32e-05	3.34e-05	3.16e-05	7.05e-05	3.43e-05	2.06e-05	4.28e-05	4.84e-05	2.99e-05	5.76e-05	6.23e-05	3.42e-05	4.18e-05	2.71e-05	1.57e-05
K00881	2.01e-06	8.86e-06	3.09e-06	8.71e-06	4.55e-06	2.78e-06	3.67e-06	1.93e-06	8.81e-07	3.58e-06	1.34e-05	1.72e-06	3.95e-06	6.4e-06	9.09e-07	3.27e-06	4.44e-06	5.32e-06	4.28e-06	4.91e-06	2.67e-06	8.29e-06	6.69e-07	8.53e-07	3.75e-06	7.66e-06	1.3e-05	2.02e-06	4.82e-06	1.35e-06	5.63e-06	1.19e-05	5.5e-06	6.04e-06	6.31e-06	1.75e-06	3.87e-06	1.55e-05	2.6e-06	2.56e-06	5.56e-06	9.85e-06	3.7e-06	1.15e-05	1.33e-05	4.42e-06	6.78e-06	4.81e-06	3.36e-06
K00882	0.000139119	0.000141878	0.000138091	0.000143962	0.000138895	0.000141095	0.000142717	0.000158748	0.000104351	0.000165313	0.000106205	0.000106161	4.77e-05	0.000198243	0.000163177	0.000190927	0.000112209	0.000181524	0.000784438	0.000174711	0.000121112	0.000148984	0.000152848	0.000354972	8.75e-05	0.000123073	0.000117014	0.000140531	0.000232376	0.00012382	0.000101078	0.000113765	0.000122463	9.91e-05	0.00011064	0.000122387	0.000101877	0.000211178	0.000223262	0.000156441	9.59e-05	0.000122062	0.000135062	0.000121289	0.000100109	0.000146245	0.000111738	0.000173978	0.000188622
K00883	6.89e-05	0.000114598	6.23e-05	9.7e-05	6.85e-05	0.000109623	6.37e-05	6.57e-05	6.31e-05	0.000113644	0.000106404	0.00010809	0.00014733	0.000115807	6.86e-05	0.000116785	0.000119943	0.000115389	2.55e-05	0.000110059	6.73e-05	8.95e-05	6.4e-06	3.79e-05	0.00012562	0.000120695	0.000112876	0.00011612	7.46e-05	0.000112451	0.000110624	0.000108088	9.88e-05	0.000108494	0.000103776	0.000116935	8.27e-05	0.000113304	7.33e-05	6.77e-05	0.000104354	9.61e-05	9.9e-05	0.000105671	0.000104874	0.000116818	9.55e-05	0.000120142	5.54e-05
K00884	4.06e-05	6.19e-05	4.85e-05	5.84e-05	4.87e-05	8.61e-05	4.34e-05	4.16e-05	3.94e-05	5.31e-05	7.18e-05	7.53e-05	0.000114257	4.63e-05	3.58e-05	3.74e-05	8.63e-05	4.69e-05	4.2e-05	8.28e-05	3.23e-05	5.61e-05	9.56e-06	3.83e-05	8.84e-05	8.98e-05	9.84e-05	5.23e-05	3.92e-05	6.38e-05	6.75e-05	6.77e-05	6.41e-05	7.16e-05	6.04e-05	6.67e-05	7.74e-05	7.2e-05	5.96e-05	3.9e-05	6.34e-05	6.06e-05	4.82e-05	6.59e-05	6.86e-05	6.01e-05	5.74e-05	4.96e-05	2.81e-05
K00885	1.2e-05	2.04e-05	1.03e-05	2.11e-05	1.37e-05	1.69e-05	1.16e-05	1.16e-05	7.11e-06	1.14e-05	2.98e-05	1.37e-05	2.18e-05	1.36e-05	6.18e-06	7.03e-06	2.35e-05	1.29e-05	2.65e-05	2.86e-05	9.93e-06	2.05e-05	4.23e-06	1.35e-05	1.88e-05	2.53e-05	3.85e-05	6.8e-06	1.18e-05	1.02e-05	1.76e-05	2.61e-05	2.37e-05	1.54e-05	2.13e-05	1.35e-05	1.84e-05	3.35e-05	1.67e-05	7.96e-06	1.96e-05	1.98e-05	1.63e-05	2.7e-05	2.68e-05	1.36e-05	1.81e-05	1.13e-05	1.35e-05
K00886	6.59e-05	2.34e-05	6.02e-05	5.4e-05	5.89e-05	4.21e-05	6.89e-05	0.000165125	5.23e-05	2.96e-05	2.51e-05	8.89e-05	3.54e-05	1.36e-05	5.7e-05	2.06e-05	3.42e-05	2.45e-05	3.58e-05	5.28e-05	6.34e-05	9.04e-05	1.66e-05	6.77e-05	3.46e-05	4.81e-05	4.37e-05	6.12e-05	6.58e-05	7.13e-05	4.49e-05	2.4e-05	8.24e-05	5.68e-05	4.73e-05	5.06e-05	3.93e-05	2.57e-05	5.49e-05	5.84e-05	5.59e-05	3.24e-05	5.38e-05	3.96e-05	1.72e-05	3.39e-05	4.4e-05	1.84e-05	8.03e-05
K00887	1.09e-07	2.3e-07	1.34e-07	2.28e-07	1.89e-07	2.5e-08	9.17e-08	2.7e-08	1.02e-07	9.61e-08	3.18e-07	2.1e-08	7.03e-08	9.05e-08	8.72e-08	8.38e-08	9.13e-08	9.15e-08	1.31e-07	6.83e-08	1.03e-07	8.52e-08	3.55e-09	1.41e-08	1.08e-07	1.65e-08	1.8e-07	6.13e-08	1.46e-07	3.92e-08	2.67e-07	2.58e-07	1.65e-07	1.52e-07	2.97e-07	9.07e-08	1.83e-07	6.91e-08	2.92e-08	9.49e-08	2.5e-07	2.08e-07	2.4e-07	3.05e-07	3.58e-07	6.97e-08	2.65e-07	8.58e-08	9.59e-08
K00891	0.000224016	0.000224104	0.000208921	0.000229325	0.000212917	0.000256372	0.000219152	0.000234126	0.0002353	0.0002255	0.000227352	0.000233308	0.000232693	0.000231501	0.00020893	0.000225924	0.000241951	0.000229951	0.000161885	0.000234476	0.000241284	0.00023928	0.000303151	0.000275349	0.000232868	0.000259102	0.000240393	0.000230983	0.000209665	0.000237981	0.000222528	0.000225807	0.000226703	0.000226218	0.000221105	0.000235125	0.000211282	0.000240502	0.000234891	0.000210209	0.000217412	0.000224356	0.000230194	0.000223617	0.000218689	0.000233302	0.000222964	0.000230224	0.000197942
K00892	7.86e-06	3.98e-05	1.53e-05	3.71e-05	1.92e-05	6.89e-06	1.37e-05	4.14e-06	4.35e-06	1.51e-05	6.36e-05	6.41e-06	1.48e-05	2.7e-05	3.63e-06	1.28e-05	3.46e-05	2.3e-05	1.82e-05	1.92e-05	2.4e-05	3.03e-05	6.87e-07	2.32e-06	1.38e-05	4.5e-05	5.42e-05	8.17e-07	1.96e-05	2.71e-06	2.59e-05	5.09e-05	1.91e-05	1.63e-05	3.04e-05	6.64e-06	1.69e-05	6.97e-05	9.88e-06	8.02e-06	2.3e-05	3.78e-05	1.82e-05	4.91e-05	5.7e-05	1.87e-05	3.55e-05	1.99e-05	8.02e-06
K00895	2.59e-05	1.6e-05	1.88e-05	3.25e-05	1.64e-05	3.17e-05	2.69e-05	6.68e-05	2.24e-05	2.3e-05	1.29e-05	5.63e-05	2.62e-05	7.12e-06	1.92e-05	1.1e-05	1.89e-05	1.52e-05	1.97e-05	3.34e-05	1.65e-05	4.01e-05	4.39e-06	4.61e-05	2.54e-05	3.27e-05	2.31e-05	3.47e-05	1.63e-05	4.42e-05	2.6e-05	1.27e-05	3.04e-05	3.37e-05	1.88e-05	2.9e-05	2.03e-05	1.54e-05	4.2e-05	2.18e-05	3.14e-05	1.57e-05	2.38e-05	1.88e-05	8.57e-06	2.18e-05	1.38e-05	1.02e-05	2.29e-05
K00897	1.84e-05	1.08e-05	9.06e-06	1.39e-05	7.51e-06	2.36e-05	1.32e-05	3.86e-05	1.35e-05	1.58e-05	7e-06	2.1e-05	1.58e-05	1.66e-05	1.24e-05	1.74e-05	1.42e-05	1.66e-05	2.46e-05	1.83e-05	1.61e-05	2.29e-05	1.61e-05	4.18e-05	1.87e-05	2.11e-05	1.09e-05	2.04e-05	1.26e-05	2.29e-05	1.59e-05	7.75e-06	3.59e-05	1.31e-05	2.45e-05	2.16e-05	2.63e-05	1.59e-05	2.58e-05	1.06e-05	2.11e-05	6.77e-06	2.82e-05	1.38e-05	3.57e-06	1.74e-05	1.58e-05	1.58e-05	3.2e-05
K00899	1.87e-05	1.7e-05	2.14e-05	1.81e-05	1.94e-05	3.76e-05	2.24e-05	2.37e-05	1.41e-05	1.76e-05	2.02e-05	2.86e-05	4.18e-05	1.23e-05	2.2e-05	6.37e-06	2.97e-05	1.09e-05	2.24e-05	2.49e-05	1.69e-05	1.97e-05	1.66e-05	3.93e-05	3.29e-05	3.29e-05	3.25e-05	1.39e-05	2.67e-05	3.47e-05	2.31e-05	1.96e-05	2.81e-05	2.83e-05	2e-05	2.07e-05	1.45e-05	3.92e-05	3.55e-05	2.11e-05	2.03e-05	2.64e-05	1.4e-05	1.94e-05	1.98e-05	1.79e-05	2.1e-05	1.19e-05	1.76e-05
K00901	8.01e-05	0.00013755	7.41e-05	0.000112851	7.83e-05	8.56e-05	7.59e-05	4.81e-05	8.09e-05	0.000135079	0.000114321	7.44e-05	7.82e-05	0.000174876	7.06e-05	0.000178211	9.53e-05	0.000163138	0.000149067	0.000102488	8.65e-05	9.71e-05	4.87e-05	0.000107782	9.66e-05	9.86e-05	0.000101437	0.000128305	8.79e-05	9.37e-05	0.000100122	0.000120872	9.49e-05	8.76e-05	0.000114026	0.000107049	0.000106841	0.000142167	7.34e-05	7.61e-05	0.000103779	0.000104796	0.000126372	0.00011602	0.000119051	0.000136064	0.000103577	0.000165649	8.7e-05
K00903	0.000211773	0.000303612	0.000242466	0.000307637	0.000285507	0.000120041	0.000235959	0.000106609	0.000213476	0.000172852	0.000391778	0.000206377	0.000126192	0.000209273	0.000175944	0.000171135	0.000196293	0.000197091	0.000201072	0.00018376	0.000241965	0.000222054	9e-05	0.000182434	0.000183576	0.000176955	0.000325081	0.000124267	0.00024865	0.000117511	0.000291268	0.000353284	0.000264024	0.000230072	0.000340375	0.000140854	0.000230893	0.000278464	0.000146412	0.000197369	0.00032583	0.000310406	0.000279025	0.000368189	0.000429331	0.000180571	0.000331513	0.000187234	0.000223609
K00906	0.000132868	0.000284513	0.000117019	0.000227095	0.000154435	5.92e-05	0.000118315	7e-05	0.000142042	0.000236041	0.000254677	0.000116048	8.96e-05	0.000309147	0.000121524	0.000310828	0.000132423	0.000292307	6.97e-05	0.000144081	0.000145067	0.000170975	4.76e-06	2.31e-05	0.000134118	0.000144385	0.00017549	0.000199874	0.000136303	0.000134449	0.000197787	0.000255616	0.000147323	0.000134481	0.000223586	0.000165929	0.000170228	0.000287439	6.08e-05	0.000130539	0.000193756	0.000200767	0.000231809	0.000254971	0.000273384	0.00022546	0.000204379	0.000290928	0.000131997
K00908	7.95e-05	2.42e-05	0.000133645	2.65e-05	9.76e-05	2.95e-05	0.000147399	2.52e-05	3.97e-05	1.85e-05	4.01e-05	3.75e-05	4.91e-05	9.72e-06	6.71e-05	9.6e-06	3.73e-05	1.27e-05	9.93e-06	2.75e-05	4.53e-05	7.46e-05	5.79e-05	1.46e-05	3.47e-05	2.45e-05	3.11e-05	1.91e-05	2.37e-05	3.56e-05	5.29e-05	6.08e-05	0.000208878	0.000124819	0.000110358	2.72e-05	3.33e-05	1.04e-05	2.6e-05	0.00011891	0.000280615	7.68e-05	4.33e-05	2.96e-05	8.55e-05	4.65e-05	6.2e-05	1.28e-05	0.000230488
K00912	0.000237994	0.000311918	0.000251591	0.000275419	0.00026852	0.000211606	0.000240293	0.000141359	0.000288367	0.000295821	0.000314113	0.000237778	0.000270141	0.000333901	0.000231506	0.000339229	0.000300391	0.000326759	8.89e-05	0.000256221	0.000293055	0.000244974	2.21e-05	0.000108532	0.000280801	0.000283873	0.00028837	0.000278326	0.000195104	0.000241941	0.000280572	0.000315221	0.000246322	0.000265417	0.000281874	0.000267213	0.000289273	0.000286633	0.000187739	0.000237465	0.000264382	0.000286333	0.000295172	0.000293105	0.000317613	0.000305409	0.000282726	0.000338152	0.000190347
K00917	6.65e-05	0.00010294	8.05e-05	9.96e-05	9.83e-05	0.000101794	8.01e-05	4.9e-05	6.7e-05	8.53e-05	0.000109588	5.03e-05	6.41e-05	0.000115873	6.57e-05	9.67e-05	9.44e-05	0.000103019	0.000388181	9.45e-05	7.12e-05	8.32e-05	9.17e-05	0.000196249	7.11e-05	8.96e-05	0.000106723	6.64e-05	9.07e-05	5.93e-05	7.1e-05	0.000105857	6.33e-05	6.23e-05	7.55e-05	6.47e-05	5.99e-05	0.000142235	0.000107205	6.97e-05	6.78e-05	8.48e-05	6.93e-05	0.000103995	0.00010774	8.69e-05	7.68e-05	0.000101076	5.21e-05
K00918	4.7e-07	1.48e-07	1.13e-07	3.25e-07	9.92e-08	3.38e-07	1.78e-07	5.67e-07	2.55e-07	2.13e-07	1e-07	6.38e-07	3.13e-07	4.51e-08	1.44e-07	1.24e-07	1.99e-07	1.55e-07	2.16e-07	4.4e-07	4.75e-08	3.33e-07	1.54e-08	4.2e-07	3.05e-07	3.48e-07	2.03e-07	3.92e-07	9.8e-08	4.58e-07	2.85e-07	8.76e-08	2.75e-07	3.24e-07	1.49e-07	2.32e-07	2.03e-07	1.81e-07	5.37e-07	1.93e-07	2.15e-07	1.04e-07	2.23e-07	1.67e-07	2.26e-08	1.96e-07	6.95e-08	1e-07	5.69e-08
K00919	0.000251221	0.000279772	0.000254544	0.000294432	0.000253913	0.000282774	0.000252787	0.00032155	0.000251576	0.00029761	0.000255915	0.00031416	0.000252759	0.000297014	0.000248787	0.000312381	0.000272626	0.000305894	0.000421934	0.000299232	0.000248818	0.00030516	0.00028341	0.0002871	0.000265183	0.000293057	0.000265005	0.000323945	0.000251088	0.000315059	0.000268392	0.000262622	0.000273558	0.000281589	0.000258868	0.000294255	0.000279318	0.000294081	0.000277478	0.000253765	0.00025768	0.000257017	0.000284625	0.000269076	0.000247294	0.000290831	0.000243815	0.000302434	0.000238997
K00924	0.00049309	0.000180659	0.000384533	0.000189147	0.00028655	0.000162743	0.000448227	0.000195286	0.000263075	0.000149898	0.000200106	0.000219801	0.000208616	0.000128776	0.000332865	0.000129258	0.000162001	0.000137482	8.51e-05	0.000164656	0.000296823	0.000205465	0.000574643	0.000169358	0.000173396	0.00015338	0.000180484	0.000144924	0.000199578	0.000218166	0.000233249	0.000217815	0.000383676	0.000247003	0.00030155	0.000164328	0.000302511	0.000116987	0.000174691	0.00041746	0.000481371	0.000204371	0.000221327	0.000195751	0.000241544	0.000168558	0.000303358	0.00013408	0.000720384
K00925	0.000296728	0.000259329	0.000322333	0.000288548	0.000319111	0.000407561	0.000315278	0.000324776	0.000290941	0.000217722	0.000313043	0.000332686	0.000364716	0.000199864	0.000282379	0.000160278	0.000329427	0.000196083	0.000769496	0.00034217	0.000294093	0.000279127	0.000349412	0.000589166	0.000317341	0.000300944	0.000358886	0.000192313	0.000338397	0.000256304	0.000294113	0.000290768	0.000309034	0.00028049	0.000289469	0.000259606	0.000350233	0.00026092	0.000424281	0.000280278	0.000305255	0.000260026	0.000263263	0.000301658	0.00030215	0.000238802	0.00028907	0.000189648	0.000294969
K00926	6.01e-05	8.26e-05	6.21e-05	8.84e-05	7.65e-05	0.000117832	7.06e-05	2.69e-05	6.04e-05	4.37e-05	0.000114149	4.61e-05	4.93e-05	6.63e-05	4.09e-05	3.38e-05	7.99e-05	5.05e-05	0.000693499	8.79e-05	6.13e-05	6.35e-05	0.000139628	0.000278676	5.92e-05	7.93e-05	0.000124182	3.36e-05	8.27e-05	3.54e-05	6.4e-05	9.89e-05	5.41e-05	5.01e-05	7.15e-05	4.2e-05	5.18e-05	0.000116254	0.000137649	4.69e-05	6.6e-05	7.98e-05	4.98e-05	0.000100261	0.000113215	5.04e-05	7.49e-05	4.48e-05	4.26e-05
K00927	0.000487654	0.000478846	0.000444725	0.000488182	0.000454042	0.000515164	0.000464154	0.000498451	0.00051426	0.000498856	0.000460831	0.000482266	0.000436043	0.000516241	0.000455798	0.000522693	0.000483889	0.00051293	0.000732679	0.000492548	0.000500839	0.00050188	0.000583004	0.000620875	0.000467828	0.000502524	0.000470265	0.000511588	0.000429792	0.00050334	0.000468007	0.000465261	0.00046242	0.000472398	0.000463891	0.000496391	0.000472287	0.000473806	0.000523772	0.000457428	0.000447419	0.00046433	0.000495474	0.000460933	0.000450363	0.000500172	0.000460906	0.00051219	0.000434935
K00928	0.000579403	0.000431299	0.000600102	0.000484928	0.000567417	0.000674208	0.0006029	0.000501283	0.000585022	0.000405874	0.000502551	0.00052222	0.000470234	0.000382308	0.000503897	0.000354607	0.000499014	0.000375813	0.00049295	0.000466081	0.0006029	0.000493795	0.0013593	0.000900095	0.00049541	0.000531895	0.000576029	0.000434685	0.000485098	0.00049577	0.000500852	0.000477362	0.00053794	0.000541056	0.000493205	0.000458051	0.000566275	0.000413654	0.000590038	0.000530082	0.00051326	0.000509958	0.00047739	0.000474824	0.000495518	0.000428375	0.00054941	0.000380752	0.000555771
K00929	1.97e-05	4.22e-07	1.32e-05	2.05e-06	9.99e-06	1.87e-05	1.64e-05	0	1.78e-05	5.18e-07	2.27e-06	7.91e-07	1.17e-06	3.38e-06	7.39e-06	4.83e-07	2.89e-06	3.14e-07	3.47e-05	3.26e-06	2.02e-05	9.68e-08	2.93e-05	5.43e-05	8.74e-06	8.02e-06	3.54e-06	5.03e-08	1.11e-05	7.63e-06	8.45e-06	1.16e-06	3.31e-05	2.42e-06	2.23e-05	7.51e-06	2.49e-05	4.95e-06	1.89e-05	7.8e-06	1.74e-05	1.01e-06	2.34e-05	6.48e-06	1.34e-06	1.54e-06	1.61e-05	6.3e-07	3.6e-05
K00930	0.000341358	0.000384958	0.000324856	0.000363141	0.000315116	0.000329763	0.000327396	0.00035327	0.000340953	0.000415462	0.000335595	0.000336449	0.00032377	0.000447602	0.000325413	0.00046844	0.000335832	0.000444654	0.000162461	0.000347783	0.000323753	0.000363512	0.000366518	0.000262881	0.000339573	0.000363746	0.00032001	0.000413427	0.000295274	0.000385919	0.000339102	0.000360716	0.000343363	0.000340602	0.000340731	0.000383785	0.000356544	0.000390495	0.000296414	0.000338537	0.00034579	0.000330137	0.000370654	0.000344845	0.00033834	0.000408006	0.000323122	0.000449761	0.000339472
K00931	0.000330819	0.000379763	0.000303133	0.000377057	0.00029759	0.000416226	0.000307722	0.00038451	0.000325527	0.000397247	0.000363064	0.000377706	0.000371589	0.000407692	0.00030616	0.00041387	0.000363813	0.000405944	0.000247016	0.000382194	0.000301922	0.000376337	0.000501929	0.000393763	0.000377044	0.000386168	0.000368444	0.00040225	0.000335215	0.000399393	0.000362373	0.000376516	0.000369916	0.000369976	0.000360967	0.000402596	0.000358	0.000371668	0.000356972	0.000319329	0.000363734	0.000345821	0.000373634	0.000367697	0.000360716	0.000392211	0.000334119	0.000405603	0.000322743
K00932	6.94e-06	2.65e-05	8.5e-06	2.44e-05	1.33e-05	8.59e-06	1.01e-05	3.61e-06	3.29e-06	1.06e-05	4e-05	1.04e-05	1.35e-05	1.82e-05	2.7e-06	8.9e-06	1.7e-05	1.56e-05	1.72e-05	1.92e-05	8.53e-06	2.21e-05	1.54e-06	3.26e-06	1.25e-05	2.56e-05	3.98e-05	3.52e-06	1.99e-05	3.91e-06	1.63e-05	3.41e-05	1.79e-05	1.38e-05	2.02e-05	6.58e-06	1.55e-05	4.79e-05	1.06e-05	6.33e-06	1.81e-05	2.61e-05	1.27e-05	3.32e-05	3.74e-05	1.35e-05	2.11e-05	1.38e-05	9.89e-06
K00934	3.99e-08	0	4.02e-08	1.49e-09	3.22e-08	0	4.16e-08	0	3.48e-08	0	0	0	7.16e-09	0	2.23e-08	1.11e-09	0	0	0	0	4.75e-08	0	0	6.89e-10	3.76e-08	1.58e-08	0	0	5.91e-08	1.47e-07	0	0	4.42e-09	0	8.72e-09	0	0	8.52e-08	4.63e-09	2.61e-08	0	0	4.71e-09	0	0	0	1.8e-08	0	1.27e-08
K00936	0.00643185	0.00578528	0.00724854	0.00532373	0.00660883	0.00673442	0.00692413	0.00382713	0.00670908	0.00572448	0.00573547	0.00587754	0.00697899	0.00560299	0.00631846	0.00582098	0.00639931	0.00560198	0.00315542	0.0053782	0.00698676	0.00488024	0.0129561	0.00481812	0.00673794	0.00573717	0.00605889	0.00629871	0.00464201	0.00610982	0.00636966	0.00581817	0.00654892	0.00629741	0.0063876	0.00604297	0.00766492	0.00474331	0.00569898	0.00648316	0.00701652	0.00593245	0.00621885	0.00574688	0.00613391	0.00603253	0.00676784	0.00590059	0.00705151
K00937	0.000766011	0.000860426	0.000782153	0.000827696	0.000790523	0.000757966	0.00078221	0.000900957	0.000776989	0.000916545	0.000805912	0.000889272	0.000882975	0.000936741	0.00074277	0.000973401	0.000877626	0.000938906	0.000920759	0.000858652	0.000763117	0.000886108	0.000144336	0.000563982	0.000888521	0.000907155	0.000853194	0.000950495	0.00076718	0.000908369	0.00084313	0.000832985	0.000866832	0.000895709	0.000814969	0.000890369	0.000847084	0.000855441	0.000715953	0.000774599	0.000820295	0.000859015	0.000843661	0.000814902	0.00078457	0.000939075	0.000807778	0.000960504	0.000750254
K00938	3.1e-05	1.44e-06	2.43e-05	8.13e-06	2.06e-05	8.16e-05	3.24e-05	4.77e-06	3.38e-05	1.85e-06	1.24e-06	2.38e-07	1.05e-06	1.39e-05	2.09e-05	6.07e-07	5.34e-06	1.37e-06	0.000148335	1.46e-05	2.69e-05	3.85e-06	0.000135582	0.000253532	1.11e-05	6.77e-06	1.37e-05	2.05e-07	3.71e-05	3.07e-06	2.18e-06	1.59e-06	8.24e-06	3.77e-06	6.82e-06	6.53e-06	5.6e-06	2.46e-06	8.41e-05	2.11e-05	1.14e-05	6.52e-06	4.76e-06	7.55e-07	4.49e-06	5.23e-06	1.1e-05	9.96e-07	2.77e-05
K00939	0.000315597	0.00026622	0.000328794	0.000280591	0.000327367	0.000315836	0.00031148	0.000287302	0.000350723	0.000273127	0.000268977	0.000295349	0.000285424	0.000270079	0.00029963	0.000271794	0.000302778	0.00027273	0.000394841	0.000288942	0.000325529	0.000287281	0.000376096	0.000366949	0.000295901	0.000292826	0.000283672	0.000289191	0.000258212	0.000297353	0.000280566	0.000269083	0.000286467	0.00028436	0.000272775	0.000288425	0.000384383	0.000259095	0.000332265	0.000303797	0.00027062	0.000277132	0.000285841	0.000267113	0.000265323	0.000279866	0.000282348	0.000273687	0.000289892
K00940	0.000166752	0.000170806	0.000151017	0.000167875	0.000154499	0.000168912	0.000156105	0.000152421	0.000176274	0.000175912	0.000164904	0.000158206	0.000149242	0.000188905	0.000153786	0.000192024	0.000163634	0.000186141	0.000108088	0.000161676	0.00017383	0.000167785	0.000215259	0.000181352	0.000162483	0.000169992	0.000160299	0.000178372	0.000147039	0.000170001	0.000161342	0.000168387	0.000163395	0.000159692	0.00016582	0.000171899	0.000166514	0.000169104	0.000158147	0.000155978	0.000156606	0.000163901	0.000177673	0.000164118	0.000163828	0.000175735	0.000163743	0.000186627	0.000153388
K00941	0.00028906	0.000315711	0.000282961	0.000324239	0.000286654	0.000297832	0.000278462	0.000281026	0.000294517	0.000287012	0.000324442	0.000311715	0.00023925	0.000288148	0.000263028	0.000286406	0.000262568	0.000289629	0.000423018	0.000277458	0.000286562	0.000288354	0.000318206	0.000368042	0.000268789	0.000264555	0.000295941	0.000265755	0.000273965	0.000278406	0.000310525	0.000315955	0.000286958	0.000295277	0.000316192	0.000281024	0.000312347	0.000265927	0.00029626	0.000263429	0.000307319	0.000289931	0.000319137	0.000322218	0.00033235	0.000276811	0.000306864	0.000282759	0.000260845
K00942	0.00029672	0.000257289	0.000253514	0.000276487	0.000250226	0.000284442	0.00027013	0.000267546	0.000276121	0.000257356	0.000257485	0.000285076	0.00023223	0.000253944	0.000256324	0.000257526	0.000248298	0.000258315	0.000406591	0.000265252	0.000273499	0.000259332	0.000353286	0.000380433	0.000255854	0.000264769	0.000257161	0.000272858	0.000236	0.000284264	0.000271251	0.000254289	0.000272485	0.000259643	0.00027167	0.000263733	0.000263212	0.000247553	0.000284278	0.000264411	0.000269781	0.000251598	0.000280624	0.000261284	0.000252311	0.000254261	0.00026302	0.000251866	0.000287286
K00943	0.000292243	0.000250807	0.00025111	0.000280207	0.00025239	0.000268303	0.000265486	0.000321693	0.000291497	0.000269721	0.000235872	0.000282914	0.000214531	0.00026316	0.000260469	0.000269913	0.000251816	0.000272365	0.000330638	0.000267771	0.000282473	0.000281441	0.000309864	0.000347532	0.000243624	0.00027241	0.000228975	0.000278801	0.000230141	0.000291547	0.000245885	0.000239752	0.000254948	0.00023669	0.000243632	0.000270017	0.000242409	0.000261421	0.000305651	0.000265573	0.000244172	0.000225425	0.00027051	0.000247199	0.000225779	0.00025874	0.000238558	0.000260658	0.000266082
K00945	0.000268249	0.000255247	0.000252998	0.000268224	0.000251656	0.000310423	0.000263746	0.000298901	0.000271461	0.000274128	0.000237466	0.000272212	0.000219476	0.000284824	0.000250829	0.000289774	0.000252035	0.000282789	0.0004064	0.000268617	0.000269804	0.000290801	0.000627468	0.00041255	0.000249104	0.000276691	0.000251392	0.000289588	0.000243626	0.000283478	0.000251279	0.000241515	0.000260063	0.000256113	0.000248576	0.000268252	0.000265674	0.000268976	0.000294186	0.000257146	0.00024224	0.000250057	0.000268116	0.0002443	0.000229528	0.000273526	0.000247913	0.000280292	0.000261722
K00946	0.000290409	0.000306983	0.000276412	0.000305207	0.000297965	0.000229132	0.000291081	0.000325459	0.000322747	0.000306727	0.00029979	0.000270708	0.000234841	0.00032181	0.000291368	0.000332246	0.000258236	0.000323084	0.000124108	0.000278075	0.000308781	0.000320444	0.000371724	0.000207661	0.000259019	0.000272442	0.000283056	0.000304887	0.000280008	0.000283003	0.00028616	0.00030458	0.000275875	0.000292404	0.000283775	0.000281666	0.00028934	0.000304761	0.000245711	0.000295936	0.000275002	0.00031564	0.000299714	0.000297421	0.000302852	0.000308031	0.000289217	0.000321423	0.000276107
K00947	0.000135896	0.000104764	0.000155669	0.000120111	0.000147645	0.000142269	0.000141289	0.000113828	0.000139806	8.58e-05	0.000146309	0.000178774	0.000188333	4.88e-05	0.000129915	4.47e-05	0.000157898	5.89e-05	0.000233421	0.000130943	0.000136719	9.7e-05	3.25e-05	9.58e-05	0.000161247	0.000119502	0.000146485	0.000100291	0.000131834	0.00012476	0.000156064	0.000134818	0.000157684	0.000147924	0.000150946	0.000129773	0.000140138	5.65e-05	0.000133703	0.000134099	0.00016187	0.000129653	0.000134044	0.000139215	0.000153102	9.7e-05	0.000149276	6.03e-05	0.000122295
K00948	0.000421109	0.000423884	0.000398169	0.000444243	0.000398682	0.000547431	0.00040871	0.000434444	0.00044465	0.000440755	0.00040413	0.000448214	0.000394279	0.000460356	0.000392303	0.000459924	0.000425127	0.000453754	0.000675371	0.000450722	0.000429987	0.000438288	0.000862985	0.000772089	0.000431933	0.0004479	0.000420177	0.000463019	0.000407639	0.000460731	0.000419174	0.000411005	0.000415896	0.000420927	0.000410838	0.000444662	0.000410922	0.000418725	0.000506823	0.000397847	0.000404672	0.000402625	0.000438242	0.000409403	0.000399415	0.000444487	0.00040044	0.000449952	0.000379954
K00949	3.97e-05	2.61e-05	3.83e-05	4.58e-05	2.63e-05	0.000109329	3.85e-05	6.23e-05	2.53e-05	3.02e-05	3.24e-05	8e-05	5.44e-05	2.14e-05	2.2e-05	1.61e-05	5.52e-05	2.07e-05	0.000295325	5.97e-05	3.67e-05	4.51e-05	9.09e-05	0.000223871	6.33e-05	7.18e-05	5.69e-05	4.69e-05	4.27e-05	6.21e-05	5.51e-05	2.79e-05	6.73e-05	6.03e-05	4.74e-05	4.91e-05	3.89e-05	2.34e-05	9.63e-05	2.6e-05	4.81e-05	3.22e-05	4.8e-05	3.28e-05	2.49e-05	3.84e-05	3.84e-05	1.97e-05	3.51e-05
K00950	0.000191081	0.000212668	0.000162611	0.000192305	0.00017071	0.000150017	0.000180674	0.00018841	0.000211508	0.000242756	0.000165587	0.000153009	0.000132635	0.00029038	0.000188217	0.000306155	0.000175093	0.000280573	0.000120694	0.000188089	0.000208438	0.000205046	0.000129051	0.000187258	0.000162483	0.000190404	0.000149243	0.000250461	0.00017401	0.000205114	0.00015843	0.000183411	0.000165473	0.000158484	0.000168948	0.000202489	0.000154675	0.000243734	0.000165509	0.000188966	0.000155677	0.000179476	0.000208532	0.000175261	0.000160444	0.000239175	0.000167554	0.000281867	0.000182826
K00951	0.00116427	0.00133159	0.00104141	0.00129689	0.00112257	0.000981924	0.00109408	0.00102504	0.0013142	0.00127603	0.00125884	0.00107157	0.000801728	0.00144929	0.00109071	0.00147621	0.00103735	0.00141989	0.00143552	0.00111708	0.00126871	0.00118649	0.00111423	0.00129839	0.00101837	0.00108374	0.00109687	0.00124992	0.00107406	0.0011105	0.00115483	0.00127187	0.00106056	0.00103879	0.00121405	0.00113791	0.00115119	0.00131055	0.00108686	0.0010952	0.0011038	0.00118686	0.00133617	0.00126036	0.00128977	0.00125168	0.00119571	0.00139689	0.0010493
K00952	1.33e-06	1.36e-06	2.17e-06	1.32e-06	1.87e-06	8.63e-07	2.84e-06	4.35e-07	1.74e-06	7.19e-07	1.87e-06	2.24e-06	1.06e-06	5.18e-07	1.33e-06	4.85e-07	1.75e-06	6.5e-07	4.13e-07	1.61e-06	1.91e-06	7.85e-07	1.74e-07	5.72e-07	1.27e-06	5.43e-07	1.47e-06	4.69e-07	2.24e-06	6.08e-07	2.02e-06	1.61e-06	1.26e-06	1.57e-06	1.75e-06	7.84e-07	1.29e-06	5.12e-07	1.03e-06	1.28e-06	1.53e-06	1.05e-06	1.95e-06	1.66e-06	2.19e-06	1.16e-06	2.16e-06	5.76e-07	1.72e-06
K00954	0.000173015	0.000169884	0.000166342	0.000176311	0.000171461	0.000183877	0.000168864	0.000173076	0.00019208	0.000171136	0.000169505	0.000168672	0.000144247	0.000178933	0.000162556	0.000180559	0.000173852	0.000178462	0.000321582	0.000171996	0.000188981	0.000177695	0.000261112	0.000232192	0.000161612	0.000174934	0.000162816	0.000176765	0.000156573	0.000174657	0.000165434	0.000167882	0.000162849	0.00016415	0.000165901	0.000171028	0.000165363	0.000168257	0.000181529	0.000164406	0.000157699	0.000164269	0.00017727	0.000167207	0.0001653	0.000170743	0.000166582	0.000176967	0.000149506
K00955	0.000469683	0.000513122	0.00042947	0.00046874	0.000423291	0.000514837	0.00044891	0.000533516	0.000475849	0.000625	0.000399023	0.000466618	0.000573654	0.000658518	0.000507563	0.000700499	0.000533562	0.000657836	0.000117353	0.000534174	0.000467118	0.00054288	0.000663159	0.000283151	0.000526281	0.000558598	0.000417577	0.000637675	0.000473616	0.000586772	0.000435113	0.000457514	0.00045285	0.000485625	0.000416394	0.000585125	0.000373818	0.000568379	0.000416434	0.000498108	0.00042147	0.000446259	0.0004734	0.000425649	0.00038606	0.000619205	0.000400263	0.000675766	0.000431686
K00956	0.000306512	0.000386839	0.000314114	0.000382195	0.000346366	0.00030482	0.000325938	0.000345306	0.000307801	0.000373293	0.000383964	0.000340501	0.000330878	0.000378907	0.000319201	0.000387191	0.000354715	0.000383304	0.000128923	0.000335672	0.000339078	0.000374866	0.000419655	0.000189666	0.000334998	0.000349004	0.000364855	0.000375295	0.00033917	0.000343984	0.000353467	0.000382526	0.00032155	0.000358718	0.000357672	0.000361557	0.000284927	0.000374608	0.000258851	0.000320848	0.000334082	0.000369175	0.00035308	0.000383159	0.000389957	0.00036527	0.000359009	0.000385036	0.000276187
K00957	0.000276289	0.000331202	0.000271903	0.000321268	0.000283429	0.000277753	0.000277377	0.000321418	0.00027011	0.000331564	0.000315633	0.000305241	0.000318611	0.000337768	0.00028576	0.000347007	0.000307455	0.000340181	0.000103858	0.000301419	0.000290015	0.000330805	0.000309711	0.000174624	0.000308191	0.000309088	0.000308289	0.000326299	0.000298543	0.000307541	0.000309939	0.000323636	0.000293516	0.000318202	0.000307053	0.000321675	0.000252552	0.000313129	0.000238647	0.000284696	0.00029862	0.000311761	0.000308683	0.000318676	0.000321125	0.000332059	0.000299905	0.000344907	0.000252476
K00958	0.000136426	6.18e-05	9.06e-05	6.82e-05	9.3e-05	5.98e-05	0.000110017	8.13e-05	0.000183894	7.05e-05	5.88e-05	5.59e-05	4.09e-05	7.72e-05	0.000115789	8.19e-05	5.37e-05	7.93e-05	3.99e-05	5.78e-05	0.000157737	7.12e-05	0.00014721	8.04e-05	5.35e-05	5.49e-05	3.8e-05	6.25e-05	6.39e-05	7.31e-05	5.82e-05	6.58e-05	9.17e-05	5.4e-05	8.19e-05	6.63e-05	6.09e-05	6.39e-05	9.07e-05	0.000106755	8.13e-05	6.97e-05	0.000107954	6.41e-05	6.24e-05	6.89e-05	8.49e-05	7.42e-05	0.000112999
K00960	5.35e-06	6.74e-06	6.96e-06	8.35e-06	8.52e-06	2.22e-06	5.41e-06	9.72e-07	6.11e-06	2.9e-06	1.03e-05	1.02e-06	2.74e-06	3.47e-06	4.56e-06	2.67e-06	3.63e-06	3.31e-06	7.11e-06	2.39e-06	6.07e-06	3.06e-06	2.21e-06	4.41e-06	4.58e-06	8.29e-07	5.86e-06	1.82e-06	6.11e-06	3.31e-06	8.69e-06	9.14e-06	5.88e-06	5.22e-06	1.06e-05	3.35e-06	6.65e-06	3.59e-06	2.37e-06	4.66e-06	8.19e-06	7.49e-06	8.75e-06	1.1e-05	1.29e-05	2.53e-06	1.01e-05	2.99e-06	3.74e-06
K00962	0.00087299	0.0008304	0.000848562	0.000855109	0.00084661	0.000919153	0.000858882	0.000899239	0.000944238	0.000876811	0.000794982	0.000862838	0.000746193	0.000910291	0.000825285	0.000924295	0.000853807	0.000903783	0.00120658	0.000858869	0.000924254	0.000893679	0.00109526	0.0011308	0.000818139	0.000905662	0.000820359	0.000915846	0.000775147	0.000903885	0.000818086	0.00080256	0.000826144	0.000839139	0.000809525	0.000878959	0.000897607	0.000839607	0.000919335	0.000839124	0.000783083	0.00081736	0.000883381	0.000795843	0.000768409	0.00088312	0.000821237	0.000906403	0.00081173
K00963	0.000352659	0.000411355	0.000321113	0.000415724	0.000348854	0.00038453	0.000346111	0.000361315	0.000379723	0.000391441	0.00040162	0.000369395	0.000331567	0.000430904	0.000321468	0.000421563	0.000379701	0.000422026	0.000346668	0.000379922	0.000386778	0.000383886	0.000195325	0.000492945	0.000368227	0.00038787	0.000371094	0.000389416	0.000338898	0.000394862	0.000376482	0.000402499	0.000343612	0.000338895	0.000381645	0.000391026	0.000293945	0.000420184	0.000367965	0.000327171	0.000360957	0.000346534	0.000404561	0.00040278	0.000408143	0.000391865	0.000371224	0.000416081	0.000283947
K00965	0.000104838	5.63e-05	0.000134146	8.75e-05	0.000135078	0.000157962	0.000133227	0.000161727	0.00011629	4.55e-05	6.44e-05	7.07e-05	2.71e-05	4.83e-05	0.000106719	2.67e-05	7.43e-05	3.86e-05	0.000240517	8.54e-05	0.00012469	0.000105169	0.000465192	0.000392962	4.83e-05	6.45e-05	0.000100202	4.44e-05	0.00011219	6.09e-05	6.24e-05	5.57e-05	7.57e-05	6.42e-05	6.48e-05	5.48e-05	5.7e-05	8.25e-05	0.000165921	0.000109938	5.94e-05	7.3e-05	6.49e-05	6.95e-05	6.22e-05	4.57e-05	8.11e-05	3.45e-05	0.000101686
K00966	0.00013973	8.14e-05	0.000124819	9.54e-05	0.000114614	0.000181072	0.000132578	0.000203404	0.000127513	0.000111351	9.04e-05	0.000145033	0.000198019	6.6e-05	0.000152725	6.57e-05	0.000143939	7.58e-05	4.44e-05	0.000141983	0.000103379	0.000139663	0.000328269	0.000122475	0.000154333	0.000131543	0.000111043	9.98e-05	0.000153288	0.000137412	0.000120211	9.33e-05	0.000133504	0.000148199	0.000103183	0.000141471	8.92e-05	7.5e-05	0.000160379	0.000143837	0.000117941	0.000133221	9.23e-05	9.07e-05	8.23e-05	0.000111349	0.000107516	7.46e-05	0.000139137
K00968	7.26e-06	4.59e-06	7.13e-06	6.27e-06	5.77e-06	1.43e-05	7.64e-06	5.17e-06	8.32e-06	4.25e-06	5.74e-06	3.63e-06	1.11e-06	6.18e-06	5.17e-06	4.25e-06	5.99e-06	4.57e-06	2.64e-05	6.09e-06	9.84e-06	4.67e-06	1.96e-05	4.08e-05	3.87e-06	8.59e-06	7.1e-06	4.03e-06	7.82e-06	4.32e-06	3.93e-06	4.39e-06	3.23e-06	3.1e-06	4.22e-06	3.75e-06	3.09e-06	6.74e-06	1.53e-05	4.89e-06	3.67e-06	4.13e-06	4.87e-06	4.57e-06	4.61e-06	4.74e-06	5.83e-06	4.11e-06	4.47e-06
K00969	0.000171688	0.000186678	0.000171303	0.00018728	0.000179805	0.000192854	0.000177938	0.000189815	0.000187222	0.00019541	0.000176666	0.000155671	0.000152674	0.000220183	0.000170248	0.000219427	0.000180585	0.000211698	0.000273648	0.00017372	0.000184555	0.000195277	0.000283986	0.000271758	0.000170383	0.000178777	0.000163711	0.000196043	0.000178444	0.000184287	0.000168042	0.000181905	0.000155571	0.000169567	0.000166167	0.000180315	0.000166413	0.000196557	0.000186542	0.000175638	0.000155834	0.000181117	0.000176993	0.000175249	0.00017707	0.00019752	0.000171801	0.000211176	0.000161759
K00970	0.000478101	0.000494706	0.00044028	0.000531956	0.000471503	0.000426307	0.000478197	0.000588876	0.000476097	0.0005022	0.000478876	0.000563338	0.000405966	0.000490237	0.000464023	0.000520965	0.000446225	0.000517102	0.000415788	0.000499851	0.0004924	0.000555799	0.000560702	0.000396581	0.000451555	0.000494609	0.000471146	0.000539048	0.000429204	0.000528932	0.000499969	0.000481005	0.000505062	0.000504783	0.000487809	0.000492234	0.000441482	0.000491683	0.000420771	0.000467525	0.000489182	0.000482547	0.000525509	0.000492105	0.000468596	0.000499136	0.000465035	0.000503712	0.000465439
K00971	0.00043296	0.000486016	0.00042825	0.00048103	0.000429902	0.000483073	0.000415615	0.000381348	0.000504123	0.00048169	0.000474833	0.000527285	0.000547388	0.000491449	0.000392033	0.000514145	0.000499475	0.000507191	0.000151694	0.000454528	0.000476203	0.000443952	0.000544269	0.000335598	0.00052451	0.000522027	0.000478906	0.000556779	0.000291331	0.000528831	0.000492849	0.000478956	0.00047321	0.000485937	0.000468487	0.000490383	0.000547667	0.000473477	0.000389268	0.000413164	0.000468396	0.000458522	0.000503036	0.000475036	0.000465087	0.000507932	0.000450171	0.00051177	0.000357832
K00972	1.88e-06	0	3.69e-06	4.37e-08	3.81e-06	9.69e-08	3.43e-06	0	4.04e-06	0	1.2e-08	0	6.47e-08	4.51e-07	2.32e-06	3.77e-09	6.93e-07	1.36e-09	2.11e-07	1.58e-07	3.31e-06	0	1.53e-07	3.17e-07	1.01e-07	9.6e-08	1.23e-08	3.65e-09	1.8e-07	3.56e-07	0	9.44e-09	2.84e-07	0	5.4e-08	5.55e-09	4.36e-09	1.99e-07	1.08e-07	2.18e-06	0	0	1.1e-08	1.59e-08	2.69e-09	2.05e-09	6.74e-07	3.64e-07	4.89e-08
K00973	0.000343211	0.00034164	0.000347853	0.000337142	0.000347843	0.000355393	0.000335133	0.000353582	0.000373278	0.000342176	0.000336315	0.000294196	0.000278347	0.00037422	0.000334904	0.000375215	0.000295116	0.000364668	0.000280866	0.000307961	0.000371942	0.000354152	0.00102022	0.00045194	0.000316779	0.000327074	0.000319455	0.000333013	0.000324223	0.00030804	0.000332723	0.000335618	0.000355331	0.000326043	0.000348372	0.000320923	0.000419556	0.000351074	0.000336118	0.000335682	0.000320845	0.00036992	0.000370662	0.000335604	0.000331092	0.000350933	0.0003536	0.000364959	0.000350028
K00974	0.000365432	0.000423326	0.000368281	0.000383454	0.000368006	0.000305283	0.000362732	0.00019133	0.000432608	0.000400809	0.000400413	0.000245259	0.000204889	0.000502844	0.000323691	0.000499363	0.000322726	0.000467515	0.000636479	0.000318002	0.000416705	0.000326971	0.00054489	0.000500591	0.000301159	0.000328932	0.000352361	0.000366863	0.000315042	0.000290463	0.000347335	0.000404875	0.000337501	0.000307019	0.000389237	0.000309898	0.000381019	0.000437509	0.000317318	0.000349192	0.000355755	0.000393785	0.000421988	0.000389818	0.000417618	0.000404038	0.000390668	0.000471902	0.000360539
K00975	0.000235967	0.000162984	0.000255031	0.000209695	0.000244066	0.000265321	0.000246372	0.00029161	0.000250601	0.000127644	0.000200997	0.000197057	0.000163845	0.000127796	0.000208762	0.00010287	0.000185388	0.000124303	0.000888541	0.000208417	0.000255105	0.000227657	0.000551113	0.000470078	0.000174306	0.000180411	0.000228099	0.000124644	0.000223777	0.000173467	0.000193639	0.000188986	0.000252743	0.000187886	0.000215607	0.00016113	0.000260744	0.00016345	0.000310886	0.000211874	0.000215943	0.000179064	0.00021313	0.000206469	0.000200362	0.000145782	0.000213864	0.000115448	0.000263673
K00978	9.18e-05	7.19e-05	0.000121283	7.03e-05	0.000107053	0.000105384	0.000100317	6.75e-05	9.64e-05	8.57e-05	7.56e-05	0.000102007	0.000137917	6.44e-05	0.000114809	6.5e-05	0.000131486	6.89e-05	2.22e-05	9.32e-05	0.0001084	6.9e-05	1.12e-05	5.13e-05	0.000109806	0.000107028	8.84e-05	8.65e-05	7.41e-05	9.95e-05	9.07e-05	7.37e-05	9.23e-05	9.96e-05	8.24e-05	9.81e-05	6.39e-05	7.37e-05	9.66e-05	0.000108617	8.72e-05	8.37e-05	7.68e-05	7.23e-05	6.9e-05	8.32e-05	8.66e-05	7.48e-05	8.01e-05
K00979	0.000225333	0.000272605	0.000217107	0.000238084	0.000228216	0.000200647	0.000216823	0.00012961	0.000264835	0.000271587	0.000262595	0.000205169	0.000245149	0.000304967	0.000211827	0.000312049	0.00026994	0.000297558	7.37e-05	0.000231731	0.000266562	0.000220812	6.2e-05	9.83e-05	0.000250534	0.000264494	0.000253452	0.000268442	0.000167334	0.000237258	0.000242372	0.000268903	0.000219676	0.000237878	0.000242019	0.000250688	0.000243825	0.00026267	0.000171577	0.000218212	0.000230207	0.000250603	0.000258606	0.000248086	0.000263355	0.000278283	0.000247429	0.000309819	0.000182743
K00980	2.91e-05	9.56e-06	1.86e-05	1.58e-05	1.84e-05	2.49e-05	2.51e-05	2.23e-05	3.87e-05	1.06e-05	1e-05	1.74e-05	2.56e-06	1.18e-05	2.21e-05	1.03e-05	8.31e-06	1.07e-05	4.14e-05	1.31e-05	3.49e-05	1.61e-05	2.98e-05	7.22e-05	8.2e-06	1.62e-05	1.63e-05	1.61e-05	1.59e-05	1.7e-05	1.04e-05	8.58e-06	1.06e-05	1.16e-05	1.07e-05	1.1e-05	6.69e-06	1.34e-05	3.53e-05	1.99e-05	8.28e-06	1.45e-05	1.63e-05	1.09e-05	8.44e-06	1.15e-05	1.67e-05	8.93e-06	1.67e-05
K00981	0.000327058	0.00035768	0.000318281	0.000346002	0.000330409	0.000299789	0.000317539	0.000317852	0.000356936	0.000359051	0.000337523	0.000297084	0.000248696	0.000396582	0.000314118	0.000404666	0.000315806	0.00038912	0.000284314	0.000311912	0.000355755	0.000338709	0.000479102	0.000356073	0.000293436	0.000324796	0.000307311	0.000357711	0.000298539	0.000321287	0.000317554	0.000339857	0.000308192	0.000298918	0.000329843	0.000326456	0.000342353	0.000364822	0.000303057	0.000318106	0.00030672	0.000326111	0.000355399	0.000338901	0.000334581	0.000351737	0.000329683	0.000387846	0.000306929
K00982	0.000676739	0.000831455	0.000557828	0.000860524	0.000597111	0.000701888	0.00061358	0.000932881	0.000695255	0.000785741	0.000857127	0.000939109	0.000852912	0.00074886	0.000620632	0.000765057	0.000792686	0.000792259	0.000341338	0.000836671	0.000657021	0.000836191	8.03e-05	0.000410659	0.000832099	0.000811001	0.000793803	0.000793621	0.000696301	0.00083676	0.000828148	0.000858076	0.000757184	0.000772203	0.000794421	0.000846194	0.000615664	0.000735317	0.000650664	0.000627569	0.000814457	0.000700846	0.000803325	0.000853111	0.000864054	0.000793582	0.000716691	0.000763678	0.000557036
K00983	4.04e-05	4.39e-05	5.09e-05	4.83e-05	4.15e-05	5.88e-05	4.18e-05	3.55e-05	3.9e-05	4.08e-05	6.16e-05	4.5e-05	4.15e-05	3.68e-05	4.27e-05	3.57e-05	5.7e-05	3.8e-05	5.34e-05	5.02e-05	5.16e-05	4.99e-05	0.000118254	7.33e-05	4.17e-05	4.9e-05	6.56e-05	3.08e-05	4.81e-05	3.57e-05	4.82e-05	5.11e-05	4.24e-05	6.29e-05	4.84e-05	3.38e-05	4.84e-05	3.41e-05	6.09e-05	4.3e-05	4.15e-05	5.93e-05	4.06e-05	4.79e-05	5.45e-05	3.95e-05	5.46e-05	3.58e-05	3.93e-05
K00984	1.37e-05	2.78e-05	1.65e-05	2.69e-05	1.68e-05	1.71e-05	1.43e-05	1.18e-05	1.14e-05	1.84e-05	3.2e-05	2.88e-05	1.38e-05	2.18e-05	1.04e-05	1.84e-05	2.44e-05	2.02e-05	2.53e-05	2.73e-05	1.35e-05	2.06e-05	9.94e-06	2.49e-05	1.97e-05	2.15e-05	2.96e-05	1.45e-05	3.44e-05	1.35e-05	2.31e-05	2.92e-05	1.77e-05	1.69e-05	2.57e-05	1.56e-05	2.02e-05	2.95e-05	2.05e-05	1.18e-05	2.3e-05	2.38e-05	2.12e-05	3.02e-05	3.42e-05	1.91e-05	2.49e-05	1.94e-05	1.18e-05
K00986	0.000274215	0.000220673	0.000315474	0.00022591	0.000314992	0.000502073	0.000337831	0.000250091	0.000272348	0.000234404	0.000269189	0.000432962	0.0006516	0.000151831	0.000256674	0.000143938	0.000502247	0.000176858	0.000620964	0.00038696	0.000283916	0.000225224	0.000260556	0.000319493	0.000466615	0.000360824	0.000361665	0.000266478	0.000231478	0.000373027	0.000330182	0.000265941	0.000386966	0.000359025	0.000272637	0.000339961	0.000208116	0.000165986	0.000318549	0.000272431	0.000436617	0.000252969	0.000291308	0.000253541	0.000247415	0.000294625	0.000273079	0.000193009	0.000211932
K00988	2.07e-06	4.09e-06	2.59e-06	4.66e-06	3.38e-06	5.52e-07	1.99e-06	5.41e-07	2.35e-06	1.72e-06	6e-06	1.37e-06	1.3e-06	1.86e-06	1.73e-06	1.55e-06	1.97e-06	1.91e-06	1.54e-06	1.22e-06	2.33e-06	1.69e-06	8.07e-08	2.9e-07	2.33e-06	4.01e-07	3.22e-06	8.58e-07	2.73e-06	7.47e-07	4.82e-06	5.38e-06	3.13e-06	2.78e-06	5.69e-06	1.96e-06	3.66e-06	1.41e-06	5.8e-07	1.96e-06	4.51e-06	3.99e-06	4.81e-06	5.86e-06	7.34e-06	1.49e-06	4.92e-06	1.62e-06	2.32e-06
K00989	0.000259253	0.00026544	0.000233175	0.000270329	0.000236446	0.000211297	0.000237708	0.000293556	0.000283221	0.000289476	0.000229462	0.000272515	0.000231895	0.000300835	0.000249868	0.000321059	0.000257541	0.000310478	0.000134721	0.000273668	0.000265546	0.000276677	4.38e-05	0.000183572	0.000244315	0.000269291	0.000211833	0.000305438	0.00021938	0.000298819	0.000243293	0.000241077	0.000240583	0.000232325	0.000236108	0.00027434	0.000237377	0.000288563	0.000232536	0.000251921	0.000229685	0.000228997	0.000276072	0.000242937	0.000221007	0.000282759	0.000227841	0.000304613	0.000227571
K00990	0.000625602	0.000734755	0.000592082	0.000704894	0.000651547	0.000613351	0.000600415	0.000646401	0.000679432	0.000687325	0.00075755	0.000718027	0.000790586	0.000673673	0.000604704	0.000679121	0.000776283	0.000695593	0.000264735	0.000721355	0.000683767	0.000651675	0.000130422	0.000283894	0.00075228	0.00070818	0.000676018	0.000642406	0.00058551	0.000671818	0.000714802	0.000762147	0.000670161	0.000661638	0.000692905	0.000723796	0.000557653	0.000635712	0.000524325	0.000602989	0.000716368	0.000616259	0.000699324	0.000730908	0.000765601	0.000700714	0.000659821	0.000701916	0.000473648
K00991	0.00020465	0.000229705	0.000200894	0.000231526	0.000209223	0.00017816	0.000202467	0.000220822	0.000218444	0.00023167	0.000208273	0.000173206	0.000105997	0.000263576	0.00020118	0.000269248	0.000167786	0.000256013	0.00030627	0.000194869	0.000208179	0.000230315	0.000335981	0.000270187	0.000155474	0.000181158	0.000176866	0.000229075	0.000218338	0.000198436	0.000185101	0.000214581	0.00018184	0.000176888	0.00020194	0.000201246	0.000230329	0.000240557	0.000211442	0.000204395	0.000181938	0.000202926	0.000223863	0.000217271	0.000213535	0.000217664	0.000196184	0.00025042	0.000209526
K00992	2.47e-05	3.74e-05	2.57e-05	3.88e-05	3.36e-05	1.06e-05	2.5e-05	7.8e-06	2.54e-05	1.89e-05	5.05e-05	2.51e-05	1.39e-05	1.59e-05	2.28e-05	1.36e-05	1.79e-05	1.63e-05	1.85e-05	1.4e-05	2.7e-05	1.62e-05	5.91e-06	1.38e-05	2.47e-05	9.88e-06	3.22e-05	1.24e-05	2.84e-05	1.45e-05	4.11e-05	4.46e-05	2.81e-05	2.6e-05	4.7e-05	1.86e-05	2.73e-05	1.78e-05	1.45e-05	2.28e-05	3.88e-05	3.82e-05	3.71e-05	4.78e-05	5.89e-05	1.49e-05	4.43e-05	1.41e-05	2.18e-05
K00995	0.000388619	0.00032007	0.000399235	0.000353177	0.000393527	0.000337586	0.000388279	0.000474475	0.000432371	0.000361743	0.000289246	0.000354555	0.000292462	0.000356229	0.000406158	0.000374615	0.000323678	0.000370195	0.000208802	0.00034959	0.000385816	0.000383816	0.000585483	0.00037487	0.000304097	0.000326467	0.000280016	0.000374858	0.000350505	0.000372341	0.000296233	0.000306563	0.000298886	0.000303051	0.000280178	0.000345563	0.000371073	0.000345114	0.00039296	0.000398403	0.000283732	0.000304611	0.000316954	0.000308204	0.000278471	0.000348828	0.000286563	0.000358847	0.000351083
K00996	0.000209994	0.000151881	0.000255384	0.000156293	0.000230838	0.000240172	0.000232358	0.000197971	0.000217746	0.000180271	0.000140846	0.000206698	0.000234304	0.000159297	0.000218717	0.000155533	0.00021788	0.000159051	0.000141089	0.000207949	0.000217631	0.000177166	0.000246532	0.00027757	0.000210369	0.000217248	0.000205787	0.000179919	0.000180947	0.000197968	0.000182865	0.000142699	0.000198693	0.000206932	0.000162614	0.000188811	0.000171134	0.00016687	0.000224923	0.00022076	0.000177299	0.00018413	0.000164082	0.000144154	0.000127609	0.000190056	0.000181137	0.000169848	0.000193342
K00997	9.46e-05	0.000100364	9.49e-05	0.00011353	0.000103439	0.000133147	9.52e-05	0.000109552	9.14e-05	8.01e-05	0.000126163	0.00012677	0.0001259	6.14e-05	8.77e-05	5.14e-05	0.00010813	6.59e-05	0.000155316	0.0001015	9.87e-05	9.7e-05	8.44e-05	0.000151092	0.000116567	0.000102187	0.000119027	6.66e-05	9.79e-05	9.51e-05	0.000122474	0.000116957	0.000118096	0.000114195	0.000121956	0.000102193	9.01e-05	7.13e-05	0.000115104	8.49e-05	0.000120954	0.000101478	0.000109387	0.000120705	0.000128903	8.17e-05	0.000115388	6.3e-05	7.68e-05
K00998	0.00028364	0.000359401	0.000273187	0.000312436	0.000290902	0.000238566	0.000273053	0.000220245	0.000345788	0.000353368	0.000331091	0.000252071	0.000258811	0.00041129	0.000275268	0.000420937	0.000300694	0.000400051	0.000116272	0.00029501	0.000318515	0.000297899	0.000305532	0.000147169	0.000288818	0.000317224	0.000296642	0.000353102	0.000250631	0.000298248	0.000285885	0.000343401	0.000264718	0.00026571	0.000296981	0.000316854	0.00032915	0.00037277	0.00021938	0.000282554	0.000283497	0.000300449	0.000320628	0.00032081	0.000334026	0.00035758	0.000289765	0.000407581	0.000247192
K01000	0.000431653	0.000436791	0.000412609	0.000463762	0.000412753	0.000452157	0.000420588	0.000479776	0.000455309	0.000436883	0.000428875	0.000454852	0.000364454	0.00045232	0.000403461	0.000460721	0.000400996	0.000454408	0.000333923	0.00042921	0.000449551	0.00046736	0.000641625	0.000573258	0.000409119	0.000436049	0.000426826	0.000459877	0.000410202	0.000449047	0.000433934	0.000430505	0.000424025	0.000433144	0.000427303	0.000431002	0.000414661	0.00042548	0.000437493	0.000412416	0.000411643	0.000430073	0.000455312	0.000432752	0.000427497	0.000441064	0.00042187	0.000447383	0.000393787
K01001	2.64e-07	4.74e-07	2.52e-07	1.19e-06	9.2e-08	6.81e-07	2.25e-07	2.21e-06	6.37e-08	4.8e-07	2.68e-07	2.09e-06	5.7e-08	1.47e-07	1.18e-07	4.92e-07	8.27e-08	5.37e-07	1.14e-06	1.07e-06	5.29e-08	7.63e-07	2.15e-07	1.92e-06	3.94e-07	8.04e-07	4.1e-07	1.32e-06	3.02e-07	1.45e-06	8.54e-07	1.61e-07	7.41e-07	7.98e-07	4.34e-07	5.05e-07	1.41e-07	7.2e-07	7.35e-07	2.32e-07	5.48e-07	9.68e-08	8.23e-07	5.15e-07	2.26e-08	3.98e-07	3.13e-08	2.79e-07	1.63e-07
K01002	6.22e-05	0.000148004	4.63e-05	0.000105772	5.61e-05	3.03e-05	6.09e-05	4.38e-05	7.48e-05	0.000160928	9.18e-05	1.1e-05	2.88e-05	0.000243568	6.23e-05	0.000243483	6.82e-05	0.000221466	4.76e-05	8.91e-05	7.28e-05	0.000117594	1.6e-05	3.73e-05	5.29e-05	0.000114014	8.44e-05	0.000152889	6.2e-05	9.85e-05	4.88e-05	0.000110707	5.05e-05	4.23e-05	6.35e-05	9.44e-05	6.46e-05	0.000252935	4.4e-05	7.07e-05	4.83e-05	9.08e-05	9.48e-05	9.74e-05	8.72e-05	0.000160476	6.12e-05	0.000223845	7.06e-05
K01003	0.000135493	0.000129816	0.000122035	0.000126907	0.000124691	0.000125051	0.000113044	0.000120869	0.000136821	0.000118437	0.000138341	0.00015513	0.000165558	9.9e-05	0.000141665	0.000102973	0.000137387	0.000107163	5.52e-05	0.000134053	0.000130789	0.000110294	1.56e-05	7.15e-05	0.00014938	0.000119603	0.000124916	0.000131161	0.000153388	0.000138599	0.000146512	0.00013432	0.000131424	0.000134151	0.00014189	0.000147367	0.000104332	9.56e-05	0.000128408	0.000131074	0.000142435	0.000124314	0.000135098	0.000136958	0.000141539	0.000119748	0.000135828	0.000105547	0.000110789
K01004	3.29e-05	2.15e-05	2.66e-05	2.56e-05	2.13e-05	0.000127743	2.77e-05	4.06e-05	2.49e-05	3.67e-05	2.81e-05	8.61e-05	0.000128845	9.24e-06	3.06e-05	8.96e-06	8.35e-05	1.73e-05	1.58e-06	6.6e-05	1.59e-05	3.31e-05	0.000248566	5.98e-05	8.96e-05	8.03e-05	6.04e-05	5.21e-05	1.91e-05	7.42e-05	4.79e-05	2.83e-05	4.88e-05	6.73e-05	2.89e-05	6.96e-05	2.6e-05	1.31e-05	6.59e-05	2.7e-05	4.41e-05	2.98e-05	2.19e-05	2.44e-05	1.68e-05	4.52e-05	2.19e-05	2.1e-05	8.22e-06
K01005	8.99e-05	6.04e-05	0.000103462	7.18e-05	9.86e-05	0.000142036	9.95e-05	8.8e-05	9.08e-05	6.95e-05	7.33e-05	0.00011465	0.000130863	4.8e-05	8.74e-05	4.19e-05	0.000124023	5.03e-05	9.51e-05	0.000102725	8.66e-05	7.9e-05	0.000124543	0.000172151	0.000107785	0.000104084	0.000104798	7.12e-05	9.87e-05	8.86e-05	8.95e-05	6.52e-05	9.32e-05	0.000106097	7.62e-05	8.21e-05	6.27e-05	6.48e-05	0.000123328	9.73e-05	8.21e-05	8.58e-05	6.9e-05	6.81e-05	6.39e-05	7.36e-05	8.9e-05	5.16e-05	8.09e-05
K01006	0.000390319	0.0002043	0.000374155	0.000253924	0.000298704	0.000670815	0.000371563	0.000500696	0.000333166	0.000324885	0.000218584	0.000613358	0.000741901	0.000122738	0.00039226	0.000123247	0.000586854	0.000169451	0.000898502	0.000483686	0.000325321	0.000353357	0.00015761	0.000472019	0.000574556	0.000552921	0.000412068	0.000375499	0.000259255	0.000531828	0.000401721	0.000213523	0.000438544	0.00051626	0.00028952	0.000481643	0.00026419	0.00017216	0.000569904	0.000378672	0.000389325	0.000316744	0.000266714	0.000214052	0.000159944	0.000329848	0.000309221	0.000187481	0.000304757
K01007	0.000551507	0.000848286	0.000510359	0.000786295	0.000564011	0.000318822	0.000530078	0.000519833	0.000564809	0.000762041	0.000797695	0.000397919	0.000255815	0.000959484	0.000493305	0.000992835	0.000480159	0.000930201	0.000412559	0.000540906	0.000602994	0.000650062	0.000824458	0.000391822	0.000481824	0.000502444	0.000514153	0.000656284	0.000672771	0.00049813	0.000635619	0.000816353	0.000627761	0.000480876	0.00075541	0.000566442	0.000596129	0.000825376	0.000343819	0.00052997	0.000701151	0.000651904	0.000812245	0.00080489	0.000847875	0.000728662	0.000696496	0.000899315	0.000637277
K01008	0.000116521	0.000186485	0.000121194	0.000181203	0.000145156	8.89e-05	0.000114954	8.65e-05	9.17e-05	0.000119898	0.000226178	0.000145223	0.000127731	0.000116759	0.000103807	0.000103615	0.000141618	0.000119438	0.000320968	0.000139046	0.000122295	0.000122115	2.41e-05	5.5e-05	0.000138977	0.000108985	0.00018123	8.62e-05	0.000151504	9.55e-05	0.000187473	0.00020795	0.000142178	0.000137172	0.000196323	0.000120358	0.000135008	0.000130942	8.07e-05	0.000109296	0.000181844	0.000159967	0.000162981	0.0002136	0.000245534	0.000117392	0.000181422	0.000112461	0.000110001
K01011	0.000410532	0.000423127	0.000407942	0.000434436	0.000389232	0.000414825	0.000388764	0.000663783	0.00040246	0.000437258	0.00038116	0.000517323	0.000421538	0.000407278	0.00043439	0.000425073	0.000357716	0.000432225	0.000185959	0.000448278	0.000389443	0.000516933	0.000731531	0.000348508	0.00040485	0.000431686	0.000378922	0.000377643	0.000452735	0.000425453	0.000427932	0.000382897	0.000463763	0.000420548	0.000419855	0.000418806	0.000562614	0.000427535	0.000431484	0.000411668	0.000416176	0.000380319	0.000451198	0.000404866	0.000355298	0.00043415	0.000386417	0.000416101	0.000476024
K01012	0.000320426	0.000322458	0.000288017	0.000310621	0.000304378	0.000277764	0.000315708	0.000321567	0.000360079	0.000333436	0.000324744	0.000263629	0.000278676	0.000346387	0.000321055	0.000346095	0.000288206	0.000337384	0.000413073	0.000303468	0.000313551	0.000328743	0.000384802	0.000248227	0.000286187	0.000295999	0.000310824	0.00030759	0.000314543	0.000294628	0.000296959	0.000331194	0.00028356	0.000315559	0.000300883	0.000309843	0.000335299	0.000330887	0.000300661	0.000328089	0.000285659	0.000357568	0.000308632	0.000314444	0.000330081	0.000324807	0.000313188	0.000337385	0.000320423
K01014	3.84e-05	3.4e-05	2.15e-05	2.68e-05	1.83e-05	9.82e-06	2.97e-05	1.55e-05	3.47e-05	4.58e-05	1.58e-05	4.52e-06	9.75e-06	6.08e-05	3.02e-05	6.62e-05	1.72e-05	5.72e-05	1.66e-06	2.13e-05	2.94e-05	2.81e-05	1.81e-05	5.32e-06	1.59e-05	2.63e-05	1.12e-05	4.68e-05	1.24e-05	3.58e-05	1.71e-05	2.53e-05	2.15e-05	1.72e-05	2.35e-05	3.11e-05	1.75e-05	4.35e-05	1.09e-05	3.44e-05	2.37e-05	2.33e-05	2.95e-05	2.09e-05	1.83e-05	4.29e-05	1.92e-05	5.87e-05	4.27e-05
K01023	5.12e-06	3.08e-05	9.62e-06	2.5e-05	1.54e-05	8.89e-06	1.46e-05	3.71e-06	7.05e-06	1.14e-05	4.23e-05	7.08e-06	1.43e-05	2.18e-05	3.67e-06	8.9e-06	1.4e-05	1.7e-05	2.43e-05	1.78e-05	1.44e-05	2.49e-05	4.72e-06	1.14e-05	9.76e-06	3.38e-05	5.46e-05	5.01e-06	1.67e-05	5.15e-06	1.69e-05	3.42e-05	1.55e-05	1.33e-05	2.01e-05	9.12e-06	1.56e-05	6.28e-05	1.12e-05	6.84e-06	1.95e-05	3.07e-05	1.02e-05	3.41e-05	3.91e-05	1.69e-05	2.4e-05	1.63e-05	1.05e-05
K01025	1.89e-06	0	8.59e-07	5.04e-07	1.63e-06	0	4.28e-06	1.98e-05	6.65e-06	0	0	1.08e-06	6.74e-07	0	4.19e-06	0	0	0	1.62e-06	0	5.57e-06	7.97e-06	0	0	0	0	0	0	0	2.96e-07	2.34e-07	1.58e-07	8.7e-07	3.29e-07	6.77e-08	0	0	0	1.28e-06	2.05e-06	0	0	0	2.86e-07	0	1.22e-06	5.98e-07	0	2.36e-06
K01026	6.84e-05	0.000100388	7.23e-05	9.98e-05	7.59e-05	0.00011233	6.54e-05	5e-05	5.39e-05	5.93e-05	0.000133003	0.000100551	0.000114514	5.45e-05	5.44e-05	3.43e-05	9.24e-05	5.13e-05	0.000102387	8.79e-05	6.62e-05	6.81e-05	6.32e-05	0.000135129	0.000102293	8.98e-05	0.000130545	4.37e-05	9.45e-05	5.58e-05	0.000107174	0.000117382	8.96e-05	8.99e-05	0.000108828	7.14e-05	7.58e-05	8.59e-05	8.82e-05	5.6e-05	0.000105755	9.56e-05	8.15e-05	0.000119686	0.000137279	6.5e-05	0.000101722	4.87e-05	4.37e-05
K01027	5.58e-05	2.02e-05	4.9e-05	2.6e-05	4.44e-05	5.58e-05	4.91e-05	4.65e-05	2.74e-05	3.41e-05	3.04e-05	5.73e-05	6.94e-05	9.78e-06	5.23e-05	8.81e-06	6.27e-05	1.4e-05	1.46e-05	4.76e-05	3.9e-05	3.04e-05	1.31e-05	3.41e-05	5.81e-05	5.2e-05	3.93e-05	2.76e-05	4.75e-05	4.67e-05	5.58e-05	2.6e-05	8.98e-05	5.59e-05	6.68e-05	5.13e-05	5.85e-05	2.49e-05	5.22e-05	5.3e-05	6.17e-05	4.32e-05	6.08e-05	3.52e-05	2.47e-05	3.01e-05	5.76e-05	1.5e-05	9.1e-05
K01028	0.000172929	0.000184898	0.000171378	0.000185388	0.000179508	0.000173043	0.000169499	0.000183444	0.000141507	0.000192128	0.000190206	0.000228311	0.000200684	0.000174447	0.000173064	0.00018154	0.000231869	0.000179452	7.9e-05	0.000197975	0.000178401	0.000183545	4.15e-05	0.000140578	0.000207606	0.00020155	0.000181074	0.000204483	0.000218596	0.000204274	0.000217782	0.000182895	0.000221392	0.0002078	0.000224054	0.000208782	0.000180773	0.000164135	0.000158922	0.000177818	0.000210529	0.000196767	0.00021481	0.000192496	0.000186569	0.000188485	0.000217147	0.000182102	0.00020044
K01029	0.000173631	0.000199344	0.000172797	0.000199218	0.000187748	0.000182217	0.000168931	0.00018089	0.000142088	0.000188267	0.000215019	0.000233099	0.000216706	0.000168377	0.00017079	0.000170934	0.000230458	0.000174128	9.35e-05	0.000196493	0.000176795	0.000184206	4.55e-05	0.000152838	0.00022144	0.000199725	0.000198918	0.0001966	0.00020727	0.000202323	0.000238069	0.000202595	0.000233838	0.000216714	0.000245559	0.000211561	0.000192431	0.000163692	0.000162219	0.000173465	0.000230402	0.000206892	0.000227095	0.000214729	0.000215158	0.000188237	0.000230339	0.000175128	0.000195493
K01031	9.21e-05	9.4e-05	9.68e-05	9.87e-05	0.000105399	8.8e-05	8.69e-05	7.34e-05	7e-05	7.63e-05	0.000112337	0.000132557	0.000110617	5.56e-05	9.12e-05	5.52e-05	0.000125526	6.24e-05	4.56e-05	0.000105926	8.62e-05	7.64e-05	2.35e-05	6.31e-05	0.000111386	9.15e-05	9.63e-05	7.83e-05	0.000135608	8.8e-05	0.000123305	0.00010155	0.000115014	0.000105089	0.000124348	9.46e-05	9.13e-05	6.35e-05	8.07e-05	9.07e-05	0.000120658	9.68e-05	0.000108658	0.000109949	0.000116362	7.46e-05	0.000116333	6.2e-05	9.53e-05
K01032	8.53e-05	9.7e-05	8.49e-05	9.84e-05	9e-05	8.11e-05	7.73e-05	7.29e-05	5.99e-05	8.38e-05	0.000107686	0.000127839	0.000105442	6.55e-05	8.85e-05	6.64e-05	0.000110849	7.11e-05	4.35e-05	0.000105803	7.32e-05	7.62e-05	1.64e-05	4.86e-05	0.000104992	8.34e-05	9.67e-05	8.17e-05	0.000136793	8.63e-05	0.00011702	0.000100686	0.00010928	0.000101201	0.000120924	9.68e-05	9.16e-05	7.14e-05	8.11e-05	8.66e-05	0.000115538	9.99e-05	0.000108376	0.000108934	0.000114003	7.76e-05	0.000111949	7.01e-05	9.59e-05
K01034	4.98e-05	4.1e-05	5.97e-05	4.11e-05	5.69e-05	6.76e-05	5.33e-05	3.21e-05	3.59e-05	4.58e-05	4.88e-05	5.9e-05	7.08e-05	3.34e-05	6.14e-05	3.02e-05	7.98e-05	3.33e-05	4.25e-05	5.76e-05	5.2e-05	3.77e-05	2.95e-05	6.23e-05	6.17e-05	6.08e-05	5.82e-05	4.32e-05	5.61e-05	5.12e-05	5.49e-05	4.39e-05	5.78e-05	5.92e-05	5.39e-05	4.97e-05	4.08e-05	4.79e-05	6.8e-05	5.85e-05	4.96e-05	5.52e-05	4.62e-05	4.5e-05	4.44e-05	4.1e-05	5.69e-05	3.55e-05	5.95e-05
K01035	5.38e-05	5.35e-05	5.64e-05	4.78e-05	6.1e-05	5.01e-05	5.76e-05	5.04e-05	5.12e-05	6.44e-05	4.4e-05	4.51e-05	4.81e-05	7.25e-05	6.39e-05	7.37e-05	6.49e-05	6.82e-05	4.32e-05	6e-05	6.28e-05	5.71e-05	2.46e-05	6e-05	5.65e-05	5.46e-05	4.87e-05	6.14e-05	6.11e-05	5.46e-05	4.96e-05	4.75e-05	5.98e-05	5.26e-05	5.38e-05	5.39e-05	5.07e-05	6.85e-05	6.24e-05	5.94e-05	4.78e-05	5.84e-05	5.68e-05	4.77e-05	4.36e-05	6.29e-05	5.42e-05	7.09e-05	6.2e-05
K01036	2.09e-06	1.47e-07	3.07e-06	1.78e-07	4.4e-06	9.2e-07	2.52e-06	2.98e-07	2.47e-06	2.47e-07	2.64e-07	6.81e-07	1.17e-06	6.21e-08	1.98e-06	4.92e-08	4.33e-06	1.08e-07	1.47e-07	5.49e-07	2.96e-06	2.35e-07	1.69e-07	4.65e-07	9.56e-07	8.72e-07	4.37e-07	3.14e-07	1.91e-07	5.19e-07	7.04e-07	2.27e-07	2.1e-06	5.65e-07	1.27e-06	7.95e-07	1.29e-06	8.42e-08	4.77e-07	1.9e-06	1.03e-06	2.04e-07	1.23e-06	4.65e-07	6.96e-08	3.72e-07	1.25e-06	4.42e-07	1.41e-06
K01039	5.72e-05	5.11e-05	4.72e-05	4.8e-05	4.41e-05	8.23e-05	5.35e-05	6.62e-05	5.25e-05	7.33e-05	3.95e-05	7.99e-05	0.000111419	6.31e-05	6.35e-05	6.79e-05	8.19e-05	6.71e-05	8.76e-06	7.37e-05	4.99e-05	5.86e-05	4.91e-06	3.46e-05	8.6e-05	7.68e-05	5.37e-05	8.04e-05	4.27e-05	8.31e-05	5.43e-05	4.65e-05	5.44e-05	6.65e-05	4.4e-05	8.05e-05	4.31e-05	5.39e-05	7.45e-05	5.95e-05	4.95e-05	5.09e-05	4.96e-05	4.3e-05	3.25e-05	7.71e-05	4.3e-05	6.86e-05	5.1e-05
K01040	5.4e-05	4.89e-05	4.76e-05	4.31e-05	4.41e-05	6.72e-05	5.26e-05	6.08e-05	4.88e-05	7.41e-05	3.41e-05	6.4e-05	9.12e-05	6.7e-05	6.91e-05	7.26e-05	6.98e-05	6.88e-05	7.99e-06	6.59e-05	4.58e-05	5.43e-05	3.87e-06	2.67e-05	7.25e-05	6.7e-05	4.55e-05	7.63e-05	4.66e-05	7.29e-05	4.77e-05	4.21e-05	4.84e-05	6.01e-05	3.93e-05	7.15e-05	3.77e-05	5.96e-05	6.69e-05	6.36e-05	4.16e-05	5.19e-05	4.53e-05	3.79e-05	2.87e-05	7.3e-05	3.95e-05	7.08e-05	5.82e-05
K01041	0.000122689	0.000109585	0.000127515	0.000116637	0.000131141	0.000184364	0.000133572	0.000246723	9.72e-05	0.000121135	0.000128032	0.000191239	0.000253607	7.21e-05	0.000164282	6.53e-05	0.000188629	7.96e-05	5.42e-05	0.00017735	0.000102394	0.000156806	2.07e-05	8.61e-05	0.000198925	0.000155397	0.000146751	0.000113731	0.000224717	0.000153157	0.000153254	0.000125085	0.000151809	0.000171059	0.000132491	0.000166301	0.000104075	9.67e-05	0.00016109	0.000144401	0.000139986	0.000137665	0.000108722	0.000125975	0.000123997	0.000122017	0.000133419	8.07e-05	0.0001371
K01042	0.000156253	0.000121394	0.000215711	0.000125574	0.000224324	9.85e-05	0.000210226	0.00010015	0.000142605	0.000104805	0.000150592	0.000107112	0.00012795	9.28e-05	0.00018128	7.25e-05	0.000118797	8.98e-05	8.99e-05	0.000127158	0.000169371	0.000117879	4.07e-05	8.04e-05	0.000112686	0.000127957	0.000184998	9.22e-05	0.000158323	0.000102506	0.00012286	0.000138689	0.000124361	0.000129312	0.000122546	0.000104339	8.68e-05	0.000177902	0.000108628	0.00018556	0.000119641	0.000157968	9.09e-05	0.0001423	0.000149598	0.000102069	0.000148317	9.55e-05	0.000151225
K01043	0.000153049	9.84e-05	0.000139152	0.000110174	0.000149295	0.000269034	0.000174282	0.000378293	0.000189051	0.000108598	0.000131914	0.00024356	0.000392016	5.31e-05	0.000175422	4.02e-05	0.000260184	6.78e-05	5.87e-05	0.000230537	0.00016031	0.000220017	1.96e-05	0.00010612	0.000257721	0.000224167	0.000212204	0.000124684	0.000224166	0.00019623	0.000167535	0.000127189	0.000182974	0.000201554	0.000131369	0.000199837	0.0001044	8.87e-05	0.000182932	0.000150218	0.000158397	0.000131111	0.000102463	0.000123089	0.000109032	0.000157462	0.000136173	7.65e-05	0.000112216
K01046	0.00026311	0.000167119	0.00024583	0.000190926	0.000256632	0.000207558	0.000291654	0.000531146	0.000249326	0.000189205	0.000161309	0.000182573	0.000137715	0.000176907	0.000318468	0.000166194	0.000156302	0.000164344	0.000242136	0.000204555	0.000238842	0.00030894	0.000416151	0.000354218	0.000153058	0.000158649	0.000151798	0.000165539	0.00042942	0.000182989	0.000174453	0.000167314	0.000207581	0.000177024	0.000194717	0.000209435	0.000148861	0.000173025	0.000264207	0.00028732	0.000192246	0.000184773	0.000169793	0.000183174	0.000174042	0.000184878	0.000205658	0.000159501	0.000340049
K01048	9.87e-05	0.000102197	9.19e-05	0.000102423	8.12e-05	0.000260638	9.57e-05	9.56e-05	7.5e-05	0.000107365	0.000122798	0.000184935	0.000294199	7e-05	8.36e-05	5.49e-05	0.000214314	7.58e-05	0.000327395	0.000184343	7.4e-05	0.00012854	0.000187731	0.000169122	0.000214424	0.000202976	0.000194109	0.000130366	8.82e-05	0.000182232	0.000144868	0.000116629	0.000142083	0.00017457	0.000117034	0.00016845	9.52e-05	0.000107308	0.000171186	8.69e-05	0.000144553	0.00011893	8.66e-05	0.000111548	0.000105352	0.000127588	0.00010901	8.33e-05	6.23e-05
K01051	8.05e-05	9.05e-05	0.000123386	7.78e-05	0.000118262	5.12e-05	0.00013875	6.71e-05	9.15e-05	0.000100709	7.23e-05	3e-05	3.63e-05	0.000146314	8.82e-05	0.000147203	5.75e-05	0.000128129	3.14e-05	6.21e-05	0.000141137	0.000111543	2.69e-05	5.44e-05	5.51e-05	9.73e-05	0.000133441	0.000136457	6e-05	8.26e-05	5.48e-05	8.4e-05	8.56e-05	0.000104259	5.33e-05	6.47e-05	4.9e-05	0.000149963	4.02e-05	0.00010437	5.98e-05	0.000122816	7.94e-05	7.48e-05	7.13e-05	0.000113995	0.000103991	0.000144299	0.000104531
K01053	0.000179448	0.000225558	0.00018649	0.000181841	0.000183039	0.000212728	0.000196445	0.00015198	0.000155308	0.000272009	0.000165501	0.000206212	0.000272267	0.000286812	0.000185824	0.000310427	0.00025003	0.00028271	4.08e-05	0.000224148	0.000191172	0.000192173	3.05e-05	8.37e-05	0.000245184	0.000240445	0.000202601	0.000295803	0.000142734	0.000260168	0.000211523	0.000190378	0.000234269	0.000233476	0.000202269	0.000260391	0.000177882	0.000233592	0.000146293	0.000197322	0.000219503	0.0001971	0.000227212	0.000179516	0.00016464	0.000276004	0.000205004	0.000302006	0.000200635
K01054	3.15e-05	2.05e-05	2.64e-05	2.53e-05	3.43e-05	1.16e-05	3.12e-05	6.07e-05	4.26e-05	1.29e-05	2.76e-05	1.79e-05	1.39e-05	9.26e-06	4.23e-05	7.82e-06	1.62e-05	1.01e-05	0.00013656	2.3e-05	3.86e-05	3.43e-05	3.05e-05	1.06e-05	1.57e-05	1.13e-05	1.9e-05	1.09e-05	6.01e-05	1.46e-05	2.75e-05	2.5e-05	2.27e-05	2.05e-05	3.04e-05	2.25e-05	1.84e-05	8.31e-06	2.58e-05	3.16e-05	2.55e-05	2.34e-05	2.71e-05	2.92e-05	3.3e-05	1.36e-05	3.37e-05	9.17e-06	3.28e-05
K01055	0.000205432	0.000170596	0.000200669	0.000176446	0.000187985	0.000227711	0.000187324	0.000203033	0.000154827	0.000202528	0.000169991	0.000247115	0.000276305	0.000147205	0.000232318	0.000153957	0.000226674	0.000160699	5.62e-05	0.000229623	0.000148988	0.000178239	0.000179741	0.000121826	0.000239171	0.000208752	0.000186774	0.000209215	0.000271183	0.000225145	0.000215427	0.00017216	0.000216405	0.000233483	0.000200683	0.000234711	0.000158639	0.000157927	0.000206243	0.00022726	0.000208635	0.000206907	0.000184911	0.000179374	0.000168875	0.000189106	0.000198372	0.000162408	0.000226618
K01056	0.000203091	0.000187793	0.000201079	0.000192565	0.000202556	0.000222267	0.000201358	0.000204331	0.000209759	0.000185186	0.000197305	0.000197803	0.000191733	0.000185449	0.000194567	0.000179806	0.000199071	0.000181983	0.00022536	0.000192286	0.000213494	0.000202198	0.00028765	0.000276071	0.000198043	0.00020155	0.000204699	0.00018159	0.000186648	0.000191452	0.000198514	0.000192006	0.000199485	0.000200175	0.000199379	0.00019668	0.000222772	0.000180106	0.000217482	0.00019517	0.000190955	0.000199224	0.000200011	0.000191074	0.000193711	0.000188603	0.000203219	0.000182801	0.000197667
K01057	0.000173033	0.00016673	0.000161015	0.000180366	0.00015573	0.000202917	0.000174225	0.000257554	0.000172792	0.000221941	0.000124016	0.000216694	0.000192514	0.000217506	0.000168079	0.000245978	0.000183372	0.000230689	7.66e-05	0.000208395	0.000163672	0.00021247	0.000235725	0.000148225	0.00018558	0.000214546	0.000156088	0.000265504	0.000137777	0.000252324	0.000159372	0.000145361	0.000181371	0.000193453	0.000137173	0.000217725	0.000124003	0.00018927	0.00015165	0.000179524	0.000155848	0.00014543	0.000176744	0.00014272	0.000108468	0.000220337	0.000130452	0.000231594	0.000154372
K01058	0.000120116	0.000197426	7.92e-05	0.000142962	0.000102628	3.02e-05	9.94e-05	5.24e-05	0.000153767	0.000199817	0.000136474	5.98e-05	3.65e-05	0.000277049	0.000118736	0.000289995	9.81e-05	0.000258528	4.54e-05	0.000117653	0.000147807	0.000132911	2.9e-06	1.31e-05	7.83e-05	0.000113729	9.93e-05	0.000186433	0.000110392	0.000114857	0.000101517	0.000153541	8.49e-05	7.35e-05	0.000123746	0.000127987	0.000104426	0.000241037	6.5e-05	0.000115323	9.89e-05	0.000133043	0.000163496	0.000145077	0.000142654	0.000189763	0.000125253	0.000261912	0.000111336
K01060	2.57e-05	1.53e-05	2.14e-05	4.01e-05	1.6e-05	4.4e-05	2.35e-05	7.35e-05	1.82e-05	1.92e-05	1.12e-05	5.12e-05	8.94e-06	1.13e-05	1.47e-05	1.35e-05	9.23e-06	1.69e-05	6.82e-05	3.33e-05	1.45e-05	4.28e-05	4.2e-05	0.000117724	1.89e-05	2.62e-05	2.3e-05	3.53e-05	2.46e-05	4.19e-05	2.34e-05	9.77e-06	2.55e-05	2.97e-05	1.57e-05	2.16e-05	1.24e-05	1.85e-05	6.19e-05	1.76e-05	1.88e-05	1.24e-05	2.17e-05	1.89e-05	6.55e-06	1.82e-05	1.03e-05	9.54e-06	1.59e-05
K01061	0.000328619	0.000364113	0.000407185	0.000350679	0.000410433	0.000287213	0.00036045	0.000339749	0.000367608	0.000326329	0.000372456	0.000341702	0.000344798	0.000320014	0.000359672	0.000320825	0.000336357	0.000327131	0.000106054	0.000323701	0.000379208	0.000337181	0.000266581	0.000164776	0.000329405	0.000317756	0.000331923	0.000289609	0.000356293	0.000299303	0.000361353	0.000368577	0.000336136	0.00034661	0.000361441	0.000329465	0.000486836	0.00029834	0.000303984	0.000351575	0.000364431	0.000337991	0.000356181	0.000365651	0.000387393	0.000330578	0.000380946	0.000336551	0.000324985
K01062	3.79e-05	5.71e-05	2.06e-05	3.35e-05	2.03e-05	7.35e-06	2.84e-05	2.39e-05	5.33e-05	8.79e-05	7.95e-06	7.62e-07	4.19e-06	0.000126607	4.02e-05	0.000141332	2.64e-05	0.000118055	1.02e-06	3.68e-05	4.25e-05	4.49e-05	1.86e-07	3.45e-06	1.99e-05	4.02e-05	2.67e-06	9.41e-05	1.8e-05	5.56e-05	1.05e-05	2.69e-05	1.54e-05	1.21e-05	1.66e-05	5.27e-05	2.4e-05	8.91e-05	1.54e-05	4.13e-05	9.76e-06	2.48e-05	4.77e-05	1.97e-05	6.25e-06	8.35e-05	1.49e-05	0.000121946	3.79e-05
K01066	0.000389272	0.000348717	0.00039233	0.000369613	0.000428342	0.000299995	0.000413452	0.000708929	0.000358146	0.000343796	0.000361156	0.000380993	0.000374406	0.000314249	0.000464588	0.000313071	0.00033801	0.000318344	0.00019903	0.000409388	0.000372674	0.000473283	9.24e-05	0.000242144	0.000359039	0.000330377	0.000357465	0.000342875	0.000731264	0.000353537	0.000375029	0.00036257	0.000404338	0.000374293	0.000382181	0.000396106	0.000362381	0.00031466	0.000342242	0.000421882	0.00037916	0.00036302	0.000346442	0.000382761	0.000375314	0.000348738	0.000400011	0.000319189	0.000458677
K01067	0.000136259	0.000208498	0.000152432	0.000193934	0.000166624	0.000202409	0.000162896	0.000166856	0.000136762	0.00018477	0.000232207	0.000230248	0.000260239	0.000178027	0.000140399	0.000174628	0.000242296	0.000176896	0.000198235	0.000204728	0.000183528	0.000182638	2.82e-05	0.000110593	0.000256316	0.000215565	0.000225611	0.000204925	0.000164172	0.000206506	0.000238764	0.000225172	0.000218857	0.000223163	0.000223415	0.000220596	0.000190975	0.000164613	0.000160462	0.000140106	0.000236983	0.000208557	0.000210661	0.000223244	0.000241095	0.00020494	0.000218588	0.000184175	0.00015148
K01068	7.5e-06	3.32e-06	7.89e-06	3.88e-06	6.13e-06	6.54e-07	1.01e-05	4.62e-07	4.55e-06	1.48e-06	4.84e-06	3.59e-07	1.74e-06	1.62e-06	7.77e-06	1.28e-06	1.6e-06	1.58e-06	2.68e-06	1.08e-06	9.95e-06	1.4e-06	5.99e-06	1.59e-06	1.88e-06	7.91e-07	2.78e-06	5.84e-07	2.39e-06	1.72e-06	4.49e-06	4.59e-06	3.76e-06	2.49e-06	5.76e-06	1.64e-06	3.85e-06	1.42e-06	7.18e-07	8.29e-06	5.78e-06	3.76e-06	7.66e-06	4.48e-06	6.12e-06	1.43e-06	8.68e-06	1.67e-06	1.34e-05
K01069	0.000732473	0.00062709	0.000682399	0.000622738	0.000690673	0.000837831	0.000702399	0.000709089	0.000750018	0.000680174	0.000637801	0.000776573	0.000888512	0.000614054	0.000723465	0.000620126	0.000796896	0.00062613	0.000397802	0.000755772	0.000732019	0.000669129	0.000913475	0.000669771	0.000804206	0.000772982	0.000709146	0.000691082	0.000804104	0.000747875	0.000711532	0.00064145	0.00074095	0.000766987	0.000688901	0.000761285	0.00067711	0.000574641	0.00069579	0.000704387	0.000698339	0.000699866	0.000692707	0.000629787	0.000616629	0.000703813	0.000703926	0.000646057	0.000668351
K01070	0.000100195	0.000169856	9.68e-05	0.000150136	0.000102482	0.000126182	9.32e-05	7.28e-05	9.35e-05	0.000154521	0.000172861	0.000126613	0.000148046	0.000170346	9.49e-05	0.000169938	0.000158461	0.00016708	5.86e-05	0.000144762	0.000116831	0.000125338	0.000100266	5.47e-05	0.000154415	0.000157809	0.000157279	0.000154688	0.00010458	0.000137904	0.000152271	0.000171447	0.000131538	0.00013791	0.000150171	0.000145196	0.000114673	0.000169077	9.35e-05	9.55e-05	0.000141491	0.00014314	0.000144833	0.000164151	0.000176265	0.000155609	0.00014452	0.000169612	7.94e-05
K01071	2.43e-05	1.4e-05	3.11e-05	2.43e-05	3.11e-05	5.82e-05	2.84e-05	3.76e-05	3.35e-05	1.05e-05	1.84e-05	1.58e-05	1.02e-05	1.42e-05	2.29e-05	6.55e-06	2.25e-05	9.48e-06	0.000206097	2.15e-05	2.57e-05	2.27e-05	0.000158874	0.00015302	1.87e-05	9.47e-06	1.77e-05	1.39e-05	3.74e-05	1.45e-05	1.68e-05	1.75e-05	1.77e-05	1.4e-05	1.96e-05	1.78e-05	1.43e-05	8.72e-06	6.02e-05	2.68e-05	1.83e-05	1.52e-05	1.67e-05	2.11e-05	2.22e-05	1.17e-05	2.02e-05	7.26e-06	2.24e-05
K01073	1.74e-05	2.39e-05	1.86e-05	2.05e-05	1.93e-05	7.4e-06	1.65e-05	6.57e-06	1.99e-05	2.07e-05	2.14e-05	8.11e-06	5.79e-06	2.76e-05	1.5e-05	2.84e-05	1.1e-05	2.56e-05	1.47e-05	1.14e-05	1.74e-05	1.49e-05	7.86e-06	1.77e-05	1.33e-05	9.12e-06	1.32e-05	1.86e-05	1.68e-05	1.53e-05	1.91e-05	2.14e-05	1.52e-05	1.42e-05	2.33e-05	1.5e-05	3.41e-05	2.17e-05	1.29e-05	1.51e-05	1.86e-05	2.02e-05	2.42e-05	2.29e-05	2.45e-05	1.97e-05	2.22e-05	2.54e-05	1.88e-05
K01075	2.07e-05	3.56e-05	2.81e-05	3.21e-05	2.84e-05	1.77e-05	1.95e-05	1.13e-05	1.99e-05	2.32e-05	4.14e-05	3.43e-05	2.54e-05	2.09e-05	2.24e-05	2.05e-05	2.35e-05	2.21e-05	8.64e-06	2.22e-05	1.98e-05	1.96e-05	1.21e-06	7.16e-06	2.68e-05	1.75e-05	2.88e-05	1.64e-05	2.28e-05	1.67e-05	3.69e-05	3.79e-05	2.84e-05	2.77e-05	3.85e-05	2.19e-05	5.64e-05	1.7e-05	2.57e-05	2.1e-05	3.95e-05	2.89e-05	3.15e-05	3.89e-05	4.5e-05	2.25e-05	3.29e-05	2.12e-05	2.59e-05
K01076	0.00012012	8.69e-05	0.000113795	8.37e-05	0.000112581	0.000137053	0.000115881	8.13e-05	0.000139346	9.02e-05	9.49e-05	0.000149629	0.000179379	7.3e-05	0.000111385	7.54e-05	0.000149022	7.77e-05	3.18e-05	0.000123968	0.000133427	8.79e-05	2.08e-05	6.97e-05	0.000148296	0.000124377	0.000125458	0.000113546	9.69e-05	0.00012235	0.000114534	9.23e-05	0.000113102	0.000124306	0.000104787	0.000119331	0.000117669	6.46e-05	0.000121925	0.000105544	0.000110128	0.000105879	0.000101876	9.23e-05	9.13e-05	0.000105819	0.000115806	8.49e-05	8.56e-05
K01077	0.000299972	0.000387502	0.000289369	0.000350379	0.000269179	0.000465074	0.000298639	0.000275104	0.000248606	0.000481281	0.000319461	0.000282254	0.000403858	0.000532611	0.000320243	0.000549443	0.000399202	0.000510509	0.000193099	0.000388067	0.000266015	0.000359015	0.000982676	0.000455048	0.000409384	0.000449791	0.000341458	0.000486503	0.000333576	0.000428835	0.0003412	0.000351901	0.000352843	0.000372381	0.000333477	0.000425136	0.0002995	0.000482747	0.000329856	0.000330486	0.000312568	0.000378777	0.000375114	0.000329222	0.000295531	0.000478614	0.000315987	0.000522868	0.000363499
K01078	0.000101305	0.000130559	9.5e-05	0.000119594	9.62e-05	8.83e-05	9.07e-05	8.83e-05	0.000133675	0.000128815	0.000113915	5.9e-05	4.9e-05	0.000169096	9.71e-05	0.000174954	8.2e-05	0.000157836	8.78e-05	7.54e-05	0.000116745	0.000104522	0.000289587	0.000122656	7.99e-05	7.72e-05	7.83e-05	0.000129519	8.02e-05	9.08e-05	0.000100327	0.000123662	9.17e-05	8.24e-05	0.000119185	9.89e-05	9.01e-05	0.000124689	7.7e-05	0.000100533	0.000101565	0.000105698	0.000132037	0.000124429	0.000131403	0.000125125	0.00011396	0.00015924	9.13e-05
K01079	0.000208464	0.000214381	0.000194773	0.000245087	0.000217208	0.000233678	0.000199503	0.00029791	0.000211788	0.000161405	0.000279072	0.000285953	0.000272093	0.000126569	0.000200853	0.000109054	0.000271337	0.000140549	0.000160013	0.000245429	0.000233556	0.000244707	6.69e-05	0.000200039	0.000246558	0.000229661	0.000256285	0.000152887	0.000270784	0.00020754	0.000253939	0.000255709	0.000237854	0.000230432	0.000248528	0.000220922	0.000203615	0.000162812	0.000226299	0.000190694	0.00025037	0.000211157	0.000221655	0.00025917	0.000278592	0.000174624	0.000240281	0.000129797	0.000171567
K01081	0.000437667	0.000483142	0.000360636	0.000487757	0.000366078	0.000480791	0.00038743	0.00042108	0.00042672	0.000463664	0.000445545	0.000511817	0.000382855	0.000505902	0.000358149	0.000511955	0.000396016	0.000500363	0.00048082	0.000464534	0.000415949	0.000452717	0.000320286	0.000763388	0.000432889	0.000431188	0.000424831	0.000456482	0.000423524	0.000459621	0.000467899	0.000444279	0.00050287	0.000417661	0.000511978	0.000434873	0.000496788	0.000451811	0.000511693	0.000369772	0.000489021	0.000403796	0.000537312	0.000467453	0.000439457	0.000470196	0.000440594	0.000481004	0.000466656
K01082	0.000245576	0.000177181	0.000163278	0.000160177	0.000164522	0.000235996	0.000201472	0.000239232	0.000287674	0.000233356	0.000139526	0.000188305	0.000260383	0.000245214	0.000240681	0.000259546	0.000233768	0.000247099	4.88e-05	0.000238545	0.000259962	0.00023831	0.000339773	0.000122807	0.000223412	0.000255988	0.000161905	0.000258898	0.000210366	0.000258427	0.000154448	0.000162953	0.000193422	0.000186828	0.000152346	0.000256076	0.00015842	0.000217	0.000203536	0.000223121	0.000162687	0.000166589	0.000196024	0.00014228	0.000118206	0.000245242	0.00015856	0.000253415	0.000205939
K01083	8.42e-05	0.000118572	5.88e-05	8.65e-05	5.56e-05	5.98e-05	7.08e-05	7.75e-05	9.93e-05	0.000174786	4.16e-05	4.03e-05	4.14e-05	0.000233327	8.27e-05	0.000257473	7.25e-05	0.000220213	1.44e-05	8.99e-05	8.39e-05	0.000109566	0.000101463	6.16e-05	7.44e-05	0.000111643	3.43e-05	0.000190315	4.58e-05	0.000133511	5.5e-05	7.21e-05	6.32e-05	5.88e-05	5.96e-05	0.000124822	9.9e-05	0.000168848	6.61e-05	8.69e-05	5.15e-05	7.04e-05	0.000106816	6.09e-05	3.35e-05	0.000173508	5.11e-05	0.000226519	9.64e-05
K01085	1.7e-05	4.83e-05	1.65e-05	4.56e-05	2.24e-05	1.58e-05	2.1e-05	2.34e-05	1.55e-05	3.29e-05	5.25e-05	1.51e-05	2.2e-05	4.86e-05	1.31e-05	3.79e-05	2.49e-05	4.38e-05	2.84e-05	3.17e-05	1.82e-05	4.54e-05	5.13e-06	1.73e-05	2.15e-05	4.29e-05	5.57e-05	2.44e-05	2.45e-05	2.11e-05	2.91e-05	4.89e-05	2.59e-05	2.39e-05	3.32e-05	2.42e-05	2.39e-05	8.06e-05	2.37e-05	1.71e-05	2.81e-05	4.14e-05	2.7e-05	4.92e-05	5.18e-05	3.69e-05	3.1e-05	4.14e-05	1.7e-05
K01087	0.000302529	0.000239257	0.000240345	0.00024197	0.000251593	0.000240558	0.000283745	0.000442132	0.000332798	0.000297419	0.00017313	0.00027901	0.000253922	0.000289191	0.000320048	0.000314938	0.000239492	0.000300173	8.86e-05	0.000280707	0.000301197	0.000328482	0.000393172	0.000191148	0.000232298	0.00026452	0.000203034	0.000321072	0.000287409	0.000310088	0.000224928	0.000196269	0.000256609	0.000248849	0.000213587	0.000294864	0.000179486	0.000278336	0.000260153	0.000306325	0.000227742	0.000236776	0.000262604	0.000205888	0.000161504	0.000292875	0.000224837	0.000298999	0.000289938
K01089	9.82e-05	0.000188018	9.28e-05	0.000140467	9.31e-05	5.49e-05	0.000103478	8.4e-05	0.00010037	0.000222814	0.000119635	4.26e-05	5.04e-05	0.000313188	9.42e-05	0.000331258	0.000104334	0.000290791	5.39e-05	0.000129974	0.000116557	0.000168551	1.41e-05	4.1e-05	8.64e-05	0.000151764	0.000133756	0.000232509	8.59e-05	0.000144514	8.32e-05	0.000146269	0.000104022	0.000107718	0.000101678	0.000141109	0.000113595	0.000266984	6.13e-05	0.000111482	8.86e-05	0.000143353	0.000141991	0.000126851	0.000113008	0.000223242	0.000103552	0.000299636	0.00011996
K01090	0.000555017	0.000393143	0.000579949	0.000441638	0.000508631	0.000231499	0.000543141	0.000578224	0.000488739	0.000398922	0.000335818	0.000414435	0.000172744	0.000410672	0.000489409	0.000448395	0.000269007	0.000430448	0.000476147	0.000333476	0.000494492	0.000454787	0.000265441	0.000467215	0.000271536	0.000289416	0.000263239	0.000405274	0.00035707	0.000402292	0.000375018	0.000353593	0.000507174	0.000345138	0.000438065	0.000341822	0.000616945	0.000371735	0.000438897	0.000521592	0.000496166	0.000338612	0.000473988	0.00038508	0.000342978	0.000376059	0.000404124	0.000402602	0.000698612
K01091	0.000659895	0.000735636	0.000603276	0.000700612	0.000631826	0.000662923	0.000617551	0.000584052	0.000702386	0.000772606	0.000660781	0.000732004	0.000695343	0.000786185	0.000681549	0.000824839	0.000719365	0.000797312	0.000625268	0.000728279	0.000687197	0.000639286	0.000410361	0.000572852	0.000709478	0.000696312	0.000608633	0.000761632	0.00063428	0.000728383	0.000695596	0.000681838	0.000660819	0.000655904	0.000686632	0.000730541	0.000596273	0.000711633	0.000652543	0.000655596	0.000669559	0.000638173	0.000764274	0.000677953	0.000658854	0.000745739	0.000661743	0.000796733	0.000608768
K01092	0.000553967	0.000473684	0.000525706	0.000500271	0.000493769	0.000787956	0.000528378	0.000660139	0.000543514	0.000552661	0.000478697	0.000690435	0.000817434	0.000439522	0.000546199	0.000439539	0.000678482	0.000465182	0.000309405	0.000633213	0.000511227	0.000563817	0.000582426	0.000601789	0.000703905	0.000697726	0.000580069	0.000569462	0.000504983	0.000676918	0.000578257	0.000489452	0.000614277	0.000655928	0.000520663	0.000669617	0.000524934	0.000442943	0.000641788	0.000537651	0.000564546	0.000524083	0.000515925	0.000473724	0.000447873	0.000560339	0.000509417	0.000479126	0.000483596
K01093	5.33e-05	9.51e-05	3.86e-05	6.77e-05	4.51e-05	3.36e-05	4.92e-05	3.89e-05	6.87e-05	0.000119783	5.04e-05	1.84e-05	3.56e-05	0.000165728	5.7e-05	0.000173755	5.98e-05	0.000155091	1.24e-05	6.75e-05	6.67e-05	7.81e-05	1.68e-06	1.41e-05	4.91e-05	8.35e-05	3.96e-05	0.000119666	3.56e-05	8.4e-05	3.66e-05	6.85e-05	3.89e-05	3.8e-05	4.04e-05	8.1e-05	4.36e-05	0.000149759	3.32e-05	6.04e-05	3.37e-05	5.64e-05	7.09e-05	5.73e-05	4.52e-05	0.000115691	4.11e-05	0.0001591	5.09e-05
K01095	6.24e-05	9.07e-05	7.41e-05	8.98e-05	9.3e-05	2.91e-05	7.02e-05	1.99e-05	7.23e-05	4.89e-05	0.000117862	4.98e-05	2.64e-05	5.72e-05	5.6e-05	4.81e-05	5.53e-05	5.47e-05	6.31e-05	4.61e-05	8.79e-05	5.1e-05	2.28e-05	4.72e-05	5.46e-05	3.73e-05	7.9e-05	2.18e-05	6.55e-05	2.38e-05	8.42e-05	0.000107729	6.76e-05	5.33e-05	9.57e-05	3.84e-05	6.35e-05	6.46e-05	3.59e-05	5.53e-05	8.31e-05	8.01e-05	8.59e-05	0.000107286	0.000132909	4.5e-05	9.63e-05	5.18e-05	4.39e-05
K01096	5.54e-05	7.42e-05	4.52e-05	6.3e-05	4.7e-05	6.87e-05	5.61e-05	4.52e-05	5.9e-05	7.75e-05	6.05e-05	4.53e-05	5.83e-05	0.000102705	4.97e-05	9.88e-05	6.48e-05	9.45e-05	7.1e-05	7.57e-05	5.83e-05	6.76e-05	4.65e-05	9.2e-05	6.17e-05	7.56e-05	7.16e-05	7.31e-05	5.62e-05	6.39e-05	4.81e-05	6.62e-05	5.64e-05	4.96e-05	5.34e-05	6.16e-05	5.04e-05	0.000105513	6.77e-05	5.1e-05	5.25e-05	5.81e-05	6.3e-05	6.12e-05	5.73e-05	8.2e-05	5.23e-05	9.53e-05	5.9e-05
K01101	3.58e-05	9.66e-06	3.3e-05	3.17e-05	2.62e-05	9.49e-05	3.84e-05	9.04e-05	3.49e-05	1.43e-05	6.49e-06	4.1e-05	9.33e-06	1.64e-05	2.99e-05	8.95e-06	1.16e-05	1.19e-05	0.000148079	3.68e-05	2.76e-05	4.28e-05	0.000206717	0.000264965	2.14e-05	2.24e-05	2.14e-05	2.51e-05	7.05e-05	3.88e-05	1.49e-05	6.15e-06	1.84e-05	1.85e-05	1.12e-05	2.41e-05	1.08e-05	1.73e-05	9.92e-05	2.65e-05	1.23e-05	9.82e-06	1.32e-05	1.34e-05	4.56e-06	1.75e-05	1.19e-05	5.94e-06	2.78e-05
K01103	0	0	1.27e-06	0	9.36e-07	0	1.42e-06	0	0	0	1.7e-07	0	0	0	2.75e-07	0	0	0	0	0	0	9.18e-07	0	0	0	0	0	0	0	0	2.11e-07	5.35e-07	2.8e-06	1.57e-06	1.15e-06	0	0	0	0	1.03e-06	3.82e-06	8.86e-07	2.49e-07	0	9.03e-07	4.12e-07	3.1e-07	0	2.42e-06
K01104	0.0002628	0.000187747	0.00028167	0.000229021	0.000275796	0.000317483	0.000287909	0.000306758	0.00024413	0.000202612	0.000194938	0.000234566	0.000168538	0.000182774	0.000270909	0.0001665	0.000196115	0.000173878	0.000650623	0.000230542	0.000234039	0.000239468	0.000560228	0.000613721	0.000201671	0.000205787	0.000232259	0.000201546	0.000311668	0.000224688	0.000211721	0.000187161	0.000214893	0.000238318	0.000203365	0.000203421	0.00023242	0.000207706	0.000368687	0.00027094	0.000198071	0.000249953	0.000189379	0.000202048	0.000194613	0.000188736	0.000235099	0.00016667	0.000284887
K01112	9.6e-05	9e-05	0.000114623	8.93e-05	0.000118375	0.000103495	0.00011659	0.000113955	9.66e-05	0.000108096	7.19e-05	9.25e-05	0.00010345	0.000116886	0.000107942	0.000117458	0.000103004	0.000115179	6.38e-05	0.000105375	0.000107926	0.000107648	6.38e-05	0.000108994	9.83e-05	0.00011835	9.77e-05	0.000120928	7.48e-05	0.000110029	7.57e-05	7.81e-05	9.5e-05	8.88e-05	7.05e-05	0.000100162	6.25e-05	0.000134442	0.000101899	0.00010528	7.58e-05	8.44e-05	7.75e-05	7.81e-05	6.12e-05	0.000111866	7.39e-05	0.000119205	8.25e-05
K01113	0.000350575	0.000378104	0.000326506	0.000324211	0.000311182	0.000306057	0.000314267	0.00033461	0.000350308	0.000485746	0.000235626	0.000301345	0.000297314	0.000540433	0.000339812	0.000587555	0.000342611	0.000535707	7e-05	0.000346096	0.000282095	0.000379156	0.000481691	0.00024339	0.000320512	0.000379728	0.000222933	0.000499634	0.000237493	0.000452565	0.000292991	0.000286463	0.0002893	0.000315734	0.000281289	0.000425603	0.000584044	0.000411219	0.000356983	0.000358467	0.000305591	0.000279754	0.000338298	0.000268937	0.000216809	0.00047389	0.000261679	0.000544833	0.000414911
K01114	0.000487317	0.000526605	0.000607032	0.000478688	0.00066504	0.00022473	0.000593489	0.000414031	0.000583864	0.000502194	0.000458274	0.000316769	0.000242005	0.000631461	0.000496543	0.000668196	0.000409937	0.000590926	0.000223863	0.000329748	0.000684325	0.000455502	9.73e-05	0.000172617	0.000339382	0.00030391	0.000416807	0.000518453	0.000372835	0.000350258	0.000451002	0.000494888	0.000474577	0.00043941	0.00051934	0.000383485	0.000418189	0.000455267	0.000222505	0.000508774	0.000486981	0.000516365	0.00056226	0.000511465	0.000546048	0.000496832	0.000596893	0.000638979	0.000426774
K01115	4.17e-05	3.14e-05	4.1e-05	3.83e-05	3.32e-05	4.78e-05	3.24e-05	4.86e-05	3.68e-05	2.82e-05	4.1e-05	4.25e-05	6.23e-05	1.41e-05	6.16e-05	1.2e-05	4.49e-05	1.83e-05	1.37e-05	4.19e-05	4.84e-05	3.5e-05	7.46e-06	2.29e-05	4.97e-05	4.23e-05	3.92e-05	2.84e-05	4.73e-05	4.54e-05	4.94e-05	3.86e-05	4.04e-05	4.83e-05	4.5e-05	4.86e-05	3.22e-05	1.43e-05	6.65e-05	4.15e-05	4.69e-05	3.57e-05	3.75e-05	3.92e-05	4.33e-05	3.02e-05	4.43e-05	1.84e-05	4.16e-05
K01117	5.9e-06	1.1e-06	5.95e-06	2.33e-06	4.39e-06	1.4e-05	6.74e-06	2.09e-06	6.44e-06	1.53e-06	7.86e-07	7.95e-08	4.32e-07	2.79e-06	3.51e-06	3.9e-07	1.51e-06	5.95e-07	2.57e-05	2.63e-06	4.95e-06	1.41e-06	2.15e-05	4.06e-05	2.88e-06	4.66e-06	3.87e-06	2.21e-07	7.56e-06	3.91e-06	6.71e-07	4.87e-07	8.75e-07	8.85e-07	1.28e-06	1.86e-06	1.34e-06	3.36e-06	1.5e-05	3.02e-06	1.57e-06	1.67e-06	4.92e-07	7.32e-07	8.23e-07	2.15e-06	2.36e-06	6.91e-07	3.04e-06
K01118	0.000140152	0.000165693	0.000160825	0.000159429	0.000169939	0.000124968	0.000154783	8.54e-05	0.000141588	0.000146724	0.000172864	0.000124546	0.000102454	0.000161961	0.000140463	0.000154422	0.000131964	0.000152205	0.00013404	0.000127631	0.00015687	0.000127493	7.57e-05	0.000170105	0.000133578	0.000125035	0.000155905	0.0001462	0.000148049	0.00013353	0.000148374	0.000169951	0.000137533	0.000134948	0.000160042	0.00013662	0.000120781	0.000170333	0.000134358	0.000141295	0.000153474	0.000161707	0.000151316	0.0001717	0.000186235	0.000138521	0.000166465	0.000155087	0.000120961
K01119	0.000158024	0.000173901	0.000151701	0.000176289	0.000149895	0.000189152	0.000150438	7.12e-05	0.000139211	0.000117422	0.000210696	9.71e-05	0.000116415	0.000157805	0.00011584	0.000114903	0.000137959	0.000134182	0.000308049	0.000152996	0.00014528	0.000132801	0.000216162	0.00038329	0.000138927	0.000156646	0.000219863	8.72e-05	0.000160787	0.000128479	0.00015849	0.000190447	0.000166451	0.000117862	0.000196417	0.000119127	0.000228953	0.000226259	0.000220445	0.000125387	0.000173489	0.000158883	0.000171901	0.000202802	0.000214597	0.000124577	0.000186747	0.000126662	0.000190285
K01120	5.25e-05	4.4e-05	3.96e-05	4.69e-05	4.72e-05	2.25e-05	4.34e-05	1.07e-05	7.14e-05	2.48e-05	6.31e-05	2.34e-05	1.94e-05	2.51e-05	5.29e-05	2.23e-05	2.69e-05	2.64e-05	1.18e-05	2.25e-05	7.24e-05	2.46e-05	9.19e-05	1.59e-05	3.01e-05	1.82e-05	3.35e-05	1.28e-05	3.36e-05	1.52e-05	4.42e-05	5.87e-05	3.85e-05	3.04e-05	5.32e-05	2.33e-05	2.89e-05	2.56e-05	3.81e-05	4.16e-05	4.85e-05	5.17e-05	5.13e-05	5.66e-05	7e-05	2.3e-05	5.33e-05	2.26e-05	3.6e-05
K01126	0.000597458	0.000476918	0.000585863	0.000512513	0.000555212	0.000632404	0.000605324	0.000567915	0.000561036	0.000488395	0.000491881	0.000482122	0.000398049	0.00049571	0.000556187	0.000474238	0.000447511	0.000468318	0.000842626	0.000488049	0.000585723	0.000540033	0.000994652	0.000990733	0.000460912	0.000512479	0.000565003	0.000505407	0.000544399	0.000501949	0.000497849	0.000478395	0.000559601	0.000529793	0.000524152	0.000474571	0.000593899	0.000522635	0.000704283	0.000562614	0.000503353	0.000552828	0.00051883	0.000505355	0.000490021	0.000473203	0.000571292	0.000467646	0.000652825
K01127	6.11e-05	7.5e-05	4.6e-05	0.000106413	6.51e-05	6.09e-06	5.09e-05	8.5e-06	6.75e-05	3.79e-05	0.000124787	2.51e-06	2.93e-05	4.4e-05	5.2e-05	4.03e-05	2.75e-05	3.96e-05	1.33e-05	2.22e-05	5.02e-05	3.8e-05	1.02e-06	2.36e-06	3.85e-05	4.95e-06	6.96e-05	2.08e-06	5.09e-05	4.82e-06	8.82e-05	0.000120442	6.02e-05	5.07e-05	0.000127808	4.04e-06	3.01e-05	2.99e-05	2.74e-05	5.41e-05	7.35e-05	0.000117026	6.45e-05	0.000125394	0.000158521	2.66e-05	7.97e-05	3e-05	3.58e-05
K01128	1.92e-06	1.18e-06	1.48e-06	1.85e-06	1.2e-06	9.13e-06	1.74e-06	2.69e-06	1.95e-06	2.98e-06	1.27e-06	4.07e-06	7.59e-06	1.06e-06	1.08e-06	5.96e-07	5.73e-06	1.2e-06	4.34e-06	4.71e-06	1.89e-06	2.19e-06	4.05e-06	1.02e-05	6.3e-06	6.07e-06	3.11e-06	3.2e-06	3.28e-06	9.93e-06	3.76e-06	1.44e-06	3.48e-06	4.95e-06	2.18e-06	6.09e-06	2.1e-06	2.66e-06	5.25e-06	1.91e-06	3.05e-06	1.89e-06	1.75e-06	1.21e-06	8.73e-07	2.94e-06	2.17e-06	1.63e-06	4.77e-07
K01129	0.000275269	0.000288995	0.000283955	0.000356192	0.000297809	0.000348791	0.000288266	0.000432855	0.000243016	0.000256652	0.000355589	0.000445213	0.000355148	0.000182884	0.000263456	0.000173635	0.000330061	0.000213593	0.000209861	0.00035279	0.000285965	0.000365051	6.89e-05	0.000335754	0.000346578	0.000372809	0.000393064	0.000279237	0.000305753	0.000344259	0.000369516	0.00032668	0.000370258	0.000373923	0.000334484	0.000322496	0.000263941	0.000256552	0.00031885	0.000261057	0.00034852	0.000309291	0.000318529	0.000347443	0.000334549	0.000269661	0.000316669	0.000201453	0.000247777
K01130	0.000521734	0.000267987	0.000627095	0.000327183	0.000624831	0.000416496	0.000840132	0.0014946	0.000639417	0.000327507	0.000336581	0.000473	0.000539046	0.000181876	0.000785599	0.000185456	0.000352853	0.000192136	0.000207502	0.000439555	0.000708052	0.000820674	6.71e-05	0.000202608	0.000407873	0.000386309	0.000584416	0.000344296	0.000752405	0.000376927	0.000417699	0.000335798	0.000583579	0.000646382	0.000373845	0.000368172	0.000245953	0.000281746	0.000438302	0.000689256	0.000484427	0.00056194	0.000310519	0.00032862	0.000343975	0.000387027	0.000532825	0.000225129	0.00078029
K01133	4.86e-05	5.33e-05	5.77e-05	6.15e-05	5.26e-05	6.07e-05	4.82e-05	3.13e-05	3.98e-05	3.7e-05	7.82e-05	7.56e-05	7.52e-05	2.55e-05	4.5e-05	2.57e-05	5.77e-05	2.96e-05	2.91e-05	4.73e-05	6.03e-05	4.24e-05	7.97e-06	2.7e-05	7.03e-05	5.28e-05	7.69e-05	6.59e-05	4.67e-05	6.02e-05	7.57e-05	7.13e-05	7.16e-05	7.82e-05	7.51e-05	6.22e-05	5.46e-05	2.71e-05	3.78e-05	4.84e-05	7.53e-05	6.59e-05	6.67e-05	7.44e-05	8.6e-05	4.08e-05	7.76e-05	3.04e-05	4.16e-05
K01134	1.06e-05	2.85e-06	2.06e-05	3.34e-06	1.54e-05	1.36e-05	2.68e-05	3.89e-06	6.7e-06	3.31e-06	8.11e-06	4.44e-06	7.76e-06	4.19e-06	8.36e-06	6.05e-06	3.86e-06	1.54e-06	1.34e-06	3.52e-06	2.04e-05	1.29e-05	6.38e-06	3.87e-06	4.71e-06	1.01e-05	3.38e-05	1.84e-05	7.64e-06	9.2e-06	9.83e-06	6.81e-06	2.02e-05	3.09e-05	9.05e-06	5.5e-06	5.53e-06	1.27e-06	3.3e-06	1.47e-05	1.23e-05	2.02e-05	9.45e-06	5.45e-06	9.6e-06	8.8e-06	2.26e-05	6.55e-06	2.3e-05
K01135	2e-06	3.56e-06	1.64e-06	2.66e-06	2.41e-06	1.8e-06	1.69e-06	6.97e-07	2e-06	1.85e-06	3.91e-06	3.5e-06	2.6e-06	1.03e-06	1.8e-06	1.02e-06	2.24e-06	1.25e-06	5.61e-07	2.06e-06	2.25e-06	1.5e-06	1.14e-07	6.49e-07	2.68e-06	1.58e-06	3.05e-06	1.24e-06	2.02e-06	1.48e-06	3.78e-06	3.2e-06	2.54e-06	2.69e-06	3.6e-06	2.15e-06	2.5e-06	1.03e-06	1.12e-06	1.5e-06	3.75e-06	2.53e-06	3.09e-06	3.49e-06	3.89e-06	1.58e-06	3.55e-06	1.25e-06	1.42e-06
K01136	4.14e-06	4.18e-06	9.68e-06	4.31e-06	7.33e-06	1.05e-05	1.17e-05	3.64e-06	1.75e-06	2.06e-06	9.12e-06	4.12e-06	5.95e-06	5.01e-06	1.27e-06	5.71e-06	2.43e-06	2.16e-06	3.15e-06	2.8e-06	8.51e-06	1.39e-05	5.51e-06	1.74e-06	2.27e-06	8.51e-06	3.16e-05	1.71e-05	7.79e-06	5.7e-06	6.2e-06	8.07e-06	1.61e-05	2.56e-05	6.75e-06	2.18e-06	6.1e-06	4.27e-06	2.21e-06	7.8e-06	9.43e-06	1.87e-05	4.59e-06	7.24e-06	1.04e-05	4.91e-06	1.78e-05	6.12e-06	1.58e-05
K01137	4.87e-08	1.07e-07	1.39e-07	1.34e-07	1.78e-07	2.08e-07	2.31e-07	4.87e-07	1.19e-07	1.19e-07	1.22e-07	6.47e-07	3.05e-07	3.24e-08	5.32e-08	5.39e-08	8.82e-08	7.85e-08	1.11e-07	9.25e-08	2.28e-07	2.32e-07	4.97e-09	3.55e-07	2.5e-08	1.85e-07	9.51e-07	2.91e-07	1.19e-07	3.22e-07	5.2e-08	3.3e-08	1.26e-07	1.27e-07	1.05e-07	1.09e-07	1.92e-07	9.2e-08	2.53e-07	7.96e-08	3.77e-08	1.02e-07	2.93e-08	1.1e-07	3.05e-08	1.42e-07	3.79e-07	6.17e-08	1.85e-07
K01138	7.48e-05	7.3e-05	9.8e-05	8.97e-05	9.04e-05	0.000184248	0.000111785	2.69e-05	7e-05	4.18e-05	0.000113541	2.91e-05	5.13e-05	7.37e-05	4.67e-05	3.57e-05	6.28e-05	4.66e-05	0.000283784	7.15e-05	8.66e-05	7.26e-05	0.000227589	0.000438422	7.37e-05	8.49e-05	0.000154535	4.49e-05	0.000121798	7.76e-05	6.39e-05	0.000101144	7.02e-05	8.7e-05	6.83e-05	4.6e-05	5e-05	0.000121671	0.000161742	6.27e-05	6.72e-05	9.8e-05	5.13e-05	9.63e-05	0.000117261	5.31e-05	9.91e-05	4.72e-05	7.19e-05
K01139	0.000470353	0.000600404	0.000352351	0.000532435	0.000401213	0.000505874	0.000396777	0.000315276	0.000550211	0.000643136	0.000533131	0.000506247	0.000586756	0.000714859	0.000430489	0.00074411	0.000589877	0.000711555	0.000311666	0.000576158	0.000466383	0.000480883	0.000243909	0.000232286	0.000577181	0.000601706	0.000512557	0.000665216	0.000371218	0.000594068	0.000504221	0.000568548	0.000454623	0.000487513	0.000498843	0.000612303	0.00041799	0.000642653	0.000411121	0.000432906	0.000470093	0.000509074	0.000568129	0.000531028	0.000524083	0.000645466	0.000464998	0.000720478	0.000341059
K01141	0.000168418	0.000298153	0.000111449	0.000229213	0.000146062	4.9e-05	0.000141905	8.26e-05	0.000211251	0.000309283	0.000221361	6.7e-05	5.7e-05	0.000425644	0.00016192	0.000446343	0.000140713	0.000401536	6.85e-05	0.000179634	0.000196375	0.000201478	3.29e-06	2.19e-05	0.000123447	0.000181206	0.000154308	0.000301055	0.000123809	0.000188864	0.000147885	0.00025079	0.000124725	0.000108533	0.000179068	0.000201968	0.00014592	0.000367902	8.15e-05	0.000166895	0.000140762	0.000195775	0.000234157	0.000228821	0.000225226	0.000291578	0.000162262	0.000401102	0.000151296
K01142	0.00050053	0.000620742	0.00042601	0.000624548	0.000443352	0.000551532	0.000453706	0.000620685	0.000489622	0.000664568	0.000544249	0.000659196	0.000562726	0.000684419	0.000468787	0.000731586	0.000558929	0.000702504	0.000497049	0.000611681	0.00048409	0.000620004	0.000148156	0.000532467	0.000597687	0.000621327	0.000530613	0.00072766	0.000478105	0.000690379	0.000592155	0.000566776	0.000563451	0.000580664	0.00056444	0.000655943	0.000517126	0.000598335	0.000518131	0.000482521	0.000556725	0.000526199	0.000629335	0.000568447	0.000528189	0.000659505	0.000515717	0.000692221	0.000463538
[truncated: 5,541 more rows]
[truncated: 23 more columns]
