# Supplementary material for: Bacterial endophyte communities of three agricultural important grass species differ in their response towards management regimes
Source: Sci Rep. 2017 Jan 19;7:40914. doi: 10.1038/srep40914 (PMC5244420; doi:10.1038/srep40914)
Supplement: Supplementary Table S8 [file srep40914-s9.xls]

## Sheet: Tabelle1
Supplementary Material Table S8. Impact of grass species and management regimes on structure of bacterial endophyte communities. Distances were calculated based on proportional data. Significant (P ≤ 0.05) and marginally significant (P ≤ 0.10) parameters are underlined and written in italics, respectively.
Distance measure	Bray-Curtis				Weighted UniFrac
Year	2010		2011		2010		2011
	R2	P	R2	P	R2	P	R2	P
All grass species
Grass species	0.13797	0.001	0.1351	0.001	0.174357	0.001	0.111908	0.015
Fertilization	0.0460745	0.084	0.0461487	0.07	0.0478172	0.096	0.0414237	0.171
Mowing	0.0174162	0.947	0.0343009	0.257	0.0190418	0.768	0.0307071	0.335
Grass + Fertilization	0.243647	0.001	0.228497	0.001	0.278155	0.002	0.198815	0.03
Grass + Mowing	0.221748	0.002	0.217759	0.004	0.247254	0.002	0.20633	0.015
Fertilization + Mowing	0.102336	0.207	0.141367	0.008	0.101432	0.26	0.127314	0.051
Grass + Fertilization + Mowing	0.453619	0.001	0.45016	0.001	0.461213	0.002	0.462646	0.003
Dactylis glomerata
Fertilization	0.169801	0.021	0.108424	0.236	0.212815	0.017	0.0988335	0.411
Mowing	0.0870449	0.437	0.126852	0.138	0.0819702	0.411	0.11442	0.257
Fertilization + Mowing	0.397195	0.008	0.304525	0.253	0.425707	0.024	0.313835	0.24
Festuca rubra
Fertilization	0.060274	0.671	0.105691	0.245	0.0436468	0.959	0.0849159	0.487
Mowing	0.0578869	0.706	0.0709118	0.671	0.05496	0.861	0.0892086	0.399
Fertilization + Mowing	0.29735	0.202	0.357462	0.039	0.245616	0.667	0.332068	0.115
Lolium perenne
Fertilization	0.109565	0.35	0.10959	0.242	0.0681134	0.818	0.10478	0.353
Mowing	0.145639	0.089	0.0841665	0.5	0.133386	0.182	0.108986	0.298
Fertilization + Mowing	0.381753	0.064	0.434817	0.058	0.324886	0.327	0.510319	0.052
